# Supplementary material for: Western Diet-Induced Obesity Modulates the Mammary Fat Pad Microenvironment
Source: Cells. 2026 Jun 8;15(12):1050. doi: 10.3390/cells15121050 (PMC13297574; doi:10.3390/cells15121050)
Supplement: Supplementary file 1 [file cells-15-01050-s001.zip]

Archive with 5 entries (5 files):
- Figure_S1.pptx
- Figure_S2.pptx
- Table S1(DEG).xlsx
- Table S2 (Pathway).xlsx
- Table S3 (GO).xlsx
