# Supplementary material for: Western Diet-Induced Obesity Modulates the Mammary Fat Pad Microenvironment
Source: Cells. 2026 Jun 8;15(12):1050. doi: 10.3390/cells15121050 (PMC13297574; doi:10.3390/cells15121050)
Supplement: Supplementary file 1 [file cells-15-01050-s001.zip › Table S1(DEG).xlsx]

## Sheet: DEG
	Western diet-induced obesity modulates the mammary fat pad microenvironment
								Md Manirujjaman1, Maria D. Sanchez-Pino2, Jasjeet Singh3, Farzeen Nafees4, Mrityunjoy Biswas1, Ramesh Thylur Puttalingaiah2, Soroor Heidari1,
									Dorota Wyczechowska2, Jone Garai2, Diana C. Polania-Villanueva2, Qingzhao Yu5, Luis Del Valle2,6, Lucio Miele1, Samarpan Majumder1, Jovanny Zabaleta2, and Fokhrul Hossain1*
Gene ID	Gene name	Chromosome	Start	Stop	Length	Strand	Total counts	P-value (Obese vs Control)	FDR step up (Obese vs Control)	Ratio (Obese vs Control)	Log2(Ratio) (Obese vs Control)	Fold change (Obese vs Control)	LSMean(Obese) (Obese vs Control)	LSMean(Control) (Obese vs Control)
Mest	Mest	6	30723547	30748466	24919	+	2248.6	1.26e-47	3.27e-43	19.0838	4.25428	19.0838	534.13	27.9886
Tph2	Tph2	10	115078641	115185023	106382	-	198.012	7.31e-20	9.49e-16	198.782	7.63504	198.782	49.2658	0.247838
Lpgat1	Lpgat1	1	191717834	191784256	66422	+	7395.07	4.39e-19	3.8e-15	5.15919	2.36714	5.15919	1548.65	300.174
Serpine1	Serpine1	5	137061504	137072269	10765	-	642.672	7.1e-19	4.61e-15	13.4352	3.74795	13.4352	149.546	11.1309
Slc5a7	Slc5a7	17	54273590	54299035	25445	-	189.214	4.03e-18	2.09e-14	81.3776	6.34656	81.3776	46.7507	0.57449
Fmr1	Fmr1	X	68678541	68717964	39423	+	2567.53	1.95e-17	8.45e-14	6.0758	2.60308	6.0758	551.224	90.7244
Lhfpl2	Lhfpl2	13	94057796	94195410	137614	+	1424.35	9.44e-17	3.5e-13	5.02877	2.33021	5.02877	297.039	59.068
Cdkl4	Cdkl4	17	80523550	80577814	54264	-	92.7759	3.14e-16	1.02e-12	44.9772	5.49112	44.9772	22.7063	0.504841
1700047G03Rik	1700047G03Rik	15	11964276	11970087	5811	+	167.294	3.9e-16	1.12e-12	16.4114	4.03663	16.4114	39.4524	2.40396
Npr3	Npr3	15	11839896	11907288	67392	-	11384.1	3.45e-15	8.96e-12	4.10247	2.03649	4.10247	2288.26	557.776
Mmd	Mmd	11	90249456	90278590	29134	+	8052.82	5.37e-15	1.27e-11	3.62705	1.8588	3.62705	1578.13	435.1
Atp6v0d2	Atp6v0d2	4	19876841	19922606	45765	-	190.999	6.46e-15	1.4e-11	77.7185	6.28019	77.7185	47.1607	0.606814
Cavin3	Cavin3	7	105480083	105482301	2218	-	792.942	1.72e-14	3.44e-11	4.83047	2.27216	4.83047	164.291	34.0113
Nid1	Nid1	13	13437551	13512270	74719	+	6868.85	2.34e-14	4.33e-11	3.03699	1.60264	3.03699	1291.84	425.369
Bcar3	Bcar3	3	122294136	122530192	236056	+	809.858	7.89e-14	1.37e-10	3.21494	1.68479	3.21494	154.466	48.0463
C6	C6	15	4727175	4814968	87793	+	110.756	1.26e-13	2.04e-10	18.8733	4.23828	18.8733	26.3201	1.39456
Anxa2	Anxa2	9	69453620	69491796	38176	+	3223.37	1.68e-13	2.48e-10	4.01058	2.00381	4.01058	645.058	160.839
Saa3	Saa3	7	46711998	46715701	3703	-	51.2083	1.72e-13	2.48e-10	261.633	8.0314	261.633	12.7684	0.0488028
Serpina3n	Serpina3n	12	104406729	104414330	7601	+	2586.11	1.83e-13	2.5e-10	3.71968	1.89518	3.71968	509.549	136.987
Fads3	Fads3	19	10041569	10060111	18542	+	3037.2	2.93e-13	3.48e-10	3.53998	1.82374	3.53998	592.085	167.256
Fam20c	Fam20c	5	138754514	138810078	55564	+	1058.05	2.95e-13	3.48e-10	6.62995	2.729	6.62995	229.813	34.6629
Tuba1a	Tuba1a	15	98949837	98953704	3867	-	4626.55	2.69e-13	3.48e-10	6.491	2.69844	6.491	1002.27	154.409
Dsc3	Dsc3	18	19960930	20002352	41422	-	62.4569	3.4e-13	3.84e-10	0.00157619	-9.30934	-634.442	0.0245746	15.5911
Lep	Lep	6	29060220	29073878	13658	+	9036.63	6.86e-13	7.43e-10	6.71197	2.74674	6.71197	1966.24	292.945
Degs1	Degs1	1	182275772	182282805	7033	-	1216.63	7.88e-13	8.19e-10	3.45258	1.78767	3.45258	235.873	68.3181
Lctl	Lctl	9	64117147	64138119	20972	+	651.9	1.12e-12	1.11e-09	6.19834	2.63188	6.19834	140.334	22.6406
Olfm1	Olfm1	2	28192992	28230737	37745	+	357.246	2.02e-12	1.94e-09	4.49321	2.16775	4.49321	73.0689	16.2621
Sfrp5	Sfrp5	19	42197971	42202253	4282	-	304.334	3.51e-12	3.25e-09	7.07511	2.82275	7.07511	66.6912	9.42618
Ret	Ret	6	118151745	118197719	45974	-	439.375	3.79e-12	3.4e-09	5.41836	2.43786	5.41836	92.7145	17.1112
Prelp	Prelp	1	133910304	133921415	11111	-	6201.47	4.39e-12	3.68e-09	3.50691	1.8102	3.50691	1206.35	343.993
Ptger3	Ptger3	3	157566892	157645889	78997	+	1513.2	4.28e-12	3.68e-09	3.92184	1.97153	3.92184	301.407	76.8535
Ctsl	Ctsl	13	64359337	64370891	11554	-	2490.64	5.35e-12	4.25e-09	5.57533	2.47906	5.57533	528.017	94.7059
Sparc	Sparc	11	55394500	55423184	28684	-	13713.7	5.4e-12	4.25e-09	3.2662	1.70761	3.2662	2624.79	803.623
Dcbld2	Dcbld2	16	58408443	58469728	61285	+	747.265	8.26e-12	6.31e-09	4.6037	2.20279	4.6037	153.508	33.3446
Ccdc80	Ccdc80	16	45093402	45128078	34676	+	6076.27	1.08e-11	8.03e-09	2.5784	1.36648	2.5784	1094.56	424.51
Cav1	Cav1	6	17306335	17341453	35118	+	12792.8	1.11e-11	8.04e-09	3.13576	1.64881	3.13576	2424.9	773.306
Vim	Vim	2	13573927	13582827	8900	+	6813.32	1.55e-11	1.09e-08	2.7911	1.48083	2.7911	1254.05	449.303
Itih5	Itih5	2	10153571	10256530	102959	+	6261.07	2.24e-11	1.53e-08	2.95492	1.56312	2.95492	1169.45	395.765
Fabp3-ps1	Fabp3-ps1	10	86731987	86732389	402	-	65.1517	2.49e-11	1.66e-08	0.0099624	-6.64929	-100.377	0.160585	16.1191
Adamts5	Adamts5	16	85856173	85901829	45656	-	3877.56	2.89e-11	1.88e-08	4.50384	2.17116	4.50384	793.287	176.136
Abca1	Abca1	4	53030787	53159896	129109	-	4440.12	3.96e-11	2.51e-08	2.38873	1.25624	2.38873	782.452	327.56
Prune2	Prune2	19	16956118	17223933	267815	+	2244.19	4.26e-11	2.63e-08	7.49552	2.90603	7.49552	495.021	66.0423
Fgf13	Fgf13	X	59062145	59568072	505927	-	274.098	5.93e-11	3.58e-08	4.65754	2.21957	4.65754	56.4213	12.114
Trem2	Trem2	17	48346401	48354148	7747	+	167.632	6.64e-11	3.92e-08	26.7141	4.73953	26.7141	40.4181	1.51298
Slc6a13	Slc6a13	6	121300227	121337734	37507	+	172.674	8.35e-11	4.82e-08	6.72522	2.74958	6.72522	37.5787	5.58772
Vgll3	Vgll3	16	65815257	65866369	51112	+	864.228	8.79e-11	4.96e-08	5.77298	2.52932	5.77298	184.183	31.9043
Adamts2	Adamts2	11	50602084	50807574	205490	+	953.839	9.98e-11	5.51e-08	3.63713	1.8628	3.63713	187.042	51.4255
Gm9696	Gm9696	3	59952309	59973595	21286	+	38.5036	1.19e-10	6.31e-08	66.6641	6.05884	66.6641	9.4946	0.142425
Pam	Pam	1	97795114	98095647	300533	-	1616.64	1.19e-10	6.31e-08	3.45595	1.78908	3.45595	313.474	90.7054
Lgals3	Lgals3	14	47367751	47386161	18410	+	778.627	1.41e-10	7.33e-08	11.7584	3.55562	11.7584	179.429	15.2597
Map1a	Map1a	2	121289600	121310833	21233	+	741.686	1.61e-10	8.22e-08	6.80674	2.76696	6.80674	161.68	23.7529
Bmp3	Bmp3	5	98854415	98884397	29982	+	993.678	2.47e-10	1.23e-07	3.58752	1.84299	3.58752	194.26	54.1489
Anxa1	Anxa1	19	20373428	20390945	17517	-	1862.84	2.57e-10	1.26e-07	3.60898	1.85159	3.60898	364.705	101.055
Sema3c	Sema3c	5	17574281	17730269	155988	+	724.473	2.72e-10	1.31e-07	3.90675	1.96597	3.90675	144.201	36.9108
Gda	Gda	19	21391307	21473446	82139	-	1192.16	4.64e-10	2.19e-07	3.1129	1.63826	3.1129	225.584	72.4676
Mtarc1	Mtarc1	1	184786767	184811314	24547	-	219.492	6.18e-10	2.87e-07	5.61654	2.48968	5.61654	46.6105	8.29879
Col6a1	Col6a1	10	76708792	76726169	17377	-	2903.67	6.53e-10	2.97e-07	3.76657	1.91325	3.76657	573.675	152.307
C9orf72	C9orf72	4	35191285	35226176	34891	-	763.86	7.61e-10	3.41e-07	3.19079	1.67391	3.19079	145.415	45.5733
Hp	Hp	8	109575128	109579173	4045	-	2453.67	7.8e-10	3.43e-07	5.98214	2.58066	5.98214	525.578	87.8578
Prr16	Prr16	18	51117733	51420045	302312	+	193.262	1.5e-09	6.51e-07	4.03309	2.01189	4.03309	38.7163	9.59966
Cidec	Cidec	6	113424634	113435761	11127	-	6918.15	2.14e-09	9.11e-07	3.23936	1.69571	3.23936	1321.59	407.98
Gm5627	Gm5627	9	102739648	102756686	17038	+	68.5872	2.63e-09	1.1e-06	8.77365	3.13318	8.77365	15.3919	1.75433
Col18a1	Col18a1	10	77052178	77166549	114371	-	1655.85	2.69e-09	1.11e-06	3.22712	1.69025	3.22712	316.038	97.932
Cavin1	Cavin1	11	100956733	100970888	14155	-	9339.15	2.77e-09	1.11e-06	2.918	1.54498	2.918	1738.91	595.923
Nnmt	Nnmt	9	48591877	48605154	13277	-	451.684	2.74e-09	1.11e-06	3.43197	1.77904	3.43197	87.4441	25.4792
Pcolce2	Pcolce2	9	95637601	95698097	60496	+	341.78	3.14e-09	1.24e-06	6.13808	2.61779	6.13808	73.4472	11.9658
Heph	Heph	X	96455359	96574486	119127	+	919.845	3.27e-09	1.27e-06	3.67803	1.87893	3.67803	180.843	49.1684
Tshr	Tshr	12	91384563	91549809	165246	+	1248.66	3.52e-09	1.34e-06	3.24013	1.69605	3.24013	238.559	73.6263
Ntrk3	Ntrk3	7	78175959	78738013	562054	-	394.267	3.58e-09	1.35e-06	0.126801	-2.97937	-7.8864	11.0845	87.4169
Adgre1	Adgre1	17	57358691	57483528	124837	+	315.379	4.53e-09	1.68e-06	7.60735	2.92739	7.60735	69.715	9.16416
Acot11	Acot11	4	106744555	106804999	60444	-	391.208	5.03e-09	1.81e-06	0.0892494	-3.48601	-11.2046	8.0125	89.7765
Col15a1	Col15a1	4	47208161	47313168	105007	+	4020.58	5e-09	1.81e-06	3.35649	1.74695	3.35649	774.463	230.736
Npc2	Npc2	12	84754562	84773153	18591	-	3243.73	5.9e-09	2.1e-06	3.52277	1.81671	3.52277	631.673	179.311
Mfng	Mfng	15	78755882	78773476	17594	-	553.049	7e-09	2.46e-06	2.70926	1.4379	2.70926	100.976	37.2708
C3ar1	C3ar1	6	122847138	122856162	9024	-	442.778	7.4e-09	2.53e-06	10.5266	3.39597	10.5266	101.115	9.60567
Unc119	Unc119	11	78343482	78349165	5683	+	291.74	7.37e-09	2.53e-06	3.69954	1.88735	3.69954	57.4342	15.5247
Cd5	Cd5	19	10717116	10739003	21887	-	128.853	7.74e-09	2.61e-06	0.0191837	-5.70398	-52.1277	0.606516	31.6162
Trim7	Trim7	11	48826140	48852210	26070	+	147.566	8.76e-09	2.92e-06	0.130031	-2.94308	-7.69049	4.24376	32.6366
Itga7	Itga7	10	128933818	128958283	24465	+	1086.93	8.89e-09	2.92e-06	3.2665	1.70774	3.2665	208.04	63.6889
Efemp1	Efemp1	11	28853204	28926744	73540	+	611.858	1.04e-08	3.38e-06	4.5153	2.17482	4.5153	125.266	27.7424
Lpl	Lpl	8	68880491	68907449	26958	+	51676.2	1.09e-08	3.51e-06	3.08454	1.62506	3.08454	9756.15	3162.92
Dram1	Dram1	10	88322804	88379081	56277	-	1098.42	1.24e-08	3.93e-06	2.60602	1.38185	2.60602	198.442	76.1475
Cav2	Cav2	6	17281185	17289116	7931	+	2903.44	1.31e-08	4.09e-06	2.84866	1.51028	2.84866	537.237	188.593
Ccl9	Ccl9	11	83572919	83578637	5718	-	332.364	1.39e-08	4.23e-06	7.07402	2.82253	7.07402	72.8231	10.2945
Lgals1	Lgals1	15	78926725	78930466	3741	+	2399.48	1.37e-08	4.23e-06	2.93516	1.55344	2.93516	447.467	152.451
Hal	Hal	10	93488768	93519305	30537	+	233.319	1.47e-08	4.43e-06	6.32493	2.66105	6.32493	50.3705	7.9638
Serpinf1	Serpinf1	11	75409769	75422702	12933	-	1004.55	1.7e-08	5.07e-06	3.22538	1.68947	3.22538	191.685	59.43
Elovl3	Elovl3	19	46131897	46135695	3798	+	87.2269	1.86e-08	5.46e-06	0.0389468	-4.68235	-25.6761	0.817072	20.9792
Kcnj14	Kcnj14	7	45816460	45824783	8323	-	199.693	1.87e-08	5.46e-06	4.74167	2.2454	4.74167	41.1938	8.68761
Gm42449	Gm42449	3	131136785	131139043	2258	+	58.1354	1.92e-08	5.54e-06	0.00486523	-7.68328	-205.54	0.0703903	14.468
Trbc2	Trbc2	6	41546730	41548353	1623	+	171.549	2.29e-08	6.53e-06	0.032674	-4.93571	-30.6054	1.35714	41.5359
Atp6v0a1	Atp6v0a1	11	101009452	101063720	54268	+	1598.11	2.77e-08	7.83e-06	3.42293	1.77523	3.42293	309.238	90.3431
Lilr4b	Lilr4b	10	51480632	51486704	6072	+	342.432	2.87e-08	8.01e-06	7.72017	2.94863	7.72017	75.8134	9.82017
Mcam	Mcam	9	44134469	44142728	8259	+	1727.82	3.16e-08	8.74e-06	3.01705	1.59314	3.01705	324.437	107.534
Rnf11	Rnf11	4	109451098	109484729	33631	-	1903.92	3.3e-08	9.03e-06	2.79783	1.48431	2.79783	350.631	125.322
Ctsd	Ctsd	7	142375911	142388039	12128	-	7919.86	3.36e-08	9.08e-06	3.0215	1.59526	3.0215	1487.66	492.358
Gm37593	Gm37593	17	51842861	51846115	3254	+	58.5305	3.4e-08	9.09e-06	0.0119153	-6.39104	-83.9254	0.172208	14.4526
Gpnmb	Gpnmb	6	49036546	49070930	34384	+	994.88	3.58e-08	9.5e-06	47.7318	5.57688	47.7318	243.626	5.10407
Mmp12	Mmp12	9	7344381	7369500	25119	+	431.451	3.65e-08	9.57e-06	48.0558	5.58664	48.0558	105.673	2.19897
Cd36	Cd36	5	17781690	17888802	107112	-	16993.3	4.49e-08	1.16e-05	2.59367	1.37499	2.59367	3066.14	1182.16
Pde2a	Pde2a	7	101421691	101512828	91137	+	776.695	4.62e-08	1.18e-05	2.7489	1.45886	2.7489	142.386	51.7974
Pea15a	Pea15a	1	172196728	172206805	10077	-	1448.3	4.65e-08	1.18e-05	3.02341	1.59618	3.02341	272.12	90.0043
Capn2	Capn2	1	182467260	182517609	50349	-	1803.82	4.85e-08	1.22e-05	2.1966	1.13527	2.1966	309.862	141.064
C230085N15Rik	C230085N15Rik	17	51757295	51761622	4327	-	125.637	4.97e-08	1.24e-05	0.0320154	-4.96509	-31.235	0.974144	30.4274
Col6a2	Col6a2	10	76595762	76623631	27869	-	3001.86	5.28e-08	1.31e-05	3.47782	1.79818	3.47782	582.91	167.608
Cavin2	Cavin2	1	51289126	51302961	13835	+	2853.06	5.42e-08	1.33e-05	2.34324	1.2285	2.34324	499.912	213.342
Aldh1a7	Aldh1a7	19	20692953	20727563	34610	-	996.737	5.6e-08	1.36e-05	4.08475	2.03025	4.08475	200.173	49.005
Zeb2	Zeb2	2	44983632	45117396	133764	-	4471.99	5.68e-08	1.37e-05	2.45995	1.29863	2.45995	794.872	323.125
Hfe	Hfe	13	23702034	23710855	8821	-	262.433	5.98e-08	1.42e-05	3.66199	1.87263	3.66199	51.5386	14.0739
Il21r	Il21r	7	125603429	125633571	30142	+	120.029	6.02e-08	1.42e-05	0.0292517	-5.09534	-34.186	0.852769	29.1528
Tmem135	Tmem135	7	89139714	89404223	264509	-	1789.9	6.14e-08	1.44e-05	2.52003	1.33344	2.52003	320.354	127.123
Hmgcs1	Hmgcs1	13	119690379	119708261	17882	+	2918.98	6.6e-08	1.53e-05	3.07337	1.61982	3.07337	550.538	179.132
Fabp5	Fabp5	3	10012548	10016608	4060	+	742.805	6.85e-08	1.57e-05	2.84453	1.50819	2.84453	137.416	48.309
Clic4	Clic4	4	135213969	135272815	58846	-	2415.51	7.32e-08	1.66e-05	2.20733	1.1423	2.20733	415.595	188.28
Col5a3	Col5a3	9	20770050	20815068	45018	-	1317.28	7.38e-08	1.66e-05	2.73868	1.45348	2.73868	241.251	88.0901
Reep5	Reep5	18	34344885	34374071	29186	-	1993.29	7.4e-08	1.66e-05	2.52166	1.33437	2.52166	356.818	141.501
Pcdh7	Pcdh7	5	57717967	58133231	415264	+	763.326	7.57e-08	1.68e-05	2.9495	1.56047	2.9495	142.512	48.3171
Gm20634	Gm20634	3	96245554	96248510	2956	+	309.467	8.16e-08	1.8e-05	3.9877	1.99556	3.9877	61.8618	15.5132
Ctsb	Ctsb	14	63122462	63145924	23462	+	10561.4	8.51e-08	1.86e-05	2.89204	1.53209	2.89204	1961.98	678.409
Fcer2a	Fcer2a	8	3681737	3694176	12439	-	138.703	8.85e-08	1.91e-05	0.0246006	-5.34516	-40.6494	0.83276	33.8512
Slc25a10	Slc25a10	11	120491840	120499188	7348	+	2048.76	9.86e-08	2.12e-05	2.3089	1.20721	2.3089	357.375	154.781
Adam12	Adam12	7	133883199	134232147	348948	-	982.871	1e-07	2.12e-05	3.09135	1.62824	3.09135	185.661	60.0582
Cd3g	Cd3g	9	44969572	44980432	10860	-	89.1822	1e-07	2.12e-05	0.0243986	-5.35706	-40.986	0.531104	21.7678
Ccl6	Ccl6	11	83587882	83593088	5206	-	342.445	1.13e-07	2.37e-05	5.7886	2.53321	5.7886	73.0267	12.6156
Anxa5	Anxa5	3	36448923	36475895	26972	-	1633.59	1.2e-07	2.47e-05	2.55028	1.35065	2.55028	293.387	115.041
Cdr2	Cdr2	7	120957036	120982313	25277	-	423.728	1.21e-07	2.47e-05	2.87597	1.52405	2.87597	78.6135	27.3346
Ywhab	Ywhab	2	163994960	164018589	23629	+	5753.93	1.19e-07	2.47e-05	2.38295	1.25275	2.38295	1013.24	425.206
Slc16a12	Slc16a12	19	34668403	34747290	78887	-	150.273	1.23e-07	2.49e-05	5.83532	2.54481	5.83532	32.0524	5.49284
Sulf2	Sulf2	2	166073089	166155664	82575	-	1209.54	1.29e-07	2.59e-05	2.48004	1.31036	2.48004	215.491	86.8904
Cd8a	Cd8a	6	71373427	71379174	5747	+	106.69	1.36e-07	2.69e-05	0.0215421	-5.5367	-46.4208	0.562572	26.115
Cfh	Cfh	1	140084708	140183765	99057	-	695.809	1.37e-07	2.69e-05	3.74148	1.90361	3.74148	137.282	36.6918
Fabp3	Fabp3	4	130308595	130315464	6869	+	121.2	1.35e-07	2.69e-05	0.0345801	-4.85392	-28.9184	1.01159	29.2536
Ttc7b	Ttc7b	12	100300770	100520827	220057	-	763.062	1.41e-07	2.74e-05	2.48587	1.31375	2.48587	136.026	54.7198
Tnxb	Tnxb	17	34660457	34719816	59359	+	5169.02	1.43e-07	2.78e-05	3.17033	1.66463	3.17033	982.367	309.863
App	App	16	84949685	85173767	224082	-	3994.41	1.48e-07	2.8e-05	2.19572	1.1347	2.19572	686.115	312.478
Pmepa1	Pmepa1	2	173224458	173276534	52076	-	2231.49	1.47e-07	2.8e-05	3.95736	1.98454	3.95736	445.289	112.522
Sidt1	Sidt1	16	44240180	44333197	93017	-	174.031	1.47e-07	2.8e-05	0.0722749	-3.79036	-13.8361	2.93243	40.5734
Cytip	Cytip	2	58129137	58195533	66396	-	288.979	1.54e-07	2.9e-05	0.111772	-3.16136	-8.94676	7.26432	64.9921
Hebp1	Hebp1	6	135137522	135198023	60501	-	440.675	1.79e-07	3.33e-05	2.81698	1.49415	2.81698	81.3242	28.8693
Paqr9	Paqr9	9	95559657	95568024	8367	+	2153.26	1.8e-07	3.33e-05	3.18295	1.67036	3.18295	409.584	128.681
Fam102b	Fam102b	3	108970997	109027608	56611	-	777.629	1.83e-07	3.37e-05	2.5484	1.34959	2.5484	139.623	54.7885
Gm3226	Gm3226	13	112593743	112595085	1342	-	602.727	2.01e-07	3.68e-05	3.73724	1.90197	3.73724	118.915	31.8191
C4b	C4b	17	34728380	34743883	15503	-	3008.08	2.3e-07	4.18e-05	3.33183	1.73632	3.33183	578.437	173.609
Prrg3	Prrg3	X	71962624	71972723	10099	+	310.407	2.33e-07	4.21e-05	3.93322	1.97571	3.93322	61.9017	15.7382
Zfp831	Zfp831	2	174643534	174710833	67299	+	179.754	2.53e-07	4.53e-05	0.0404985	-4.62599	-24.6923	1.7491	43.1892
Syt12	Syt12	19	4445908	4477448	31540	-	359.55	2.57e-07	4.58e-05	3.67758	1.87876	3.67758	70.629	19.2053
Hspa12a	Hspa12a	19	58795750	58943655	147905	-	1092.98	2.74e-07	4.8e-05	2.73042	1.44912	2.73042	199.958	73.2333
Prdx6	Prdx6	1	161240112	161251220	11108	-	1761.02	2.73e-07	4.8e-05	2.67143	1.41761	2.67143	320.375	119.927
Prkcq	Prkcq	2	11172108	11301223	129115	+	221.736	2.86e-07	4.99e-05	0.077865	-3.68288	-12.8427	4.00448	51.4286
Ffar2	Ffar2	7	30818348	30823776	5428	-	233.44	3.1e-07	5.37e-05	3.30007	1.7225	3.30007	44.7599	13.5633
Hip1	Hip1	5	135406531	135545121	138590	-	1137.2	3.19e-07	5.49e-05	2.37982	1.25085	2.37982	200.198	84.123
Lrg1	Lrg1	17	56119678	56122002	2324	-	1011.78	3.28e-07	5.6e-05	4.12056	2.04284	4.12056	203.566	49.4024
Lgals3bp	Lgals3bp	11	118392751	118402093	9342	-	1193.36	3.35e-07	5.68e-05	2.13805	1.0963	2.13805	203.239	95.058
Gm37176	Gm37176	17	51859167	51863218	4051	+	32.103	3.49e-07	5.88e-05	0.0018069	-9.11226	-553.433	0.0144562	8.00054
Ehd2	Ehd2	7	15946958	15967568	20610	-	6507.17	3.66e-07	6.13e-05	2.34093	1.22708	2.34093	1139.85	486.922
Col4a2	Col4a2	8	11312805	11449288	136483	+	5100.43	3.68e-07	6.13e-05	2.50905	1.32714	2.50905	911.75	363.385
Lck	Lck	4	129548344	129573642	25298	-	198.239	3.86e-07	6.39e-05	0.0488936	-4.35421	-20.4526	2.31065	47.2588
Itgam	Itgam	7	128062640	128118492	55852	+	250.48	3.97e-07	6.52e-05	4.67296	2.22434	4.67296	51.6226	11.0471
Scml4	Scml4	10	42860370	42960781	100411	+	196.689	4.06e-07	6.64e-05	0.0916027	-3.44847	-10.9167	4.12628	45.0454
Ltb	Ltb	17	35194439	35196321	1882	+	159.049	4.33e-07	6.99e-05	0.0395843	-4.65893	-25.2625	1.51434	38.2561
Sod3	Sod3	5	52363791	52371419	7628	+	1450.1	4.36e-07	6.99e-05	2.60098	1.37905	2.60098	261.828	100.665
Steap3	Steap3	1	120190757	120272706	81949	-	737.723	4.35e-07	6.99e-05	3.25161	1.70116	3.25161	141.065	43.383
Mapk6	Mapk6	9	75369062	75410006	40944	-	952.889	4.68e-07	7.46e-05	2.65552	1.40899	2.65552	173.108	65.188
Slc48a1	Slc48a1	15	97778520	97792693	14173	+	1113.73	4.73e-07	7.5e-05	2.57471	1.36441	2.57471	200.571	77.9003
Gpr174	Gpr174	X	107255878	107296770	40892	+	90.9364	4.77e-07	7.51e-05	0.0327455	-4.93256	-30.5385	0.720943	22.0165
Lrrc58	Lrrc58	16	37868389	37888859	20470	+	7272.63	4.8e-07	7.52e-05	2.17941	1.12394	2.17941	1246.25	571.83
Gm2682	Gm2682	15	60120540	60187409	66869	-	156.514	5.07e-07	7.88e-05	0.0391751	-4.67392	-25.5264	1.47502	37.6519
Pmp22	Pmp22	11	63128982	63159548	30566	+	1065.87	5.23e-07	8.09e-05	2.64204	1.40165	2.64204	193.324	73.1722
Arhgap29	Arhgap29	3	121952541	122016754	64213	+	2221.26	5.29e-07	8.13e-05	2.26741	1.18104	2.26741	385.369	169.96
Krt15	Krt15	11	100131758	100135929	4171	-	35.2629	5.47e-07	8.35e-05	0.00857528	-6.8656	-116.614	0.0749923	8.74517
Cd300lb	Cd300lb	11	114922781	114934387	11606	-	115.265	5.68e-07	8.63e-05	8.95152	3.16213	8.95152	25.9381	2.89762
Glycam1	Glycam1	15	103562759	103565082	2323	-	340.501	6.06e-07	8.95e-05	0.00524618	-7.57452	-190.615	0.444244	84.6796
Nsg2	Nsg2	11	32000463	32059203	58740	+	43.1361	6e-07	8.95e-05	0.0145506	-6.10278	-68.7257	0.154703	10.632
Piezo1	Piezo1	8	122481698	122551330	69632	-	1632.99	6.04e-07	8.95e-05	1.97048	0.978549	1.97048	270.833	137.445
Rbm28	Rbm28	6	29123576	29165007	41431	-	730.128	6.01e-07	8.95e-05	3.00863	1.5891	3.00863	137.052	45.553
Tcf7	Tcf7	11	52252371	52283332	30961	-	361.627	6.07e-07	8.95e-05	0.0239528	-5.38366	-41.7488	2.11488	88.2939
Dmxl2	Dmxl2	9	54365158	54501627	136469	-	733.454	6.24e-07	9.08e-05	2.73186	1.44988	2.73186	134.196	49.1226
Gm37266	Gm37266	17	51850239	51852526	2287	+	35.3506	6.26e-07	9.08e-05	0.006339	-7.30153	-157.753	0.0556512	8.77916
Wt1	Wt1	2	105126529	105173617	47088	+	32.5901	6.23e-07	9.08e-05	259.09	8.01731	259.09	8.12615	0.0313642
Mxra8	Mxra8	4	155839680	155844089	4409	+	808.198	6.37e-07	9.14e-05	2.5438	1.34699	2.5438	145.039	57.0165
Ralgps2	Ralgps2	1	156804166	156939627	135461	-	274.072	6.36e-07	9.14e-05	0.103295	-3.27516	-9.68102	6.41463	62.1002
Cd3d	Cd3d	9	44981786	44987340	5554	+	73.4884	6.53e-07	9.32e-05	0.0215187	-5.53827	-46.4712	0.387085	17.9883
Sptbn1	Sptbn1	11	30099395	30268176	168781	-	16581.4	6.85e-07	9.72e-05	2.04301	1.0307	2.04301	2783.07	1362.24
Slamf6	Slamf6	1	171917515	171953171	35656	+	124.679	6.93e-07	9.78e-05	0.0346586	-4.85064	-28.8529	1.04426	30.13
Hacd2	Hacd2	16	35022428	35109178	86750	+	788.306	7e-07	9.82e-05	2.48143	1.31117	2.48143	140.45	56.6005
Alox12e	Alox12e	11	70315610	70322629	7019	-	58.3849	7.26e-07	0.000101306	0.0539965	-4.21099	-18.5197	0.748079	13.8542
Slc5a3	Slc5a3	16	92058322	92087474	29152	+	3776.76	7.44e-07	0.000103332	2.44436	1.28946	2.44436	670.047	274.119
Plxna2	Plxna2	1	194618218	194816870	198652	+	937.861	7.55e-07	0.000104292	2.36277	1.24048	2.36277	164.738	69.7222
Col4a1	Col4a1	8	11198423	11312827	114404	-	7263.67	7.8e-07	0.000107226	2.54058	1.34516	2.54058	1303.05	512.894
Sec24d	Sec24d	3	123267455	123365642	98187	+	576.669	8.02e-07	0.00010959	2.53824	1.34383	2.53824	103.427	40.7474
Mrap	Mrap	16	90738207	90749786	11579	+	833.277	8.47e-07	0.000115134	2.70096	1.43347	2.70096	152.047	56.2937
Sigmar1	Sigmar1	4	41738493	41756158	17665	-	483.77	8.51e-07	0.000115134	2.75779	1.46351	2.75779	88.7832	32.1936
Itm2b	Itm2b	14	73362226	73385290	23064	-	5158.6	8.62e-07	0.000115955	1.97768	0.983809	1.97768	856.555	433.111
Muc4	Muc4	16	32735886	32782392	46506	+	60.6949	8.78e-07	0.000117594	0.0420432	-4.57198	-23.7851	0.61243	14.5667
Gm36931	Gm36931	17	51766643	51771444	4801	-	109.793	8.86e-07	0.000117977	0.0388675	-4.68529	-25.7284	1.02681	26.4183
Hspg2	Hspg2	4	137468769	137570631	101862	+	9924.69	8.98e-07	0.000118925	2.52325	1.33528	2.52325	1776.96	704.233
Gprin3	Gprin3	6	59347226	59426295	79069	-	555.456	9.53e-07	0.000125611	2.90221	1.53715	2.90221	103.286	35.5888
Lrpap1	Lrpap1	5	35091501	35105767	14266	-	557.843	9.71e-07	0.000127354	3.08112	1.62345	3.08112	105.327	34.1846
Bcl11a	Bcl11a	11	24078056	24174124	96068	+	217.62	1.02e-06	0.000131373	0.110827	-3.17362	-9.02305	5.42888	48.985
Extl3	Extl3	14	65052060	65149856	97796	-	1899.08	1.01e-06	0.000131373	2.12229	1.08562	2.12229	322.7	152.052
Golga7b	Golga7b	19	42247574	42270349	22775	+	180.055	1.02e-06	0.000131373	4.49103	2.16705	4.49103	36.8256	8.19982
Htra3	Htra3	5	35652023	35679783	27760	-	1595.45	1.04e-06	0.000133865	2.75494	1.46202	2.75494	292.616	106.215
Cd8b1	Cd8b1	6	71322788	71337495	14707	+	55.4949	1.05e-06	0.000134022	0.0136394	-6.19608	-73.3173	0.186743	13.6915
Cald1	Cald1	6	34598500	34775474	176974	+	1681.77	1.15e-06	0.000146183	2.19725	1.1357	2.19725	288.943	131.502
Peg10	Peg10	6	4747306	4760518	13212	+	373.3	1.2e-06	0.000151634	4.52309	2.17731	4.52309	76.4733	16.9073
Plpp3	Plpp3	4	105157347	105232765	75418	+	1443.33	1.23e-06	0.000155585	2.31922	1.21364	2.31922	252.115	108.707
Dtx1	Dtx1	5	120680202	120711928	31726	-	85.5106	1.25e-06	0.000155701	0.0423938	-4.56	-23.5884	0.869492	20.5099
Kirrel	Kirrel	3	87078593	87174748	96155	-	914.833	1.24e-06	0.000155701	2.27515	1.18596	2.27515	158.886	69.8354
Trp53inp2	Trp53inp2	2	155381059	155389851	8792	+	3978.94	1.29e-06	0.000160441	3.46692	1.79366	3.46692	772.041	222.688
Grem1	Grem1	2	113746164	113758647	12483	-	27.3412	1.31e-06	0.000161899	0.0021176	-8.88335	-472.233	0.0144562	6.82669
Syp	Syp	X	7638471	7653257	14786	+	222.625	1.32e-06	0.000162801	3.30077	1.7228	3.30077	42.6996	12.9363
Selenop	Selenop	15	3268547	3280509	11962	+	5972.82	1.34e-06	0.000164609	2.46478	1.30146	2.46478	1062.23	430.964
Pcyox1	Pcyox1	6	86386006	86397155	11149	-	1312.26	1.36e-06	0.000166088	2.38079	1.25144	2.38079	231.029	97.0388
Gpd2	Gpd2	2	57237635	57370720	133085	+	1292.15	1.37e-06	0.00016609	0.255087	-1.97094	-3.92024	65.6488	257.359
Htra1	Htra1	7	130936111	130985661	49550	+	832.996	1.37e-06	0.00016609	2.30307	1.20356	2.30307	145.197	63.0448
Pltp	Pltp	2	164839518	164857712	18194	-	1061.95	1.43e-06	0.000172022	3.16434	1.6619	3.16434	201.726	63.7499
Gask1b	Gask1b	3	79884533	79946281	61748	+	835.59	1.44e-06	0.000172846	3.9506	1.98207	3.9506	166.729	42.2034
Arhgap18	Arhgap18	10	26753421	26918649	165228	+	674.926	1.46e-06	0.000173924	2.41187	1.27015	2.41187	119.282	49.4563
Tfr2	Tfr2	5	137569840	137587482	17642	+	97.3436	1.57e-06	0.000186255	9.79228	3.29164	9.79228	22.0676	2.25357
Epb41l2	Epb41l2	10	25359798	25523520	163722	+	2937.59	1.64e-06	0.000193394	2.01221	1.00878	2.01221	490.564	243.794
Scd2	Scd2	19	44293674	44306865	13191	+	11808.2	1.67e-06	0.000196232	3.31188	1.72765	3.31188	2267.4	684.624
Ddr2	Ddr2	1	169972307	170110763	138456	-	1588.86	1.68e-06	0.000196875	2.64488	1.4032	2.64488	288.235	108.978
Trarg1	Trarg1	11	76679808	76698665	18857	+	4691.71	1.71e-06	0.000199706	2.62924	1.39465	2.62924	849.697	323.172
Fam110c	Fam110c	12	31073861	31080252	6391	+	76.7886	1.81e-06	0.000210087	7.15739	2.83943	7.15739	16.8709	2.35714
Gstz1	Gstz1	12	87147165	87164724	17559	+	2271.05	1.87e-06	0.000216078	2.2176	1.149	2.2176	391.29	176.447
Wwtr1	Wwtr1	3	57455649	57575911	120262	-	1462.38	1.89e-06	0.000217255	2.38693	1.25515	2.38693	257.647	107.941
Hexa	Hexa	9	59539540	59565110	25570	+	551.718	1.93e-06	0.000220262	3.03838	1.6033	3.03838	103.808	34.1656
Dusp3	Dusp3	11	101971143	101987014	15871	-	1820.05	2.17e-06	0.000246743	2.4501	1.29284	2.4501	323.124	131.882
Dgat2	Dgat2	7	99153658	99182720	29062	-	11741.9	2.25e-06	0.000255089	2.24253	1.16513	2.24253	2030.17	905.302
G6pdx	G6pdx	X	74409483	74429195	19712	-	1695.57	2.27e-06	0.000256485	2.63775	1.39931	2.63775	307.407	116.541
Ssc5d	Ssc5d	7	4925785	4944827	19042	+	192.982	2.32e-06	0.00026095	3.85726	1.94758	3.85726	38.328	9.93659
Fndc3b	Fndc3b	3	27416162	27711308	295146	-	1324.18	2.38e-06	0.000266194	2.24006	1.16354	2.24006	228.877	102.175
Fgf10	Fgf10	13	118669791	118792116	122325	+	1054.12	2.46e-06	0.000274123	2.82983	1.50072	2.82983	194.747	68.8194
Gm11346	Gm11346	13	24596347	24604926	8579	-	73.8252	2.47e-06	0.000274647	0.0324045	-4.94766	-30.8599	0.579348	17.8787
Sorcs2	Sorcs2	5	36017180	36398140	380960	-	90.7521	2.56e-06	0.000282596	0.165818	-2.59233	-6.03071	3.22859	19.4707
Gm37248	Gm37248	17	51796017	51799191	3174	-	90.3954	2.58e-06	0.000283238	0.0451963	-4.46765	-22.1257	0.977185	21.6209
Mrc2	Mrc2	11	105292643	105351140	58497	+	655.719	2.58e-06	0.000283238	4.47806	2.16287	4.47806	134.01	29.9259
Clu	Clu	14	65968483	65981548	13065	+	1001.35	2.62e-06	0.00028596	0.26031	-1.9417	-3.84157	51.7101	198.648
Slc35b4	Slc35b4	6	34153380	34177112	23732	-	600.499	2.63e-06	0.000285964	2.10472	1.07363	2.10472	101.753	48.3451
Tm4sf19	Tm4sf19	16	32400506	32408228	7722	+	19.93	2.73e-06	0.000295595	90.1727	6.49462	90.1727	4.93373	0.0547143
Arhgef37	Arhgef37	18	61491657	61536595	44938	-	140.638	2.89e-06	0.000310643	3.74976	1.9068	3.74976	27.7499	7.40046
Ftl1-ps1	Ftl1-ps1	13	74399694	74407347	7653	+	3303.17	2.89e-06	0.000310643	2.70847	1.43748	2.70847	603.165	222.696
Lat	Lat	7	126363824	126369571	5747	-	111.098	3.08e-06	0.000329545	0.043003	-4.53942	-23.2542	1.14559	26.6398
Bcap31	Bcap31	X	73686178	73716176	29998	-	1147.04	3.21e-06	0.000342066	2.21686	1.14852	2.21686	197.613	89.1409
Gnai1	Gnai1	5	18265135	18360356	95221	-	1351.94	3.49e-06	0.000369706	2.54737	1.34901	2.54737	242.738	95.2896
Bcl11b	Bcl11b	12	107910403	108003603	93200	-	288.353	3.57e-06	0.000376502	0.0307903	-5.02138	-32.4778	2.1534	69.9376
Igkc	Igkc	6	70726435	70726967	532	+	323.945	3.66e-06	0.000384591	0.122432	-3.02995	-8.1678	8.83651	72.1749
Sash1	Sash1	10	8722219	8886071	163852	-	1696.28	3.75e-06	0.000391733	2.29901	1.20101	2.29901	295.567	128.562
Tlr8	Tlr8	X	167242696	167264330	21634	-	116.432	3.76e-06	0.000391733	8.07963	3.01429	8.07963	25.9144	3.20738
Col5a1	Col5a1	2	27886425	28039515	153090	+	2414.17	3.82e-06	0.000397197	2.58524	1.3703	2.58524	435.219	168.348
Ltc4s	Ltc4s	11	50236461	50238617	2156	-	244.514	3.85e-06	0.000398778	3.60615	1.85046	3.60615	47.8722	13.2752
Ttyh2	Ttyh2	11	114675431	114720978	45547	+	835.122	3.89e-06	0.00040117	2.58301	1.36905	2.58301	150.525	58.275
Zfyve28	Zfyve28	5	34194893	34288450	93557	-	162.875	3.96e-06	0.000406665	3.42348	1.77547	3.42348	31.5327	9.21071
Zap70	Zap70	1	36761798	36782819	21021	+	51.4099	4.1e-06	0.000419193	0.040503	-4.62583	-24.6895	0.500418	12.3551
Ahnak2	Ahnak2	12	112772194	112802658	30464	-	283.967	4.22e-06	0.000428212	4.12252	2.04353	4.12252	57.1445	13.8615
Fcgr3	Fcgr3	1	171051174	171064936	13762	-	194.382	4.22e-06	0.000428212	4.90439	2.29407	4.90439	40.3898	8.23544
Gm6166	Gm6166	9	57483963	57484372	409	+	465.775	4.24e-06	0.000428212	2.65939	1.4111	2.65939	84.6528	31.8317
Skap1	Skap1	11	96464593	96759131	294538	+	131.327	4.31e-06	0.000433645	0.0487711	-4.35783	-20.5039	1.52707	31.3109
Ahnak	Ahnak	19	8989284	9076915	87631	+	47513.7	4.33e-06	0.00043434	2.08523	1.06021	2.08523	8028.32	3850.09
Mpp1	Mpp1	X	75109733	75131017	21284	-	678.918	4.53e-06	0.000452022	2.50992	1.32764	2.50992	121.399	48.3677
Arxes1	Arxes1	X	136033367	136034947	1580	+	475.305	4.65e-06	0.000460005	2.57639	1.36535	2.57639	85.561	33.2096
Folh1	Folh1	7	86718977	86775944	56967	-	54.1401	4.67e-06	0.000460005	7.01422	2.81028	7.01422	11.8533	1.6899
Gm26232	Gm26232	3	96450446	96450612	166	+	66.8244	4.68e-06	0.000460005	0.0965689	-3.3723	-10.3553	1.46888	15.2107
Tspan17	Tspan17	13	54789377	54796777	7400	+	225.36	4.66e-06	0.000460005	3.71231	1.89232	3.71231	44.4149	11.9642
Prnp	Prnp	2	131909928	131938430	28502	+	1818.03	4.99e-06	0.000489249	2.32757	1.21883	2.32757	317.927	136.592
Atp2b4	Atp2b4	1	133699457	133801042	101585	-	1754.66	5.06e-06	0.000493559	2.27197	1.18395	2.27197	304.577	134.058
Fstl1	Fstl1	16	37776873	37836515	59642	+	1801.2	5.17e-06	0.000502812	2.894	1.53306	2.894	334.642	115.633
Rasgrp1	Rasgrp1	2	117279993	117343002	63009	-	213.524	5.38e-06	0.000521761	0.0831779	-3.58766	-12.0224	4.09979	49.2895
Cd34	Cd34	1	194938819	194961280	22461	+	839.375	5.46e-06	0.000526854	2.55414	1.35284	2.55414	150.795	59.0396
Bmper	Bmper	9	23223076	23485201	262125	+	222.654	5.65e-06	0.000543484	4.55273	2.18673	4.55273	45.6579	10.0287
Ghr	Ghr	15	3317760	3583493	265733	-	6454.52	5.84e-06	0.000559881	2.48079	1.3108	2.48079	1150.09	463.599
Grn	Grn	11	102430315	102437049	6734	+	1432.79	5.91e-06	0.000564727	2.4682	1.30346	2.4682	254.951	103.294
Unc79	Unc79	12	102948859	103184066	235207	+	52.2956	5.94e-06	0.000564797	8.25503	3.04527	8.25503	11.6585	1.4123
Plod3	Plod3	5	136987019	136996649	9630	+	575.541	5.97e-06	0.000565842	2.41188	1.27016	2.41188	101.738	42.1822
Hipk2	Hipk2	6	38694390	38876166	181776	-	4633.12	6.01e-06	0.000567481	2.03231	1.02312	2.03231	776.314	381.986
Atp10a	Atp10a	7	58656166	58829421	173255	+	345.27	6.05e-06	0.000569008	3.13881	1.65022	3.13881	65.4637	20.8562
Sorbs1	Sorbs1	19	40294753	40513780	219027	-	4137.48	6.26e-06	0.000587156	2.20876	1.14324	2.20876	711.983	322.345
Cldn15	Cldn15	5	136966616	136975859	9243	+	203.702	6.38e-06	0.000595751	3.2957	1.72059	3.2957	39.0711	11.8552
Cd1d1	Cd1d1	3	86995834	86999442	3608	-	1714.28	6.51e-06	0.000603742	2.67346	1.41871	2.67346	311.909	116.668
Lpcat3	Lpcat3	6	124663027	124704419	41392	+	630.256	6.5e-06	0.000603742	2.58101	1.36794	2.58101	113.558	43.9976
Faah	Faah	4	115967145	116017927	50782	-	115.936	6.79e-06	0.000625485	0.0877109	-3.5111	-11.4011	2.33706	26.6451
Serpinh1	Serpinh1	7	99345376	99353240	7864	-	2993.13	6.77e-06	0.000625485	3.08762	1.6265	3.08762	565.26	183.073
Gm37520	Gm37520	2	11190641	11193313	2672	-	58.6092	6.94e-06	0.000636692	0.0429156	-4.54235	-23.3015	0.603131	14.0539
Ednrb	Ednrb	14	103814625	103844403	29778	-	371.066	7.04e-06	0.000643907	2.60774	1.3828	2.60774	67.0312	25.7047
Mmp28	Mmp28	11	83440768	83463072	22304	-	287.603	7.15e-06	0.000651513	2.80374	1.48735	2.80374	53.0092	18.9066
Flrt2	Flrt2	12	95692226	95785216	92990	+	292.802	7.19e-06	0.000653254	3.23871	1.69542	3.23871	55.9414	17.2728
Gusb	Gusb	5	129989011	130003050	14039	-	589.809	7.35e-06	0.000665142	2.79216	1.48138	2.79216	108.6	38.8944
Cmklr1	Cmklr1	5	113612354	113650427	38073	-	941.71	7.38e-06	0.000665623	2.36451	1.24154	2.36451	165.457	69.9755
Dhrs9	Dhrs9	2	69380445	69404534	24089	+	46.9052	7.84e-06	0.000704506	15.087	3.91523	15.087	11.0096	0.729744
Nav1	Nav1	1	135434580	135688106	253526	-	1457.68	7.94e-06	0.000710841	2.26249	1.17791	2.26249	252.748	111.712
Lef1	Lef1	3	131110471	131224357	113886	+	314.493	8.02e-06	0.000714817	0.0100756	-6.63299	-99.2495	0.78426	77.8373
Mogat2	Mogat2	7	99219084	99238620	19536	-	67.8699	8.06e-06	0.000714817	8.05259	3.00945	8.05259	15.1176	1.87736
Scarb1	Scarb1	5	125277087	125341095	64008	-	923.971	8.06e-06	0.000714817	2.22296	1.15248	2.22296	159.323	71.6717
Emilin2	Emilin2	17	71252172	71311979	59807	-	402.681	8.13e-06	0.000717743	3.97397	1.99058	3.97397	80.4646	20.2479
Tcaf1	Tcaf1	6	42668002	42710089	42087	-	830.963	8.17e-06	0.000719244	2.69957	1.43273	2.69957	151.624	56.1659
Chp1	Chp1	2	119547697	119587028	39331	+	2450.89	8.25e-06	0.000724111	2.10325	1.07262	2.10325	415.27	197.442
Ccl19	Ccl19	4	42754525	42756578	2053	-	114.72	8.31e-06	0.00072572	0.0431012	-4.53613	-23.2012	1.18524	27.4989
Lax1	Lax1	1	133679091	133690109	11018	-	72.1387	8.34e-06	0.00072572	0.0512624	-4.28595	-19.5075	0.879746	17.1616
Ogn	Ogn	13	49608046	49624502	16456	+	596.208	8.36e-06	0.00072572	2.55599	1.35388	2.55599	107.105	41.9036
Cd68	Cd68	11	69664213	69666154	1941	-	320.592	8.45e-06	0.000731195	6.26233	2.6467	6.26233	69.1365	11.04
Egfr	Egfr	11	16752203	16918159	165956	+	1096.99	8.53e-06	0.000733952	2.47537	1.30764	2.47537	195.352	78.9184
Gm44888	Gm44888	7	68332989	68335530	2541	+	40.0259	8.52e-06	0.000733952	0.0169265	-5.88457	-59.0788	0.16662	9.84373
Axl	Axl	7	25757273	25788706	31433	-	1132.15	8.64e-06	0.000740216	2.2484	1.1689	2.2484	195.882	87.1207
Rtn3	Rtn3	19	7425901	7483282	57381	-	2101.37	8.94e-06	0.000763387	1.91422	0.93676	1.91422	345.084	180.273
Abhd5	Abhd5	9	122351608	122381525	29917	+	902.378	9.5e-06	0.000809246	2.20621	1.14157	2.20621	155.252	70.3703
Tenm4	Tenm4	7	96171246	96911094	739848	+	5609.37	9.54e-06	0.000809876	2.96855	1.56976	2.96855	1049.01	353.373
Ctcflos	Ctcflos	2	173110818	173133205	22387	+	551.448	9.67e-06	0.000817655	2.82413	1.49781	2.82413	101.755	36.0306
Angptl4	Angptl4	17	33773750	33781831	8081	-	2159.7	1.01e-05	0.000849224	2.27331	1.1848	2.27331	374.98	164.949
Bscl2	Bscl2	19	8837467	8848684	11217	+	1099.27	1.03e-05	0.000855908	2.17902	1.12368	2.17902	188.39	86.4564
Gm3756	Gm3756	9	31935446	31936801	1355	-	83.4784	1.02e-05	0.000855908	6.56631	2.71508	6.56631	18.1112	2.7582
Pid1	Pid1	1	84036296	84364181	327885	-	387.397	1.03e-05	0.000855908	2.72419	1.44583	2.72419	70.8772	26.0177
Rap1gap2	Rap1gap2	11	74383356	74610916	227560	-	347.468	1.03e-05	0.000855908	2.55316	1.35228	2.55316	62.4384	24.4554
Atp6v1b2	Atp6v1b2	8	69088646	69113712	25066	+	813.249	1.04e-05	0.000861237	2.31652	1.21196	2.31652	142.038	61.3156
Ap2a2	Ap2a2	7	141562173	141633012	70839	+	1330.17	1.05e-05	0.000870142	1.91356	0.936256	1.91356	218.408	114.137
Mrps6	Mrps6	16	92058270	92112228	53958	+	456.081	1.06e-05	0.000874536	2.68746	1.42624	2.68746	83.1129	30.9262
Tnfsf8	Tnfsf8	4	63831308	63861348	30040	-	43.2627	1.09e-05	0.000895436	0.0343643	-4.86295	-29.1	0.359046	10.4482
Carmil2	Carmil2	8	105686274	105698188	11914	+	91.647	1.1e-05	0.000898491	0.0630795	-3.98669	-15.853	1.36012	21.562
Tbc1d10c	Tbc1d10c	19	4183411	4191285	7874	-	170.129	1.11e-05	0.000904594	0.0721523	-3.79281	-13.8596	2.86246	39.6724
Prps1	Prps1	X	140456613	140476141	19528	+	400.231	1.11e-05	0.000906434	2.59859	1.37773	2.59859	72.262	27.8082
Tln2	Tln2	9	67217087	67559704	342617	-	1834.76	1.13e-05	0.000915597	2.29513	1.19858	2.29513	319.483	139.201
Tmem106a	Tmem106a	11	101582242	101591789	9547	+	334.838	1.14e-05	0.000922875	3.09459	1.62975	3.09459	63.2866	20.4507
Copg2	Copg2	6	30747554	30896795	149241	-	497.483	1.15e-05	0.00092895	2.24784	1.16854	2.24784	86.055	38.2834
Col6a5	Col6a5	9	105856078	105960644	104566	-	104.844	1.16e-05	0.000933168	18.313	4.1948	18.313	24.8742	1.35828
Insig1	Insig1	5	28071363	28078663	7300	+	3135.39	1.16e-05	0.000933168	2.98155	1.57606	2.98155	586.964	196.865
Tespa1	Tespa1	10	130322870	130364112	41242	+	76.6649	1.17e-05	0.000934623	0.0408736	-4.61269	-24.4657	0.752736	18.4162
Retn	Retn	8	3655770	3660111	4341	+	2614.19	1.18e-05	0.000939187	3.0367	1.6025	3.0367	491.676	161.911
Akap12	Akap12	10	4266380	4359471	93091	+	989.729	1.2e-05	0.000956738	2.2472	1.16813	2.2472	171.27	76.2149
F7	F7	8	13026034	13035810	9776	+	25.0071	1.22e-05	0.000966498	37.1823	5.21655	37.1823	6.09226	0.163848
Marcksl1	Marcksl1	4	129513581	129515986	2405	+	253.565	1.24e-05	0.000976092	0.236942	-2.07739	-4.22043	12.145	51.2573
Myadm	Myadm	7	3289080	3300443	11363	+	1810.48	1.25e-05	0.000985919	2.39683	1.26113	2.39683	319.38	133.251
Adcy5	Adcy5	16	35154877	35305739	150862	+	911.933	1.28e-05	0.000997942	2.40829	1.26801	2.40829	161.132	66.9074
Hprt	Hprt	X	52988137	53021660	33523	+	504.665	1.27e-05	0.000997942	2.18923	1.13043	2.18923	86.6319	39.5718
Dapl1	Dapl1	2	59484653	59505021	20368	+	12.7631	1.29e-05	0.00100718	0.00274814	-8.50733	-363.883	0.00876814	3.19058
Tmem120a	Tmem120a	5	135735485	135744449	8964	-	826.901	1.34e-05	0.00104408	2.67123	1.4175	2.67123	150.407	56.3065
Pkp2	Pkp2	16	16213318	16272713	59395	+	386.701	1.4e-05	0.00108437	2.73341	1.4507	2.73341	70.8111	25.9057
Fcrl1	Fcrl1	3	87376387	87402935	26548	+	62.1994	1.42e-05	0.00110134	0.0218429	-5.51669	-45.7816	0.332553	15.2248
Pxdn	Pxdn	12	29937608	30017659	80051	+	2125.69	1.44e-05	0.00111091	2.10973	1.07706	2.10973	360.528	170.889
Palmd	Palmd	3	116918258	116968988	50730	-	1122.41	1.48e-05	0.00113678	2.52934	1.33876	2.52934	201.106	79.5094
Sned1	Sned1	1	93235841	93301066	65225	+	1415.54	1.54e-05	0.0011802	3.01851	1.59384	3.01851	265.856	88.0751
Fkbp1a	Fkbp1a	2	151542483	151561693	19210	+	1525.79	1.55e-05	0.00118166	1.96013	0.97095	1.96013	252.612	128.875
Lbp	Lbp	2	158306493	158332853	26360	+	345.818	1.55e-05	0.00118166	3.77562	1.91671	3.77562	68.3714	18.1087
Ncan	Ncan	8	70093085	70120874	27789	-	2009.04	1.56e-05	0.00118166	12.7124	3.66816	12.7124	465.621	36.6274
Satb1	Satb1	17	51736187	51833291	97104	-	849.826	1.57e-05	0.00119047	0.0635283	-3.97646	-15.741	12.6905	199.761
Mmp19	Mmp19	10	128790910	128800825	9915	+	501.905	1.6e-05	0.00121045	2.41032	1.26922	2.41032	88.708	36.8034
Vat1	Vat1	11	101458745	101466231	7486	-	1088.2	1.61e-05	0.00121045	2.67299	1.41845	2.67299	198.018	74.0811
Daglb	Daglb	5	143464584	143505943	41359	+	365.26	1.63e-05	0.00121502	2.98619	1.5783	2.98619	68.4266	22.9144
Slc18b1	Slc18b1	10	23796986	23827969	30983	+	355.278	1.62e-05	0.00121502	2.44916	1.29229	2.44916	63.055	25.7456
Tnfrsf13c	Tnfrsf13c	15	82221743	82224370	2627	-	50.027	1.63e-05	0.00121502	0.0224522	-5.477	-44.539	0.27484	12.2411
E430014B02Rik	E430014B02Rik	17	51745529	51748685	3156	-	70.6179	1.67e-05	0.00124038	0.053566	-4.22254	-18.6686	0.897587	16.7567
Fam78a	Fam78a	2	32050055	32084858	34803	-	240.239	1.67e-05	0.00124038	0.0992178	-3.33326	-10.0788	5.42177	54.6451
Gcnt2	Gcnt2	13	40859754	40960893	101139	+	308.489	1.69e-05	0.00125217	3.09129	1.62821	3.09129	58.2874	18.8554
Ece1	Ece1	4	137862237	137965230	102993	+	1915.98	1.73e-05	0.00127051	1.92777	0.946937	1.92777	315.417	163.617
Scd1	Scd1	19	44394455	44407880	13425	-	436784	1.73e-05	0.00127051	2.45218	1.29406	2.45218	77564.8	31631
Il1r1	Il1r1	1	40225080	40317258	92178	+	463.588	1.77e-05	0.00129615	2.42868	1.28017	2.42868	82.1122	33.8094
Slc4a7	Slc4a7	14	14702279	14799941	97662	+	815.3	1.77e-05	0.00129615	2.45325	1.29469	2.45325	144.822	59.033
Rxfp2	Rxfp2	5	150018675	150082185	63510	+	16.6337	1.79e-05	0.00130265	711.08	9.47387	711.08	4.16367	0.00585541
Dgka	Dgka	10	128720134	128744856	24722	-	577.786	1.87e-05	0.00136104	0.164107	-2.60729	-6.09357	20.3627	124.082
Slfn1	Slfn1	11	83116849	83122671	5822	+	83.793	1.88e-05	0.00136263	0.038968	-4.68157	-25.6621	0.785767	20.1644
Syap1	Syap1	X	162857057	162888448	31391	-	896.605	1.91e-05	0.00138353	2.16477	1.11421	2.16477	153.322	70.8259
Acap1	Acap1	11	69881567	69895540	13973	-	221.119	1.96e-05	0.00141345	0.09198	-3.44254	-10.8719	4.6566	50.6263
Tfpi	Tfpi	2	84432855	84476776	43921	-	279.652	1.98e-05	0.0014213	2.29731	1.19995	2.29731	48.701	21.1991
Rps6ka3	Rps6ka3	X	159210307	159368245	157938	+	2343.85	1.99e-05	0.00142486	2.06887	1.04885	2.06887	395.04	190.944
Abhd12	Abhd12	2	150832493	150904742	72249	-	531.514	2.02e-05	0.00144012	2.34896	1.23202	2.34896	93.2274	39.6889
Gm34006	Gm34006	10	42861382	42864700	3318	-	53.0782	2.02e-05	0.00144012	0.057854	-4.11144	-17.2849	0.725845	12.5462
Cyp4b1	Cyp4b1	4	115624725	115647724	22999	-	447.807	2.08e-05	0.00147659	2.60366	1.38054	2.60366	80.8771	31.0628
Sh2d2a	Sh2d2a	3	87846755	87855723	8968	+	74.6073	2.1e-05	0.00148777	0.0588441	-4.08696	-16.994	1.03616	17.6085
Lamc1	Lamc1	1	153218922	153332787	113865	-	3802.7	2.12e-05	0.00149532	2.11879	1.08324	2.11879	645.883	304.835
Txk	Txk	5	72695978	72752778	56800	-	128.421	2.12e-05	0.00149532	0.066211	-3.91679	-15.1032	1.99383	30.1133
Psat1	Psat1	19	15904678	15947338	42660	-	572.927	2.13e-05	0.00149642	2.96475	1.56791	2.96475	107.136	36.1365
Septin8	Septin8	11	53519257	53549566	30309	+	840.357	2.14e-05	0.00149935	2.507	1.32596	2.507	150.194	59.9097
Dio2	Dio2	12	90724552	90738439	13887	-	71.5812	2.14e-05	0.00150137	0.131692	-2.92476	-7.59347	2.0805	15.7982
C5ar1	C5ar1	7	16246743	16259541	12798	-	294.018	2.18e-05	0.0015231	5.5442	2.47098	5.5442	62.2968	11.2364
Acss1	Acss1	2	150618105	150668501	50396	-	268.252	2.21e-05	0.00153665	0.354456	-1.49632	-2.82123	17.5386	49.4803
Gm47015	Gm47015	10	79412962	79417906	4944	-	54.2692	2.25e-05	0.00155664	0.0363389	-4.78234	-27.5187	0.476051	13.1003
Serpinb6a	Serpinb6a	13	33917918	34002795	84877	-	659.256	2.25e-05	0.00155664	2.5336	1.34119	2.5336	118.196	46.6515
Synpo2	Synpo2	3	123076519	123236150	159631	-	2897.87	2.24e-05	0.00155664	2.90406	1.53807	2.90406	538.93	185.578
Pla1a	Pla1a	16	38396117	38433146	37029	-	193.808	2.27e-05	0.00156628	3.58586	1.84232	3.58586	37.9019	10.5698
Ecm1	Ecm1	3	95734147	95739570	5423	-	312.514	2.28e-05	0.00156681	2.53012	1.33921	2.53012	55.9939	22.1309
Sycp3	Sycp3	10	88459569	88473237	13668	+	74.3205	2.29e-05	0.00156681	5.83589	2.54495	5.83589	15.8795	2.72101
Tlr13	Tlr13	X	106143204	106160494	17290	+	150.739	2.33e-05	0.00159166	6.14001	2.61824	6.14001	32.4313	5.28197
Dusp2	Dusp2	2	127336159	127338377	2218	+	53.4519	2.35e-05	0.00160119	0.0377942	-4.72569	-26.4591	0.486483	12.8719
Gm42870	Gm42870	16	19231333	19234803	3470	+	64.4227	2.39e-05	0.00162236	0.0236653	-5.40108	-42.2559	0.372395	15.7359
Dse	Dse	10	34151393	34207716	56323	-	537.756	2.42e-05	0.00163852	2.45566	1.29611	2.45566	95.5499	38.9101
Srpx2	Srpx2	X	133908426	133932447	24021	+	254.222	2.42e-05	0.00163852	2.82153	1.49648	2.82153	46.888	16.6179
Anxa6	Anxa6	11	54979108	55033446	54338	-	2243.48	2.43e-05	0.00164014	1.82671	0.869248	1.82671	362.422	198.401
Gm49553	Gm49553	15	80640458	80642409	1951	+	50.7948	2.44e-05	0.00164053	0.0332953	-4.90854	-30.0342	0.409143	12.2883
Mdfic	Mdfic	6	15720661	15802170	81509	+	647.133	2.45e-05	0.00164208	2.15866	1.11014	2.15866	110.571	51.222
Timp2	Timp2	11	118301069	118355741	54672	-	1921.75	2.48e-05	0.00165941	2.29195	1.19658	2.29195	334.508	145.949
Ubash3a	Ubash3a	17	31207873	31246893	39020	+	77.1291	2.49e-05	0.00165941	0.0461163	-4.43858	-21.6843	0.850181	18.4356
Lrrc59	Lrrc59	11	94629767	94645217	15450	+	1056.57	2.5e-05	0.00166301	2.0336	1.02403	2.0336	177.088	87.0812
Retreg1	Retreg1	15	25843180	25973688	130508	+	193.496	2.52e-05	0.00167509	0.275846	-1.85806	-3.62521	10.4523	37.8919
Izumo1r	Izumo1r	9	14885814	14903950	18136	-	19.6376	2.56e-05	0.00169611	0.0079736	-6.97055	-125.414	0.0388772	4.87575
Nsdhl	Nsdhl	X	72918557	72958515	39958	+	526.415	2.63e-05	0.0017397	2.86168	1.51686	2.86168	97.5374	34.0839
Runx3	Runx3	4	135120652	135177991	57339	+	85.8458	2.65e-05	0.00174686	0.0776014	-3.68777	-12.8864	1.54632	19.9264
Cd248	Cd248	19	5068078	5070683	2605	+	462.378	2.69e-05	0.00177038	3.51856	1.81498	3.51856	90.033	25.588
Slc39a1	Slc39a1	3	90248172	90253613	5441	+	1270.73	2.72e-05	0.00178373	2.01322	1.00951	2.01322	212.278	105.442
Ipcef1	Ipcef1	10	6885796	7052479	166683	-	145.57	2.8e-05	0.00182592	0.0786718	-3.66801	-12.711	2.65453	33.7419
Snhg11	Snhg11	2	158375638	158386152	10514	+	402.674	2.79e-05	0.00182592	3.30898	1.72639	3.30898	77.3321	23.3704
Septin1	Septin1	7	127214447	127233131	18684	-	152.276	2.83e-05	0.00184371	0.102222	-3.29022	-9.78261	3.53147	34.547
Dhrs3	Dhrs3	4	144892827	144928210	35383	+	1340.8	2.91e-05	0.0018846	1.92579	0.945452	1.92579	220.647	114.575
Klhl5	Klhl5	5	65107539	65168189	60650	+	569.142	2.92e-05	0.0018846	2.0793	1.0561	2.0793	96.0791	46.2075
Retnla	Retnla	16	48842551	48844462	1911	+	438.608	2.92e-05	0.0018846	2.49652	1.31992	2.49652	78.2855	31.3578
Serinc1	Serinc1	10	57515774	57532531	16757	-	2079.66	2.91e-05	0.0018846	1.98328	0.987886	1.98328	345.605	174.259
Atp6v1a	Atp6v1a	16	44085402	44139706	54304	-	1020.64	2.98e-05	0.00191836	2.2553	1.17332	2.2553	176.799	78.3928
Fbln5	Fbln5	12	101746565	101819056	72491	-	318.09	3.01e-05	0.00192818	2.66212	1.41258	2.66212	57.7871	21.7072
Ckb	Ckb	12	111669361	111672339	2978	-	337.603	3.04e-05	0.00194327	3.9186	1.97034	3.9186	67.2798	17.1693
Serpina3c	Serpina3c	12	104146382	104153871	7489	-	622.908	3.08e-05	0.0019651	2.35218	1.234	2.35218	109.243	46.4434
Cd3e	Cd3e	9	44998740	45009628	10888	-	278.924	3.12e-05	0.00197324	0.0306975	-5.02573	-32.5759	2.07688	67.6563
Cyb5b	Cyb5b	8	107150640	107187472	36832	+	3190.83	3.1e-05	0.00197324	2.12634	1.08837	2.12634	542.548	255.156
Ppp2r5b	Ppp2r5b	19	6227765	6235873	8108	-	538.897	3.11e-05	0.00197324	2.79253	1.48157	2.79253	99.2169	35.5294
Selenof	Selenof	3	144570304	144597681	27377	+	1205.01	3.12e-05	0.00197324	1.89516	0.922319	1.89516	197.201	104.055
5830444F18Rik	5830444F18Rik	17	51791470	51793462	1992	-	42.0912	3.26e-05	0.00205705	0.0410014	-4.60818	-24.3894	0.414506	10.1095
Tnfsf11	Tnfsf11	14	78277445	78308044	30599	-	28.0996	3.33e-05	0.00209233	0.023646	-5.40226	-42.2904	0.162397	6.86785
Acox1	Acox1	11	116171888	116199046	27158	-	5603.94	3.4e-05	0.00213322	2.1312	1.09167	2.1312	953.513	447.406
Cndp2	Cndp2	18	84667465	84685703	18238	-	429.517	3.42e-05	0.0021421	2.43498	1.28391	2.43498	76.148	31.2725
Acsl1	Acsl1	8	46471037	46536052	65015	+	13661.8	3.47e-05	0.00216168	2.29201	1.19661	2.29201	2377.89	1037.47
Fam169b	Fam169b	7	68273839	68363093	89254	+	144.688	3.47e-05	0.00216168	0.0183826	-5.76551	-54.3992	0.653005	35.5229
Cacna1a	Cacna1a	8	84338639	84640247	301608	+	255.558	3.58e-05	0.00222168	3.57556	1.83817	3.57556	49.9492	13.9696
Prrx1	Prrx1	1	163245119	163313711	68592	-	1607.27	3.58e-05	0.00222168	3.01446	1.5919	3.01446	301.724	100.092
Ptprcap	Ptprcap	19	4153604	4156752	3148	+	66.1647	3.6e-05	0.00222819	0.0549062	-4.18689	-18.2129	0.861347	15.6876
Clec10a	Clec10a	11	70156197	70170835	14638	+	326.368	3.7e-05	0.00228047	3.7228	1.89639	3.7228	64.3277	17.2794
Acss3	Acss3	10	106933517	107123669	190152	-	1242.14	3.73e-05	0.00229433	2.03317	1.02373	2.03317	208.135	102.369
Atf3	Atf3	1	191170296	191218040	47744	-	118.473	3.74e-05	0.00229433	8.10825	3.01939	8.10825	26.383	3.25385
Kctd12b	Kctd12b	X	153685154	153696392	11238	-	450.904	3.75e-05	0.00229433	2.38107	1.25161	2.38107	79.3923	33.3431
Aldh1l1	Aldh1l1	6	90486427	90600204	113777	+	831.842	3.81e-05	0.00232526	2.06864	1.04868	2.06864	140.21	67.7791
Medag	Medag	5	149411749	149431724	19975	+	392.912	3.81e-05	0.00232526	2.7401	1.45423	2.7401	71.9653	26.2638
Fzd4	Fzd4	7	89404355	89413135	8780	+	4694.29	3.83e-05	0.00233185	2.26633	1.18036	2.26633	814.247	359.28
Megf9	Megf9	4	70427065	70534996	107931	-	1051.32	3.87e-05	0.00234094	2.28052	1.18936	2.28052	182.695	80.1114
Myo1c	Myo1c	11	75650504	75673911	23407	+	2621.55	3.86e-05	0.00234094	1.94008	0.956117	1.94008	432.47	222.913
Itgb5	Itgb5	16	33829665	33949339	119674	+	699.824	3.9e-05	0.00235613	2.27752	1.18746	2.27752	121.574	53.38
Slit3	Slit3	11	35121224	35708508	587284	+	1042.15	3.93e-05	0.0023704	2.21556	1.14767	2.21556	179.518	81.026
Alcam	Alcam	16	52248996	52454075	205079	-	696.83	3.98e-05	0.00239373	2.35049	1.23296	2.35049	122.254	52.0121
Plaat3	Plaat3	19	7557459	7588546	31087	+	2119.36	4.03e-05	0.0024198	2.24246	1.16508	2.24246	366.411	163.397
Treml2	Treml2	17	48299498	48312534	13036	+	57.1772	4.09e-05	0.0024503	0.0323916	-4.94824	-30.8722	0.448652	13.8509
Ptafr	Ptafr	4	132564067	132582684	18617	+	279.789	4.2e-05	0.00250767	3.79836	1.92538	3.79836	55.3839	14.581
Pcolce	Pcolce	5	137605103	137613785	8682	-	601.082	4.22e-05	0.00251481	2.52136	1.3342	2.52136	107.573	42.6645
Ephb2	Ephb2	4	136647539	136835989	188450	-	219.424	4.3e-05	0.00255548	2.6725	1.41819	2.6725	39.8913	14.9266
Orm1	Orm1	4	63344560	63348164	3604	+	521.755	4.45e-05	0.00263368	2.64783	1.40481	2.64783	94.698	35.7644
Spry4	Spry4	18	38586247	38601416	15169	-	385.185	4.45e-05	0.00263368	2.77147	1.47065	2.77147	70.769	25.5349
Ramp2	Ramp2	11	101246028	101259547	13519	+	275.042	4.47e-05	0.00264064	2.48006	1.31037	2.48006	48.9908	19.7539
Gm6934	Gm6934	17	51832819	51834724	1905	+	34.3192	4.61e-05	0.00271456	0.0158066	-5.98333	-63.2648	0.133509	8.44643
Hook1	Hook1	4	95967240	96025414	58174	+	86.4387	4.7e-05	0.00276282	0.220878	-2.17868	-4.52738	3.90939	17.6993
Sdk1	Sdk1	5	141241490	142215587	974097	+	145.444	4.95e-05	0.00289953	3.66271	1.87291	3.66271	28.583	7.8038
Adam8	Adam8	7	139978932	139992563	13631	-	255.472	5.02e-05	0.00293388	8.38758	3.06826	8.38758	57.0834	6.8057
Lamp1	Lamp1	8	13159161	13175339	16178	+	3147.98	5.06e-05	0.00295382	2.00939	1.00676	2.00939	525.504	261.524
Mlec	Mlec	5	115142981	115158180	15199	-	2906.8	5.08e-05	0.00295906	1.71089	0.774746	1.71089	458.62	268.06
Pank3	Pank3	11	35769484	35791286	21802	+	6784.09	5.14e-05	0.00298376	2.20424	1.14028	2.20424	1166.69	529.295
Lama4	Lama4	10	38965515	39110189	144674	+	2200.83	5.22e-05	0.00302344	1.94046	0.956395	1.94046	363.095	187.119
Plin2	Plin2	4	86648386	86670061	21675	-	4145.93	5.23e-05	0.00302659	2.36655	1.24279	2.36655	728.616	307.881
Ccr6	Ccr6	17	8236043	8257142	21099	+	35.2315	5.26e-05	0.00303783	0.0237377	-5.39668	-42.1271	0.204313	8.6071
Plod1	Plod1	4	147909753	147936768	27015	-	603.469	5.34e-05	0.00307709	2.24245	1.16508	2.24245	104.357	46.5371
Cd2	Cd2	3	101275899	101287940	12041	-	97.7163	5.38e-05	0.00308692	0.05609	-4.15611	-17.8285	1.29799	23.1413
Rbm38	Rbm38	2	173020498	173034735	14237	+	143.08	5.38e-05	0.00308692	0.206273	-2.27737	-4.84795	6.11847	29.662
St13	St13	15	81363669	81400078	36409	-	1836.84	5.49e-05	0.00314056	1.95758	0.969074	1.95758	303.957	155.272
Bach2	Bach2	4	32238804	32586109	347305	+	279.115	5.55e-05	0.00316596	0.197527	-2.33988	-5.06261	11.5085	58.2632
Ell2	Ell2	13	75706757	75772365	65608	+	620.446	5.56e-05	0.00316771	2.24768	1.16844	2.24768	107.355	47.7626
Maoa	Maoa	X	16619698	16687819	68121	+	321.29	5.58e-05	0.00317274	3.44172	1.78313	3.44172	62.273	18.0936
Cyp2f2	Cyp2f2	7	27119909	27133661	13752	+	29.2198	5.61e-05	0.00317924	0.0643512	-3.95789	-15.5397	0.440691	6.84821
Cd96	Cd96	16	46035657	46120252	84595	-	41.291	5.69e-05	0.00322038	0.0314247	-4.99196	-31.8221	0.314562	10.01
Abhd15	Abhd15	11	77515121	77538608	23487	+	353.336	5.93e-05	0.00334671	2.32681	1.21836	2.32681	61.7757	26.5495
Nup210	Nup210	6	91013068	91116830	103762	-	378.165	5.94e-05	0.00334752	0.234289	-2.09364	-4.26822	17.9462	76.5983
Col6a3	Col6a3	1	90765923	90843972	78049	-	4541.66	5.96e-05	0.0033508	2.22506	1.15384	2.22506	783.353	352.059
F10	F10	8	13037308	13056677	19369	+	13.6931	6.03e-05	0.00338437	24.4162	4.60976	24.4162	3.29654	0.135015
Limd2	Limd2	11	106156256	106160861	4605	-	523.1	6.07e-05	0.00338962	0.183466	-2.44642	-5.45061	20.2755	110.514
Ripor2	Ripor2	13	24501525	24733817	232292	+	505.326	6.07e-05	0.00338962	0.0788474	-3.66479	-12.6827	9.23307	117.1
Atp6v0d1	Atp6v0d1	8	105524465	105566048	41583	-	585.145	6.12e-05	0.00340886	1.968	0.976733	1.968	96.9951	49.286
Glb1l2	Glb1l2	9	26763044	26806469	43425	-	1496.18	6.16e-05	0.00342423	2.71503	1.44097	2.71503	273.368	100.687
Tuba1b	Tuba1b	15	98931425	98934566	3141	-	2524.37	6.41e-05	0.00355747	1.97879	0.984621	1.97879	419.262	211.878
Slfn5	Slfn5	11	82951349	82964841	13492	+	1790.29	6.51e-05	0.00360376	1.86554	0.899597	1.86554	291.382	156.191
Cd4	Cd4	6	124864692	124888222	23530	-	220.861	6.59e-05	0.00364202	0.0307556	-5.02301	-32.5144	1.64772	53.5747
Cd300ld	Cd300ld	11	114982274	114989923	7649	-	122.335	6.61e-05	0.00364291	5.64659	2.49738	5.64659	26.0009	4.60472
Clec3b	Clec3b	9	123150946	123157433	6487	+	324.402	6.63e-05	0.00364995	3.32527	1.73347	3.32527	62.3643	18.7546
Rarres2	Rarres2	6	48569696	48572790	3094	-	1364.2	6.69e-05	0.00367219	2.39329	1.259	2.39329	240.489	100.485
Iqsec1	Iqsec1	6	90656088	90988686	332598	-	2512.23	6.76e-05	0.003704	1.83623	0.876745	1.83623	406.585	221.424
Lipa	Lipa	19	34492318	34527475	35157	-	1173.22	6.85e-05	0.00374342	3.23728	1.69478	3.23728	224.107	69.2268
Calu	Calu	6	29348069	29377111	29042	+	1796.74	6.95e-05	0.00378815	1.99315	0.995049	1.99315	299.129	150.079
Cd6	Cd6	19	10789341	10830059	40718	-	158.22	6.97e-05	0.00378815	0.0234603	-5.41363	-42.6251	0.906774	38.6513
Cox7a1	Cox7a1	7	30184144	30186079	1935	+	73.5881	6.97e-05	0.00378815	0.11942	-3.06589	-8.37382	1.96111	16.4219
Ehd4	Ehd4	2	120089175	120154607	65432	-	792.606	7.04e-05	0.00379895	2.25996	1.1763	2.25996	137.391	60.7937
Hk3	Hk3	13	55005985	55021386	15401	-	85.4279	7.02e-05	0.00379895	6.15991	2.62291	6.15991	18.3898	2.9854
Hsd17b12	Hsd17b12	2	94032689	94157965	125276	-	1377.79	7.03e-05	0.00379895	1.98096	0.986197	1.98096	228.865	115.533
Klf6	Klf6	13	5861482	5870395	8913	+	1259.86	7.08e-05	0.00381685	1.93663	0.953551	1.93663	207.703	107.25
Fbn1	Fbn1	2	125300594	125507994	207400	-	2287.9	7.21e-05	0.00387748	2.51688	1.33163	2.51688	409.344	162.64
Slc22a3	Slc22a3	17	12418960	12507705	88745	-	602.724	7.34e-05	0.00393359	2.33909	1.22595	2.33909	105.524	45.113
Sowahc	Sowahc	10	59221953	59226435	4482	+	758.801	7.35e-05	0.00393359	2.02624	1.01881	2.02624	126.984	62.6697
Lrp1	Lrp1	10	127538161	127621149	82988	-	10661.7	7.37e-05	0.00393851	2.17767	1.12279	2.17767	1826.64	838.803
B3gnt5	B3gnt5	16	19760208	19772754	12546	+	64.8143	7.67e-05	0.00408955	0.05535	-4.17527	-18.0668	0.850003	15.3569
Lss	Lss	10	76531588	76557139	25551	+	632.561	7.77e-05	0.0041348	2.69922	1.43254	2.69922	115.407	42.7559
Sell	Sell	1	164061982	164084182	22200	+	497.969	7.79e-05	0.0041348	0.0267732	-5.22306	-37.3507	3.24624	121.249
Mpp7	Mpp7	18	7347959	7626867	278908	-	723.192	7.91e-05	0.00419233	1.86632	0.900198	1.86632	117.719	63.0757
Rasgrf2	Rasgrf2	13	91880400	92131657	251257	-	577.266	7.99e-05	0.00422813	2.30416	1.20424	2.30416	100.601	43.6604
Gm6682	Gm6682	12	4782170	4783516	1346	+	217.475	8.14e-05	0.00428776	2.8884	1.53027	2.8884	40.4073	13.9895
Itk	Itk	11	46325150	46389516	64366	-	213.954	8.13e-05	0.00428776	0.0333913	-4.90438	-29.9479	1.72848	51.7643
Atl3	Atl3	19	7494040	7539675	45635	+	3804.24	8.18e-05	0.00429158	1.78345	0.834669	1.78345	609.336	341.662
Tdrp	Tdrp	8	13952008	13975033	23025	-	515.635	8.17e-05	0.00429158	2.12471	1.08727	2.12471	87.6683	41.2613
Tspan32	Tspan32	7	143005046	143019645	14599	+	194.793	8.28e-05	0.0043364	0.103047	-3.27862	-9.70429	4.54903	44.1452
S100a11	S100a11	3	93520488	93526288	5800	+	471.953	8.34e-05	0.0043594	2.27754	1.18748	2.27754	82.0224	36.0135
Slc37a2	Slc37a2	9	37227585	37255739	28154	-	261.869	8.62e-05	0.00449394	5.94327	2.57126	5.94327	56.0586	9.43228
Pakap	Pakap	4	57434247	57896985	462738	+	2383.26	8.66e-05	0.00449802	2.13072	1.09134	2.13072	405.536	190.329
Tnfrsf1a	Tnfrsf1a	6	125349362	125362485	13123	+	812.565	8.65e-05	0.00449802	1.98461	0.988859	1.98461	135.098	68.0727
Aldh1a1	Aldh1a1	19	20492715	20643466	150751	+	250.069	8.88e-05	0.00460502	4.16543	2.05847	4.16543	50.4238	12.1053
A630023P12Rik	A630023P12Rik	5	110514923	110525981	11058	+	19.1094	9e-05	0.00465688	0.012856	-6.28141	-77.7844	0.0606819	4.72011
Fgfrl1	Fgfrl1	5	108692382	108706925	14543	+	906.14	9.08e-05	0.00469056	2.17538	1.12127	2.17538	155.194	71.3408
Ace	Ace	11	105967945	105989965	22020	+	450.104	9.12e-05	0.00469739	2.45857	1.29782	2.45857	79.9841	32.5328
Ctse	Ctse	1	131638306	131675506	37200	+	106.768	9.17e-05	0.00471346	0.0983458	-3.34599	-10.1682	2.39028	24.3049
Lgmn	Lgmn	12	102394084	102439814	45730	-	624.885	9.38e-05	0.00481686	3.27305	1.71064	3.27305	119.689	36.5681
Trat1	Trat1	16	48730774	48772022	41248	-	38.4626	9.45e-05	0.00484302	0.0291275	-5.10148	-34.3319	0.272403	9.35211
Dmrt2	Dmrt2	19	25672411	25678992	6581	+	420.314	9.51e-05	0.00486251	2.85072	1.51133	2.85072	77.8279	27.3011
Ano10	Ano10	9	122175874	122294424	118550	-	675.901	9.58e-05	0.00488599	2.04531	1.03232	2.04531	113.466	55.4762
Cd28	Cd28	1	60716800	60773360	56560	+	151.652	9.67e-05	0.00492399	0.0895841	-3.48061	-11.1627	3.11687	34.7926
Spn	Spn	7	127132232	127137824	5592	-	278.531	9.72e-05	0.00494218	0.132902	-2.91157	-7.52434	8.16913	61.4673
Vkorc1l1	Vkorc1l1	5	129941970	129986693	44723	+	811.238	9.82e-05	0.00497896	2.1039	1.07307	2.1039	137.422	65.3177
Cd300a	Cd300a	11	114890041	114904655	14614	+	129.121	0.00010023	0.00507423	4.80184	2.26359	4.80184	26.7342	5.56749
Cd27	Cd27	6	125232622	125237011	4389	-	103.032	0.000100805	0.00507511	0.113954	-3.13348	-8.77549	2.63582	23.1306
Ifi205	Ifi205	1	174011998	174031811	19813	-	578.051	0.000100834	0.00507511	3.13353	1.64779	3.13353	109.552	34.9613
Vsir	Vsir	10	60346851	60372685	25834	+	1191.49	0.000100803	0.00507511	1.93137	0.949626	1.93137	196.286	101.63
Rnase4	Rnase4	14	51091077	51106152	15075	+	541.959	0.000101392	0.00509331	2.35489	1.23566	2.35489	95.1176	40.3915
Rhoc	Rhoc	3	104788375	104794460	6085	+	458.683	0.000101921	0.00510019	2.49925	1.32149	2.49925	81.9286	32.7813
Trbc1	Trbc1	6	41538218	41539882	1664	+	63.7398	0.000101793	0.00510019	0.0601818	-4.05453	-16.6163	0.904846	15.0352
Vipr1	Vipr1	9	121642716	121672955	30239	+	130.411	0.000102429	0.00511573	0.156678	-2.67412	-6.38251	4.41457	28.1761
Bdh1	Bdh1	16	31422280	31458902	36622	+	22.6896	0.000102794	0.00512414	0.0825648	-3.59833	-12.1117	0.432419	5.23734
Il4i1	Il4i1	7	44816387	44840810	24423	+	81.3998	0.000103402	0.00514454	0.0659473	-3.92254	-15.1636	1.25966	19.101
Rtl8b	Rtl8b	X	53669177	53670409	1232	-	346.519	0.000103929	0.00515104	2.49215	1.31739	2.49215	61.8515	24.8185
Sit1	Sit1	4	43482081	43483735	1654	-	18.3067	0.000103733	0.00515104	0.00849757	-6.87873	-117.681	0.0386039	4.54293
Ndfip1	Ndfip1	18	38410396	38465304	54908	+	893.901	0.000104369	0.00516299	1.77696	0.829408	1.77696	143.012	80.4815
Slco5a1	Slco5a1	1	12866549	12992651	126102	-	60.8174	0.000104762	0.00516812	0.112113	-3.15698	-8.91958	1.53409	13.6834
Steap4	Steap4	5	7960457	7982214	21757	+	3060.42	0.000104871	0.00516812	2.08781	1.06199	2.08781	517.332	247.787
Vsig4	Vsig4	X	96247203	96293439	46236	-	15.5346	0.00010548	0.00518828	29.8466	4.8995	29.8466	3.76745	0.126227
Itgb1	Itgb1	8	128685654	128733201	47547	+	3019.19	0.000107128	0.0052594	1.80797	0.854368	1.80797	486	268.81
Ubd	Ubd	17	37193892	37196096	2204	+	134.176	0.000110044	0.00539238	6.27141	2.64879	6.27141	28.9448	4.61535
Qsox1	Qsox1	1	155776029	155812890	36861	-	684.375	0.000110549	0.00540692	2.16497	1.11435	2.16497	117.076	54.0775
Vmn2r84	Vmn2r84	10	130377925	130394333	16408	-	60.8798	0.000111652	0.00545061	0.0643408	-3.95812	-15.5422	0.920273	14.3031
Rspo4	Rspo4	2	151842927	151874669	31742	+	15.8146	0.000112568	0.005485	30.5171	4.93154	30.5171	3.83462	0.125655
Bpifb6	Bpifb6	2	153900388	153912796	12408	+	23.8708	0.000113041	0.00548757	42.4245	5.40682	42.4245	5.81842	0.137148
Svep1	Svep1	4	58042442	58206860	164418	-	1952.51	0.000113043	0.00548757	2.3786	1.25011	2.3786	343.66	144.48
Rnu1b6	Rnu1b6	3	96460024	96460190	166	-	36.9822	0.000113335	0.00549148	0.095907	-3.38222	-10.4268	0.810498	8.45087
Slc7a10	Slc7a10	7	35186385	35201115	14730	+	534.19	0.000113559	0.00549209	3.16514	1.66227	3.16514	101.506	32.07
Ric3	Ric3	7	109034312	109083332	49020	-	194.762	0.000114177	0.00551169	2.86839	1.52024	2.86839	36.0874	12.5811
Lox	Lox	18	52516067	52529868	13801	-	1159.9	0.000114775	0.00553029	2.76999	1.46988	2.76999	213.024	76.9039
Lrrn4cl	Lrrn4cl	19	8850768	8853910	3142	+	123.012	0.000117215	0.00563737	3.79588	1.92444	3.79588	24.3461	6.41383
Mgll	Mgll	6	88724412	88828361	103949	+	9339.71	0.000117878	0.00565879	2.11247	1.07893	2.11247	1584.74	750.186
Trabd2b	Trabd2b	4	114406724	114615099	208375	+	534.481	0.000120494	0.00577373	2.12911	1.09025	2.12911	90.917	42.702
Abcc3	Abcc3	11	94343295	94392998	49703	-	195.136	0.000121271	0.00580025	2.57768	1.36607	2.57768	35.1445	13.6341
Emp1	Emp1	6	135362545	135383174	20629	+	2315.88	0.000122491	0.0058478	2.49262	1.31766	2.49262	413.185	165.763
Mpdz	Mpdz	4	81278500	81442816	164316	-	1158.39	0.000124719	0.00594327	2.1016	1.07149	2.1016	196.206	93.3604
Fn1	Fn1	1	71585520	71653201	67681	-	5484.33	0.00012551	0.0059591	2.92691	1.54938	2.92691	1021.96	349.161
Rragc	Rragc	4	123917446	123936998	19552	+	892.104	0.000125333	0.0059591	1.86752	0.901127	1.86752	145.246	77.7744
Pglyrp2	Pglyrp2	17	32412459	32424168	11709	-	49.2399	0.000126241	0.00598284	0.0587481	-4.08931	-17.0218	0.683229	11.6298
Nln	Nln	13	104023057	104109615	86558	-	513.676	0.000127978	0.00605411	2.00663	1.00477	2.00663	85.7014	42.7091
Arhgef10	Arhgef10	8	14911663	15001086	89423	+	438.485	0.00012902	0.00609124	1.95627	0.968102	1.95627	72.5241	37.0727
S100a6	S100a6	3	90612882	90624182	11300	+	463.89	0.000129231	0.00609124	2.42078	1.27547	2.42078	82.0558	33.8964
Trim35	Trim35	14	66297031	66311425	14394	+	745.373	0.000129752	0.00610469	1.78606	0.83678	1.78606	119.467	66.8887
Strbp	Strbp	2	37483228	37703860	220632	-	415.203	0.000130555	0.00613138	0.455789	-1.13356	-2.194	32.4995	71.3039
Il22ra2	Il22ra2	10	19621998	19634682	12684	+	32.8289	0.000132613	0.00621677	0.00983435	-6.66795	-101.684	0.0799793	8.13264
Adgrd1	Adgrd1	5	129096750	129204600	107850	+	314.478	0.000132888	0.00621844	3.13417	1.64808	3.13417	59.6268	19.0248
Calm1	Calm1	12	100199435	100209815	10380	+	3084.7	0.000135252	0.00631294	1.72225	0.784294	1.72225	487.905	283.295
Rab3il1	Rab3il1	19	10001669	10038381	36712	+	264.575	0.000135394	0.00631294	2.84531	1.50859	2.84531	48.9606	17.2074
Adap2	Adap2	11	80154105	80178959	24854	+	150.409	0.000135887	0.00632457	3.43217	1.77912	3.43217	29.1416	8.49072
Orai2	Orai2	5	136147459	136170714	23255	-	204.123	0.000137625	0.00639402	0.158052	-2.66153	-6.32704	6.9658	44.0729
Stab1	Stab1	14	31139013	31168642	29629	-	1039.12	0.000138128	0.00640592	2.29902	1.20102	2.29902	181.043	78.748
Fam124a	Fam124a	14	62555737	62608487	52750	+	124.555	0.000142668	0.00660471	3.24478	1.69812	3.24478	23.7917	7.3323
Ezr	Ezr	17	6738041	6782785	44744	-	427.461	0.000143202	0.00661763	0.346398	-1.5295	-2.88685	27.4926	79.367
H2bc4	H2bc4	13	23684199	23692909	8710	+	301.693	0.000143667	0.00662732	2.3763	1.24872	2.3763	53.0987	22.3451
Myb	Myb	10	21124935	21160985	36050	-	64.3354	0.00014486	0.00667048	0.162268	-2.62355	-6.16263	2.2453	13.837
Tmem182	Tmem182	1	40805601	40856888	51287	+	858.465	0.000150949	0.00693858	2.70128	1.43364	2.70128	156.628	57.983
Pirb	Pirb	7	3711409	3720392	8983	-	167.791	0.000151426	0.00694822	3.99212	1.99715	3.99212	33.5636	8.40747
I730030J21Rik	I730030J21Rik	15	100730481	100732738	2257	-	19.0127	0.000154174	0.0070618	0.0192362	-5.70004	-51.9854	0.0897915	4.66785
Sh3bgrl	Sh3bgrl	X	109095365	109197874	102509	+	1810.29	0.000155646	0.00711669	1.85841	0.894069	1.85841	294.25	158.334
Prg4	Prg4	1	150449412	150466166	16754	-	65.9457	0.0001578	0.00720249	12.6652	3.6628	12.6652	15.298	1.20788
Jakmip1	Jakmip1	5	37028335	37150608	122273	+	49.7912	0.000158236	0.00720975	0.0476879	-4.39023	-20.9697	0.566937	11.8885
Nek6	Nek6	2	38511643	38594607	82964	+	655.057	0.000161289	0.00733596	1.94392	0.958967	1.94392	108.142	55.6308
Ifi208	Ifi208	1	173673675	173698396	24721	+	51.0991	0.00016217	0.00736314	0.0638305	-3.96961	-15.6665	0.766327	12.0056
Ccdc9b	Ccdc9b	2	118754158	118762662	8504	-	336.56	0.000165669	0.00750361	2.66319	1.41315	2.66319	61.1794	22.9722
Itsn1	Itsn1	16	91729281	91920598	191317	+	846.835	0.000165842	0.00750361	2.21373	1.14648	2.21373	145.833	65.8765
Mrc1	Mrc1	2	14229392	14332058	102666	+	996.085	0.000171117	0.00772883	2.86306	1.51756	2.86306	184.566	64.4647
Ccl22	Ccl22	8	94745590	94751700	6110	+	96.6691	0.000172466	0.00777616	0.0688884	-3.8596	-14.5162	1.55774	22.6125
Sh3tc1	Sh3tc1	5	35697180	35739988	42808	-	471.801	0.000172764	0.00777616	2.08405	1.05939	2.08405	79.7077	38.2465
Folr2	Folr2	7	101839988	101857195	17207	-	87.865	0.00017378	0.0077949	5.34356	2.4178	5.34356	18.507	3.46343
Grina	Grina	15	76246764	76249905	3141	+	2355.98	0.000173541	0.0077949	1.99021	0.992924	1.99021	392.031	196.979
B4galt6	B4galt6	18	20684599	20746405	61806	-	256.411	0.000175241	0.00784689	3.57879	1.83947	3.57879	50.1306	14.0077
Atp9a	Atp9a	2	168634438	168742410	107972	-	1075.12	0.000177679	0.00794234	2.00182	1.00131	2.00182	179.223	89.5301
Cast	Cast	13	74692368	74808811	116443	-	1156.03	0.000178815	0.00797939	1.70717	0.771605	1.70717	182.23	106.744
Adam15	Adam15	3	89338542	89349997	11455	-	810.424	0.000184261	0.00820829	1.98529	0.98935	1.98529	134.758	67.8783
Ifi213	Ifi213	1	173566283	173599275	32992	-	28.1408	0.000186477	0.00829281	0.0390758	-4.67758	-25.5913	0.264523	6.76949
Large1	Large1	8	72814599	73353541	538942	-	488.383	0.000187777	0.00831948	2.13927	1.09712	2.13927	83.2167	38.8996
Lilrb4a	Lilrb4a	10	51490956	51496612	5656	+	347.008	0.00018763	0.00831948	3.64554	1.86613	3.64554	68.097	18.6795
Pttg1ip	Pttg1ip	10	77581720	77598733	17013	+	1059.79	0.000188358	0.00831948	1.84485	0.883503	1.84485	171.8	93.1242
Serping1	Serping1	2	84765387	84775445	10058	-	1453.34	0.000188103	0.00831948	2.84586	1.50887	2.84586	268.886	94.4832
Gm30211	Gm30211	6	70719074	70740555	21481	+	15.6917	0.000188848	0.00832693	0.00568218	-7.45934	-175.989	0.0221934	3.90579
Zfp423	Zfp423	8	87661810	87959596	297786	-	517.165	0.000189349	0.00833488	2.23857	1.16258	2.23857	89.3669	39.9214
Nova1	Nova1	12	46694517	46818930	124413	-	257.255	0.000190587	0.00837519	2.80814	1.48962	2.80814	47.3915	16.8765
Abtb2	Abtb2	2	103566310	103718424	152114	+	74.4581	0.000191078	0.0083826	0.212256	-2.23612	-4.71128	3.2585	15.3517
Tmcc3	Tmcc3	10	94311949	94590957	279008	+	1160.55	0.000191844	0.008402	1.88786	0.916752	1.88786	189.674	100.47
Chst3	Chst3	10	60181532	60219261	37729	-	114.476	0.000192387	0.00840652	0.105861	-3.23976	-9.44636	2.74028	25.8856
Emid1	Emid1	11	5106265	5152258	45993	-	55.196	0.000192595	0.00840652	0.13743	-2.86323	-7.27644	1.66913	12.1454
Plagl1	Plagl1	10	13060504	13131695	71191	+	354.524	0.00019299	0.00840964	3.44616	1.78499	3.44616	68.7186	19.9406
Traf3ip3	Traf3ip3	1	193175453	193201704	26251	-	202.074	0.000193339	0.00841072	0.0449481	-4.47559	-22.2479	2.17311	48.3471
Ermp1	Ermp1	19	29608214	29648416	40202	-	1530.41	0.000194703	0.00843033	1.79366	0.842909	1.79366	245.609	136.932
Ggt5	Ggt5	10	75589340	75617201	27861	+	394.518	0.000194763	0.00843033	2.39386	1.25934	2.39386	69.5874	29.0691
H2-M2	H2-M2	17	37480851	37483553	2702	-	34.7526	0.000194143	0.00843033	0.0369958	-4.75649	-27.0301	0.31016	8.38364
Gm37766	Gm37766	2	11227297	11229864	2567	+	21.8164	0.000195515	0.00844877	0.0331492	-4.91488	-30.1666	0.175091	5.2819
Rapgef4	Rapgef4	2	71981240	72257475	276235	+	100.719	0.000196583	0.00848082	0.133937	-2.90037	-7.46619	2.97497	22.2117
Sc5d	Sc5d	9	42251595	42264257	12662	-	1625.86	0.000198997	0.00857074	2.31923	1.21365	2.31923	284.005	122.456
F13a1	F13a1	13	36867178	37050245	183067	-	583.481	0.000202364	0.00870131	2.49173	1.31715	2.49173	104.059	41.7616
Csf1r	Csf1r	18	61100598	61132150	31552	+	899.794	0.000203069	0.00871722	2.60987	1.38398	2.60987	162.643	62.3183
Heg1	Heg1	16	33684370	33771577	87207	+	3023.87	0.000206291	0.00884091	1.75737	0.813421	1.75737	481.8	274.159
Arxes2	Arxes2	X	135993824	135995356	1532	+	1314.73	0.000207952	0.00886817	2.08663	1.06118	2.08663	222.161	106.469
Cd69	Cd69	6	129267325	129275437	8112	-	61.8446	0.000207937	0.00886817	0.050966	-4.29432	-19.6209	0.749491	14.7057
Dennd2d	Dennd2d	3	106482405	106503031	20626	+	239.251	0.000207712	0.00886817	0.266264	-1.90907	-3.75566	12.5759	47.2309
Car5b	Car5b	X	163976822	164027998	51176	-	1382.43	0.000209517	0.00890566	2.28	1.18903	2.28	240.258	105.376
Gnptab	Gnptab	10	88379132	88447330	68198	+	845.126	0.000209213	0.00890566	1.82093	0.864679	1.82093	136.399	74.9062
Pacsin1	Pacsin1	17	27655509	27711483	55974	+	50.549	0.000215726	0.0091546	0.0416049	-4.5871	-24.0356	0.505201	12.1428
Gpat3	Gpat3	5	100845713	100899103	53390	+	878.658	0.00021688	0.00918856	2.73218	1.45005	2.73218	160.805	58.8559
Gns	Gns	10	121365090	121397250	32160	+	1683.93	0.000219081	0.00926671	1.7464	0.804385	1.7464	267.713	153.294
Hif1a	Hif1a	12	73901375	73947531	46156	+	1009.79	0.000221354	0.0093476	2.00368	1.00265	2.00368	168.398	84.0442
Stard9	Stard9	2	120629121	120731896	102775	+	1060.98	0.000221762	0.00934966	1.95606	0.967948	1.95606	175.509	89.7259
Ces2g	Ces2g	8	104961718	104969538	7820	+	87.2942	0.000222818	0.00937896	3.55107	1.82825	3.55107	17.0383	4.79806
Grap2	Grap2	15	80572594	80652855	80261	+	320.613	0.000224994	0.00945521	0.0445639	-4.48798	-22.4397	3.41961	76.735
Gm37802	Gm37802	1	156856217	156858860	2643	-	37.6972	0.00022822	0.00956841	0.0562779	-4.15129	-17.769	0.502397	8.92707
Spib	Spib	7	44525993	44532072	6079	-	103.925	0.000228425	0.00956841	0.0578254	-4.11215	-17.2934	1.42087	24.5717
Dnah8	Dnah8	17	30624354	30877366	253012	+	336.598	0.000231589	0.00968535	0.0486098	-4.36261	-20.572	3.90095	80.2503
Slc11a1	Slc11a1	1	74375195	74386063	10868	+	152.521	0.000234428	0.00978831	3.86816	1.95165	3.86816	30.3175	7.83771
St8sia1	St8sia1	6	142821545	142964453	142908	-	68.806	0.000236746	0.00986925	0.0712354	-3.81126	-14.038	1.14366	16.0547
Ccser2	Ccser2	14	36874936	36968778	93842	-	1961.36	0.000238138	0.0098797	1.76006	0.815624	1.76006	312.654	177.638
Crtac1	Crtac1	19	42268287	42431786	163499	-	114.479	0.000237901	0.0098797	5.419	2.43803	5.419	24.145	4.45562
Dst	Dst	1	33908225	34308662	400437	+	11078.1	0.000238029	0.0098797	1.94981	0.963333	1.94981	1830.64	938.879
Tmeff2	Tmeff2	1	50900647	51187271	286624	+	106.336	0.000240357	0.00995585	3.43713	1.78121	3.43713	20.5937	5.99153
Plau	Plau	14	20836660	20843386	6726	+	407.119	0.000244617	0.0101162	2.86779	1.51994	2.86779	75.4923	26.3242
Dcn	Dcn	10	97479609	97518144	38535	+	3897.27	0.000245731	0.0101461	2.18245	1.12595	2.18245	668.173	306.158
Sirpa	Sirpa	2	129592835	129632229	39394	+	1183.2	0.000249091	0.0102685	2.53163	1.34007	2.53163	212.066	83.7666
Adamts1	Adamts1	16	85793827	85803114	9287	-	705.724	0.000252066	0.010353	2.96868	1.56982	2.96868	132.008	44.4668
Cd59a	Cd59a	2	104095801	104115355	19554	+	510.907	0.000252336	0.010353	2.10947	1.07688	2.10947	86.6385	41.0711
Eif1a	Eif1a	18	46597701	46616457	18756	+	642.584	0.000251741	0.010353	2.03492	1.02497	2.03492	107.736	52.9434
Entpd2	Entpd2	2	25395874	25401322	5448	+	191.472	0.000253393	0.0103799	2.49825	1.32092	2.49825	34.2009	13.6899
Aldh3b2	Aldh3b2	19	3972328	3981647	9319	+	185.087	0.000254509	0.0104092	2.65809	1.41039	2.65809	33.6203	12.6483
C130074G19Rik	C130074G19Rik	1	184871926	184883219	11293	-	1693.34	0.000256035	0.0104227	1.95216	0.965073	1.95216	279.973	143.417
Ccr7	Ccr7	11	99144196	99155078	10882	-	143.437	0.000256826	0.0104227	0.0236485	-5.40211	-42.2859	0.828476	35.0329
Cd24a	Cd24a	10	43578284	43584266	5982	+	542.677	0.000255778	0.0104227	0.275769	-1.85847	-3.62623	29.3227	106.331
Ffar1	Ffar1	7	30857390	30861565	4175	-	19.6732	0.000256302	0.0104227	0.0215577	-5.53565	-46.387	0.103905	4.81986
Patj	Patj	4	98395785	98719604	323819	+	241.062	0.000256844	0.0104227	0.288712	-1.79229	-3.46365	13.5004	46.7607
Prxl2b	Prxl2b	4	154895504	154899136	3632	-	141.21	0.000257689	0.0104406	3.49599	1.8057	3.49599	27.4605	7.85487
Cdc42ep1	Cdc42ep1	15	78842624	78850898	8274	+	863.205	0.000259549	0.0104964	2.30105	1.20229	2.30105	150.441	65.3792
Cox8b	Cox8b	7	140898945	140900447	1502	-	341.477	0.000260278	0.0104964	0.246323	-2.02138	-4.05971	16.8617	68.4535
Psap	Psap	10	60277627	60302598	24971	+	10556	0.000259977	0.0104964	2.05348	1.03807	2.05348	1774.78	864.281
Gimap3	Gimap3	6	48764464	48770852	6388	-	398.799	0.000262488	0.0105691	0.0662934	-3.91499	-15.0845	6.19872	93.5044
Snx7	Snx7	3	117781647	117868937	87290	-	198.839	0.000266185	0.0107014	2.49475	1.31889	2.49475	35.4702	14.218
Ddr1	Ddr1	17	35681567	35704622	23055	-	583.123	0.000267371	0.0107324	2.30121	1.20239	2.30121	101.635	44.166
Chpf	Chpf	1	75474569	75479308	4739	-	296.322	0.000268689	0.0107687	2.18084	1.12488	2.18084	50.7979	23.2928
Npr1	Npr1	3	90450591	90465867	15276	-	575.665	0.000270637	0.0108301	2.22462	1.15356	2.22462	99.2886	44.6317
Cela1	Cela1	15	100674421	100687922	13501	-	95.1375	0.000274211	0.0109355	3.54275	1.82487	3.54275	18.5443	5.23442
Enpep	Enpep	3	129269175	129332721	63546	-	608.466	0.000274175	0.0109355	3.07782	1.62191	3.07782	114.848	37.3147
Pros1	Pros1	16	62854307	62929347	75040	+	448.462	0.000274534	0.0109355	2.19522	1.13437	2.19522	77.0379	35.0935
Gm16170	Gm16170	11	48843648	48853494	9846	-	46.171	0.000278442	0.0110741	0.14397	-2.79616	-6.94588	1.45372	10.0974
Fbxw8	Fbxw8	5	118064965	118155465	90500	-	852.109	0.000279727	0.0111082	1.82548	0.868274	1.82548	137.635	75.3965
Slain1	Slain1	14	103650228	103704908	54680	+	37.5734	0.000280818	0.0111346	0.107596	-3.21631	-9.29404	0.912913	8.48465
Ugdh	Ugdh	5	65413221	65435950	22729	-	440.172	0.000283121	0.0112087	1.90614	0.930654	1.90614	72.1732	37.8635
Cd247	Cd247	1	165788681	165877278	88597	+	103.384	0.000283696	0.0112144	0.109975	-3.18475	-9.09295	2.56021	23.2798
Cdc42	Cdc42	4	137319696	137357721	38025	-	2728.9	0.000285341	0.0112623	1.61019	0.687227	1.61019	420.863	261.376
Islr	Islr	9	58156268	58204307	48039	-	222.684	0.000286788	0.0113022	2.75505	1.46208	2.75505	40.8601	14.831
Lgi2	Lgi2	5	52533517	52566463	32946	-	93.6474	0.000290943	0.0114486	5.31197	2.40925	5.31197	19.7152	3.71147
Sar1a	Sar1a	10	61680299	61693298	12999	+	1144.8	0.000291452	0.0114513	1.81661	0.861247	1.81661	184.595	101.615
Ap3s1	Ap3s1	18	46741876	46790827	48951	+	456.095	0.000293284	0.0115059	2.08173	1.05778	2.08173	77.0295	37.0027
Tlcd2	Tlcd2	11	75461715	75470900	9185	+	105.758	0.00029477	0.0115467	3.98682	1.99524	3.98682	21.1453	5.30379
Gm1043	Gm1043	5	37085370	37229548	144178	+	32.0563	0.000295973	0.0115764	0.0420442	-4.57195	-23.7845	0.323571	7.69596
Col7a1	Col7a1	9	108953586	108984876	31290	+	171.775	0.000296848	0.0115931	0.113748	-3.13608	-8.79133	4.38628	38.5612
Atp1b1	Atp1b1	1	164437109	164458356	21247	-	170.3	0.000298795	0.0116517	0.292159	-1.77517	-3.42279	9.62631	32.9489
Dlc1	Dlc1	8	36567751	36953144	385393	-	4021.08	0.000300998	0.0117199	1.85927	0.894736	1.85927	653.684	351.581
Acaa1b	Acaa1b	9	119148023	119157094	9071	-	273.714	0.000304712	0.0118468	3.35107	1.74462	3.35107	52.7234	15.7333
Nxpe3	Nxpe3	16	55839953	55895286	55333	-	109.241	0.000313267	0.0121612	0.137164	-2.86602	-7.29053	3.29442	24.018
Isoc1	Isoc1	18	58659466	58680369	20903	+	1295.95	0.000320559	0.0124072	1.86036	0.895578	1.86036	210.703	113.259
Selp	Selp	1	164115264	164150027	34763	+	113.55	0.000320388	0.0124072	3.15242	1.65646	3.15242	21.5661	6.84115
Il9r	Il9r	11	32187541	32200280	12739	-	70.3396	0.000324627	0.0125396	0.044677	-4.48432	-22.3829	0.752432	16.8416
Rbp4	Rbp4	19	38116629	38125282	8653	-	1536.06	0.000324946	0.0125396	2.71018	1.43839	2.71018	280.538	103.513
Nptn	Nptn	9	58582240	58657956	75716	+	1055.37	0.000325459	0.0125408	1.80603	0.852824	1.80603	169.833	94.0362
Edem1	Edem1	6	108828641	108859357	30716	+	1327.78	0.000326288	0.0125541	1.75979	0.815405	1.75979	211.657	120.274
Nlrc3	Nlrc3	16	3945007	3976633	31626	-	170.675	0.000326799	0.0125552	0.162675	-2.61994	-6.14724	5.97056	36.7025
Ugt1a6a	Ugt1a6a	1	88134809	88218998	84189	+	637.747	0.000327482	0.0125628	2.28984	1.19524	2.28984	110.988	48.4701
Acvr1c	Acvr1c	2	58267453	58357896	90443	-	1800.64	0.000330256	0.0126506	2.24738	1.16824	2.24738	311.54	138.624
Cyb5a	Cyb5a	18	84838704	84879872	41168	+	1207.17	0.000332939	0.0127205	2.00277	1.002	2.00277	201.311	100.516
Mpzl2	Mpzl2	9	45039799	45054016	14217	+	123	0.000333062	0.0127205	0.256226	-1.96451	-3.90281	6.26902	24.4668
4930402H24Rik	4930402H24Rik	2	130706200	130906407	200207	-	1502.37	0.000334738	0.012749	1.94239	0.957833	1.94239	247.948	127.651
Tmem254b	Tmem254b	14	26203369	26207042	3673	-	153.164	0.00033479	0.012749	3.14621	1.65362	3.14621	29.0602	9.23657
Ltbp4	Ltbp4	7	27305136	27337693	32557	-	1462.19	0.000336035	0.0127777	2.03408	1.02438	2.03408	245.097	120.495
Lamp2	Lamp2	X	38401357	38456455	55098	-	1844.05	0.000338258	0.0128434	1.78844	0.838698	1.78844	295.694	165.337
Rab31	Rab31	17	65651729	65772753	121024	-	337.233	0.000340381	0.0129052	2.24689	1.16793	2.24689	58.3614	25.9743
Cd93	Cd93	2	148436640	148443564	6924	-	1820.93	0.000342907	0.012982	2.21766	1.14904	2.21766	313.773	141.488
Aoc3	Aoc3	11	101330605	101341939	11334	+	9201.08	0.000343607	0.0129895	2.088	1.06212	2.088	1555.35	744.903
Grid1	Grid1	14	34820108	35583380	763272	+	13.6412	0.000345678	0.013011	15.4459	3.94915	15.4459	3.20366	0.207412
Ikzf3	Ikzf3	11	98464902	98546032	81130	-	324.111	0.000345192	0.013011	0.0608069	-4.03962	-16.4455	4.64476	76.3854
Plppr4	Plppr4	3	117319139	117360877	41738	-	99.0539	0.000345201	0.013011	4.52852	2.17904	4.52852	20.2971	4.48206
Hephl1	Hephl1	9	15051841	15112109	60268	-	143.35	0.000348109	0.0130836	4.0601	2.02151	4.0601	28.7682	7.08559
Acbd4	Acbd4	11	103101682	103112201	10519	+	675.364	0.000350135	0.0131028	2.02998	1.02146	2.02998	113.116	55.723
Atp1a4	Atp1a4	1	172223513	172258415	34902	-	33.7305	0.000349328	0.0131028	8.63399	3.11003	8.63399	7.56835	0.876576
Cr2	Cr2	1	195136811	195176717	39906	-	290.581	0.000350136	0.0131028	0.0472861	-4.40244	-21.1479	3.2799	69.3629
Camk4	Camk4	18	32934931	33191229	256298	+	31.534	0.000353088	0.0131943	0.0860144	-3.53928	-11.626	0.623687	7.25096
H6pd	H6pd	4	149979475	150009024	29549	-	2325.69	0.000354126	0.0132141	1.89563	0.922674	1.89563	380.642	200.8
Cyb5r3	Cyb5r3	15	83153494	83172593	19099	-	1081.66	0.000357911	0.0133362	1.95069	0.963982	1.95069	178.782	91.6509
Dcstamp	Dcstamp	15	39745930	39760939	15009	+	18.0098	0.000369083	0.0137327	13.6268	3.76838	13.6268	4.1982	0.308083
Tmbim6	Tmbim6	15	99392882	99410050	17168	+	3434.87	0.000371691	0.01381	1.62158	0.697397	1.62158	531.171	327.565
Ms4a4b	Ms4a4b	19	11443553	11467056	23503	+	268.79	0.000374267	0.0138858	0.047182	-4.40562	-21.1945	3.02752	64.167
Coro1c	Coro1c	5	113842436	113908759	66323	-	755.542	0.000377548	0.0139876	2.07117	1.05045	2.07117	127.416	61.5189
Sucnr1	Sucnr1	3	60081869	60087567	5698	+	123.443	0.000385456	0.0142602	3.29367	1.7197	3.29367	23.6742	7.18778
Fam126a	Fam126a	5	23915276	24030691	115415	-	454.661	0.000389297	0.0143819	1.90258	0.927959	1.90258	74.4903	39.1522
Cd151	Cd151	7	141467392	141471474	4082	+	1330.08	0.000392537	0.0144809	1.99882	0.99915	1.99882	221.662	110.896
Thbd	Thbd	2	148404466	148408189	3723	-	429.115	0.000393905	0.0145108	2.17497	1.121	2.17497	73.5055	33.7961
Slc12a4	Slc12a4	8	105943590	105966098	22508	-	416.671	0.000401069	0.0147538	1.97692	0.983252	1.97692	69.1774	34.9926
Gm38118	Gm38118	1	193259616	193261838	2222	-	30.9364	0.000405166	0.0148834	0.0470566	-4.40946	-21.251	0.34757	7.3862
Mirt1	Mirt1	19	53443230	53464797	21567	-	61.5271	0.000410838	0.0150704	0.098686	-3.34101	-10.1331	1.38181	14.002
Cxcr5	Cxcr5	9	44511787	44561878	50091	-	81.1814	0.000414354	0.015178	0.0601847	-4.05446	-16.6155	1.15267	19.1522
Sqstm1	Sqstm1	11	50199366	50210828	11462	-	1938.05	0.000415809	0.0152098	2.10365	1.0729	2.10365	328.431	156.124
Pdxk	Pdxk	10	78436744	78464976	28232	-	818.381	0.000421886	0.0154104	1.99649	0.997466	1.99649	136.324	68.2819
A530016L24Rik	A530016L24Rik	12	112489448	112499928	10480	+	704.497	0.000422857	0.0154137	2.08611	1.06081	2.08611	119.04	57.0631
Tsc22d2	Tsc22d2	3	58414715	58466784	52069	+	1035.49	0.000423162	0.0154137	1.98145	0.98656	1.98145	172.083	86.8466
Mfsd12	Mfsd12	10	81357491	81366226	8735	+	526.427	0.000430586	0.0156621	2.34828	1.2316	2.34828	92.3234	39.3153
Gpx1	Gpx1	9	108338903	108340344	1441	+	1226.13	0.000431968	0.0156904	1.93744	0.954149	1.93744	202.227	104.379
Egr3	Egr3	14	70077203	70082615	5412	+	92.4906	0.000434627	0.0157649	0.203886	-2.29417	-4.90471	3.91773	19.2153
Prr32	Prr32	X	45090904	45092792	1888	+	153.132	0.000436556	0.0158128	2.97774	1.57422	2.97774	28.6442	9.61944
Tmem205	Tmem205	9	21921008	21927557	6549	-	229.934	0.000437973	0.0158404	2.30315	1.20361	2.30315	40.0874	17.4055
Vac14	Vac14	8	110618585	110720399	101814	+	560.238	0.000438536	0.0158404	1.84085	0.880369	1.84085	90.7445	49.295
Themis	Themis	10	28668360	28883819	215459	+	161.8	0.000439362	0.0158482	0.0425903	-4.55333	-23.4795	1.65255	38.8012
Gpr137b	Gpr137b	13	13357620	13394015	36395	-	277.518	0.000441126	0.0158897	2.91152	1.54177	2.91152	51.663	17.7444
Hmox1	Hmox1	8	75093621	75100590	6969	+	237.126	0.000441753	0.0158903	3.82201	1.93433	3.82201	47.0133	12.3007
Tfg	Tfg	16	56690332	56717451	27119	-	452.801	0.000442535	0.0158964	1.94844	0.96232	1.94844	74.8269	38.4035
Plxnb1	Plxnb1	9	109095389	109119918	24529	+	325.728	0.00044366	0.0159148	0.271357	-1.88174	-3.68519	17.3814	64.0538
Ftl1	Ftl1	7	45457944	45459885	1941	-	4068.46	0.000447872	0.0160437	2.39293	1.25878	2.39293	717.393	299.797
Cstb	Cstb	10	78425669	78427623	1954	+	197.017	0.000456178	0.0163187	3.05756	1.61238	3.05756	37.1362	12.1457
Ncoa4	Ncoa4	14	32159865	32179856	19991	+	1139.23	0.000465772	0.016639	1.78643	0.837077	1.78643	182.587	102.208
Igf1	Igf1	10	87858265	87937043	78778	+	2417.69	0.000467778	0.0166877	1.94216	0.957661	1.94216	398.973	205.427
Antxr2	Antxr2	5	97882783	98031044	148261	-	459.031	0.000474567	0.0168835	2.08894	1.06277	2.08894	77.607	37.1513
Dap	Dap	15	31224314	31274342	50028	+	398.62	0.000473997	0.0168835	1.98195	0.986919	1.98195	66.2411	33.4222
Hmcn2	Hmcn2	2	31314415	31460739	146324	+	561.771	0.000476377	0.0169247	2.65791	1.41029	2.65791	102.013	38.381
Mtmr6	Mtmr6	14	60265228	60302371	37143	+	743.863	0.000479435	0.0170101	1.71894	0.781522	1.71894	117.554	68.3874
Nacc2	Nacc2	2	26055535	26123221	67686	-	1055.24	0.000483231	0.0170981	1.92383	0.94398	1.92383	173.579	90.2258
Tnik	Tnik	3	28263214	28675859	412645	+	292.602	0.000483057	0.0170981	0.33936	-1.55911	-2.94672	18.5321	54.609
Gm4759	Gm4759	7	106417848	106424470	6622	-	330.32	0.000484429	0.0171172	0.066931	-3.90118	-14.9408	5.18056	77.4016
Dmpk	Dmpk	7	19083849	19093822	9973	+	1170.75	0.000486978	0.0171838	2.20614	1.14152	2.20614	201.38	91.282
Gm36932	Gm36932	2	11181012	11181941	929	+	19.3823	0.000489268	0.0172412	0.0427111	-4.54925	-23.4131	0.198508	4.6477
Dpep2	Dpep2	8	105984944	105996424	11480	-	63.8125	0.000494159	0.0173681	6.26221	2.64667	6.26221	13.7678	2.19855
Gm35315	Gm35315	5	110076136	110094421	18285	-	58.4239	0.000494207	0.0173681	4.35999	2.12432	4.35999	11.8862	2.72621
Sdc3	Sdc3	4	130792537	130826320	33783	+	996.573	0.00050414	0.0176933	2.35523	1.23587	2.35523	174.925	74.2708
AI504432	AI504432	3	107039504	107054348	14844	+	73.9369	0.000505112	0.0177035	0.101361	-3.30242	-9.86571	1.70225	16.7939
Fcho1	Fcho1	8	71708387	71725717	17330	-	71.9027	0.000508689	0.0178048	0.115312	-3.11638	-8.67212	1.85933	16.1243
Fam114a1	Fam114a1	5	64970071	65041887	71816	+	299.625	0.000512108	0.0179003	2.23319	1.1591	2.23319	51.746	23.1714
Sh3glb1	Sh3glb1	3	144683678	144720336	36658	-	3158.25	0.000514804	0.0179704	1.77042	0.82409	1.77042	504.552	284.99
Fbln2	Fbln2	6	91212455	91272541	60086	+	1001.84	0.000523107	0.0182357	2.18376	1.12681	2.18376	171.8	78.6717
A630019I02Rik	A630019I02Rik	13	93094833	93098969	4136	+	14.9721	0.000527345	0.0183588	0.0271301	-5.20396	-36.8595	0.0990443	3.65072
Ctsa	Ctsa	2	164832873	164841033	8160	+	943.143	0.000529719	0.0184168	2.03953	1.02823	2.03953	158.241	77.587
P4hb	P4hb	11	120560298	120573254	12956	-	1945.74	0.000531285	0.0184465	1.81797	0.862328	1.81797	313.845	172.635
Anxa7	Anxa7	14	20455260	20480134	24874	-	692.811	0.000532387	0.0184601	1.8122	0.857745	1.8122	111.609	61.5874
Dolk	Dolk	2	30284231	30286335	2104	-	371.159	0.000535523	0.0185377	1.99599	0.997102	1.99599	61.8093	30.9668
Ehd1	Ehd1	19	6276725	6300097	23372	+	963.221	0.000536054	0.0185377	1.92119	0.941998	1.92119	158.404	82.4512
Tpp1	Tpp1	7	105744811	105752236	7425	-	884.871	0.000545778	0.0188489	1.85998	0.895289	1.85998	143.906	77.3698
Slc8a1	Slc8a1	17	81373105	81738378	365273	-	254.531	0.00054697	0.018865	2.56352	1.35813	2.56352	45.7789	17.8578
Serpina1b	Serpina1b	12	103728156	103830374	102218	-	556.394	0.000553142	0.0190526	4.36291	2.12529	4.36291	113.132	25.9305
Adam9	Adam9	8	24949611	25016928	67317	-	737.748	0.000557561	0.0191793	1.91346	0.93618	1.91346	121.147	63.3132
Rgs7bp	Rgs7bp	13	104945904	105054931	109027	-	157.864	0.000563293	0.0193509	3.40733	1.76864	3.40733	30.4872	8.94755
Myh15	Myh15	16	49057486	49199105	141619	+	19.9323	0.000569421	0.0195356	65.6441	6.03659	65.6441	4.91188	0.0748259
Igf2r	Igf2r	17	12682406	12769665	87259	-	1551.86	0.000571074	0.0195587	1.89966	0.92574	1.89966	254.189	133.808
Impact	Impact	18	12955852	12992951	37099	+	503.393	0.000571602	0.0195587	1.88166	0.912004	1.88166	82.1796	43.6741
Pkhd1l1	Pkhd1l1	15	44457494	44601370	143876	+	57.7226	0.000581806	0.0198632	8.2162	3.03847	8.2162	12.8853	1.56828
Ppfibp1	Ppfibp1	6	146888487	147032026	143539	+	914.86	0.000582029	0.0198632	1.80025	0.848196	1.80025	147.052	81.6845
Tmed5	Tmed5	5	108106366	108132621	26255	-	1430.09	0.000587274	0.0200159	1.90549	0.93016	1.90549	234.435	123.032
Pigk	Pigk	3	152714100	152980409	266309	+	442.779	0.000595621	0.0202708	1.8273	0.86971	1.8273	71.545	39.1535
Ugt1a7c	Ugt1a7c	1	88095062	88220003	124941	+	113.773	0.000596315	0.0202708	3.03586	1.6021	3.03586	21.4166	7.05456
Rab3d	Rab3d	9	21907491	21918193	10702	-	481.828	0.000599949	0.0203677	1.96532	0.974764	1.96532	79.8191	40.6138
Atp6v0e2	Atp6v0e2	6	48537615	48541802	4187	+	193.969	0.000600852	0.0203717	2.62306	1.39125	2.62306	35.1116	13.3858
Twf1	Twf1	15	94577951	94589890	11939	-	623.268	0.000604875	0.0204814	1.76751	0.821722	1.76751	99.506	56.2971
Adora1	Adora1	1	134199223	134235432	36209	-	1054.01	0.000606396	0.0205061	2.02901	1.02078	2.02901	176.464	86.9707
Pon2	Pon2	6	5264147	5298456	34309	-	531.73	0.000609843	0.0205959	1.74129	0.800161	1.74129	84.4408	48.4931
Crtap	Crtap	9	114375134	114390676	15542	-	342.941	0.00061894	0.020876	2.06367	1.04521	2.06367	57.7677	27.9927
Upk3b	Upk3b	5	136038496	136046488	7992	+	45.4982	0.000622124	0.0209562	688.94	9.42824	688.94	11.3604	0.0164897
Cd302	Cd302	2	60251993	60284489	32496	-	303.157	0.000624917	0.0209686	2.17348	1.12	2.17348	51.9058	23.8815
Pax5	Pax5	4	44524757	44710488	185731	-	280.255	0.000623814	0.0209686	0.0191717	-5.70488	-52.1601	1.31805	68.7498
Pgd	Pgd	4	149149991	149166772	16781	-	2315.81	0.000624312	0.0209686	1.83624	0.876756	1.83624	374.855	204.143
Rab32	Rab32	10	10545002	10558266	13264	-	193.785	0.000632022	0.0211797	2.43564	1.2843	2.43564	34.3626	14.1083
Nid2	Nid2	14	19751265	19811788	60523	+	586.872	0.000633574	0.0212043	2.00794	1.00572	2.00794	97.9521	48.7824
Upk1b	Upk1b	16	38773184	38800329	27145	-	11.6744	0.000635083	0.0212275	185.774	7.5374	185.774	2.90886	0.0156581
Col6a6	Col6a6	9	105687809	105828161	140352	-	67.6563	0.00063888	0.0213269	4.54498	2.18427	4.54498	13.8733	3.05244
Sesn2	Sesn2	4	132492032	132510502	18470	-	223.48	0.000639729	0.0213279	2.3378	1.22515	2.3378	39.1193	16.7334
Cyfip2	Cyfip2	11	46193850	46312860	119010	-	299.86	0.000653505	0.0217592	0.181264	-2.46383	-5.5168	11.5053	63.4724
Fnip2	Fnip2	3	79455974	79567797	111823	-	456.465	0.000658033	0.0218819	2.33164	1.22134	2.33164	79.8824	34.2602
Laptm4b	Laptm4b	15	34238028	34284303	46275	+	475.663	0.000661925	0.0219832	2.10846	1.07619	2.10846	80.6659	38.2581
Plin4	Plin4	17	56100591	56109804	9213	-	30039.4	0.0006675	0.02214	2.26354	1.17858	2.26354	5208.7	2301.13
Ptpn11	Ptpn11	5	121130533	121191398	60865	-	1914.23	0.00066889	0.0221578	1.63053	0.705342	1.63053	296.624	181.918
Cdkn1a	Cdkn1a	17	29090976	29100728	9752	+	453.12	0.000671165	0.0222049	3.48832	1.80253	3.48832	88.0734	25.2481
Scoc	Scoc	8	83430084	83458392	28308	-	405.582	0.000672479	0.02222	2.041	1.02927	2.041	68.0218	33.3277
Cd81	Cd81	7	143052739	143067935	15196	+	2088.86	0.000674484	0.022258	1.75	0.807354	1.75	332.344	189.911
Elovl6	Elovl6	3	129532355	129638496	106141	+	2651.8	0.000679004	0.0223787	0.513319	-0.962072	-1.94811	224.873	438.075
Slc2a5	Slc2a5	4	150119283	150144170	24887	+	77.0338	0.00068403	0.0225158	0.085289	-3.5515	-11.7248	1.51468	17.7594
Clmp	Clmp	9	40685962	40785320	99358	+	579.16	0.000689939	0.0226528	2.41047	1.26931	2.41047	102.366	42.4674
Scrn1	Scrn1	6	54501173	54566490	65317	-	48.3421	0.000689461	0.0226528	4.35871	2.1239	4.35871	9.84054	2.25767
Agap2	Agap2	10	127075284	127093170	17886	+	125.929	0.00069175	0.0226833	0.227969	-2.13309	-4.38656	5.84395	25.6348
Arf4	Arf4	14	26638074	26665085	27011	+	1082.61	0.000692612	0.0226833	1.72504	0.786627	1.72504	171.341	99.3259
Gm38244	Gm38244	3	106478283	106480869	2586	+	122.165	0.000707844	0.0231529	0.134348	-2.89595	-7.44333	3.61852	26.9338
Myo5c	Myo5c	9	75232020	75305452	73432	+	121.706	0.000712906	0.0232891	0.219624	-2.18689	-4.55324	5.47554	24.9314
Ccl5	Ccl5	11	83525778	83530519	4741	-	104.985	0.000714306	0.0233056	0.138614	-2.85085	-7.21427	3.19602	23.0569
Gab2	Gab2	7	97081586	97308947	227361	+	432.879	0.000717331	0.0233749	2.01123	1.00808	2.01123	72.2905	35.9435
Stim2	Stim2	5	53998499	54121058	122559	+	467.622	0.000723079	0.0235327	1.85251	0.889479	1.85251	75.9281	40.9867
Cat	Cat	2	103453849	103485161	31312	-	3351.51	0.00072704	0.023632	1.9422	0.957693	1.9422	553.094	284.777
Cd52	Cd52	4	134082448	134095083	12635	-	196.085	0.000732065	0.0237656	0.144868	-2.78719	-6.90284	6.20423	42.8268
Bnip3	Bnip3	7	138890836	138909520	18684	-	1479.41	0.000738604	0.0239479	2.13714	1.09568	2.13714	251.934	117.884
Rgl1	Rgl1	1	152516760	152766352	249592	-	963.518	0.000739552	0.0239487	1.82515	0.868018	1.82515	155.622	85.2653
Siglecg	Siglecg	7	43408204	43418359	10155	+	111.352	0.000746853	0.024125	0.0820501	-3.60735	-12.1877	2.11136	25.7325
Srpk3	Srpk3	X	73774405	73778926	4521	+	40.4756	0.000746109	0.024125	0.151847	-2.71931	-6.58559	1.33344	8.78152
Gpr156	Gpr156	16	37916496	38007531	91035	+	67.1582	0.000749683	0.0241864	3.94876	1.9814	3.94876	13.3811	3.38867
P2ry10	P2ry10	X	107088492	107104975	16483	+	81.553	0.000757256	0.0244004	0.102038	-3.29283	-9.8003	1.88782	18.5012
2010016I18Rik	2010016I18Rik	3	106481982	106485914	3932	-	273.631	0.000760604	0.0244779	0.177758	-2.49201	-5.62561	10.3276	58.0988
Gm4204	Gm4204	1	135231995	135233226	1231	+	759.896	0.000761915	0.0244897	1.76221	0.817385	1.76221	121.183	68.7676
Ptgfrn	Ptgfrn	3	101040232	101110279	70047	-	647.738	0.00077001	0.0247193	2.14251	1.0993	2.14251	110.402	51.5294
Trbv3	Trbv3	6	41048290	41048829	539	+	12.6147	0.000772129	0.0247567	0.0217574	-5.52235	-45.9614	0.0669889	3.0789
B2m	B2m	2	122147686	122153084	5398	+	8677.51	0.000777604	0.0248709	1.82895	0.871013	1.82895	1402.53	766.852
Gstm2	Gstm2	3	107981702	107986454	4752	-	329.346	0.000777401	0.0248709	2.2963	1.19931	2.2963	57.3805	24.9882
Dnajb14	Dnajb14	3	137867675	137916558	48883	+	814.851	0.000779973	0.0248853	1.7286	0.789608	1.7286	129.052	74.6567
Zwint	Zwint	10	72654845	72674965	20120	+	651.412	0.000779875	0.0248853	1.8318	0.87326	1.8318	105.343	57.508
Lasp1	Lasp1	11	97799000	97838765	39765	+	1839.13	0.000782899	0.0249175	1.71521	0.778387	1.71521	290.478	169.354
Pank1	Pank1	19	34806940	34879456	72516	-	225.252	0.000782623	0.0249175	0.262234	-1.93107	-3.81339	11.6909	44.582
Celsr1	Celsr1	15	85898929	86034204	135275	-	119.236	0.000792744	0.0251999	0.217085	-2.20367	-4.6065	5.31633	24.4897
Cdkl2	Cdkl2	5	92006074	92043884	37810	-	174.906	0.000795166	0.025246	2.36302	1.24063	2.36302	30.7131	12.9974
Fcrla	Fcrla	1	170917576	170927584	10008	-	43.0927	0.000797149	0.0252781	0.0481209	-4.37719	-20.781	0.494909	10.2847
Gltp	Gltp	5	114669398	114690985	21587	-	502.753	0.000799338	0.0253166	2.51856	1.3326	2.51856	89.9918	35.7314
Arl4c	Arl4c	1	88673125	88702222	29097	-	329.957	0.000803812	0.025402	0.248413	-2.00919	-4.02556	16.4149	66.079
Wfs1	Wfs1	5	36966104	36989206	23102	-	302.387	0.00080399	0.025402	2.65879	1.41077	2.65879	54.9471	20.6662
Gimap7	Gimap7	6	48718621	48724637	6016	+	60.5505	0.00081746	0.0257962	0.123017	-3.02307	-8.12894	1.65864	13.483
Shisa2	Shisa2	14	59625308	59631661	6353	+	87.0475	0.000818928	0.0258111	0.210691	-2.2468	-4.74629	3.78712	17.9748
Sdc2	Sdc2	15	32920723	33034936	114213	+	411.388	0.000821867	0.0258724	1.92888	0.947767	1.92888	67.7249	35.1109
Cdc42ep2	Cdc42ep2	19	5915636	5924817	9181	-	251.098	0.00082332	0.0258867	2.46619	1.30228	2.46619	44.6793	18.1167
Thrsp	Thrsp	7	97412938	97417731	4793	-	4048.83	0.000825809	0.0259061	0.395247	-1.33917	-2.53006	286.75	725.496
Tmbim1	Tmbim1	1	74288247	74305623	17376	-	1110.15	0.000825931	0.0259061	1.77392	0.826943	1.77392	177.483	100.051
Rnf144a	Rnf144a	12	26300964	26415255	114291	-	678.093	0.000832172	0.0260564	1.7832	0.834469	1.7832	108.604	60.904
Slc16a10	Slc16a10	10	40033532	40142259	108727	-	523.879	0.000832729	0.0260564	2.08792	1.06207	2.08792	88.5459	42.4086
Pim1	Pim1	17	29490753	29496113	5360	+	273.445	0.000839638	0.026241	0.463906	-1.10809	-2.15561	21.6735	46.7197
Cfb	Cfb	17	34856374	34862519	6145	-	710.401	0.000842666	0.0263022	1.91706	0.938894	1.91706	116.729	60.8898
Tdrd7	Tdrd7	4	45965334	46034762	69428	+	275.4	0.000843624	0.0263022	2.08325	1.05884	2.08325	46.5292	22.3349
Ngfr	Ngfr	11	95568818	95587736	18918	-	147.034	0.000846036	0.0263142	5.58356	2.48118	5.58356	31.2008	5.58797
Xdh	Xdh	17	73883895	73950197	66302	-	2178.79	0.00084587	0.0263142	1.81017	0.856126	1.81017	350.882	193.839
Myc	Myc	15	61985391	61990375	4984	+	219.216	0.000849097	0.0263779	0.396971	-1.33289	-2.51907	15.5846	39.2587
Surf4	Surf4	2	26920040	26933929	13889	-	1219.21	0.000853946	0.0264968	1.73111	0.791701	1.73111	193.235	111.625
Colq	Colq	14	31523082	31591344	68262	-	23.52	0.00085601	0.0265292	0.0381272	-4.71304	-26.228	0.216277	5.67251
Icos	Icos	1	60977927	61000321	22394	+	38.9232	0.00085835	0.02657	0.0654889	-3.93261	-15.2698	0.598043	9.13197
Abca9	Abca9	11	110100749	110168197	67448	-	407.935	0.000860813	0.0266145	2.07672	1.05431	2.07672	68.8137	33.1357
Tmem43	Tmem43	6	91473703	91488464	14761	+	1173.98	0.000868467	0.0268192	2.21135	1.14493	2.21135	202.115	91.3987
Pced1b	Pced1b	15	97247107	97385681	138574	+	184.281	0.000869611	0.0268226	0.263896	-1.92196	-3.78937	9.61857	36.4483
Map7d1	Map7d1	4	126232167	126256344	24177	-	836.729	0.000875042	0.0269582	1.96579	0.975109	1.96579	138.682	70.5478
Gm33869	Gm33869	12	46701075	46704217	3142	-	111.98	0.000876324	0.0269656	3.50625	1.80993	3.50625	21.7635	6.20704
Ddah1	Ddah1	3	145758675	145894278	135603	+	74.2067	0.000878627	0.026996	4.60072	2.20186	4.60072	15.2529	3.31532
Il18r1	Il18r1	1	40465552	40500855	35303	+	98.0671	0.000879389	0.026996	0.191793	-2.38238	-5.21395	3.94455	20.5667
Lactb2	Lactb2	1	13623330	13660547	37217	-	666.885	0.000881409	0.0270261	2.10929	1.07676	2.10929	113.104	53.6217
Mycbp2	Mycbp2	14	103113411	103346815	233404	-	5027.41	0.000887809	0.0271902	1.81836	0.862636	1.81836	810.927	445.967
Wfdc21	Wfdc21	11	83746940	83752643	5703	+	26.9087	0.000897519	0.0274552	9.43816	3.23851	9.43816	6.0932	0.645592
Cpne8	Cpne8	15	90487482	90679433	191951	-	228.394	0.00089921	0.0274746	2.12642	1.08843	2.12642	38.8324	18.2619
Ltk	Ltk	2	119751320	119760432	9112	-	14.5004	0.000902422	0.0275403	0.0650668	-3.94194	-15.3688	0.22117	3.39912
Sntb1	Sntb1	15	55636388	55906950	270562	-	1150.7	0.000903803	0.0275501	1.71445	0.777744	1.71445	181.664	105.961
D430019H16Rik	D430019H16Rik	12	105453856	105493096	39240	+	100.173	0.000906539	0.0276011	3.89734	1.96249	3.89734	19.9053	5.1074
C1s1	C1s1	6	124530345	124542360	12015	-	1075.87	0.000909436	0.0276569	2.04291	1.03063	2.04291	180.571	88.3891
Vcl	Vcl	14	20929398	21033677	104279	+	1937.57	0.000911426	0.027685	1.80859	0.854865	1.80859	311.928	172.47
Oxtr	Oxtr	6	112473683	112489944	16261	-	841.017	0.000919099	0.0278854	2.51711	1.33177	2.51711	150.493	59.7881
Tuba4a	Tuba4a	1	75214228	75219866	5638	-	273.698	0.000922408	0.0279532	0.319177	-1.64757	-3.13306	16.5569	51.8736
Cep170	Cep170	1	176733653	176814068	80415	-	832.835	0.000923704	0.0279598	1.68792	0.755243	1.68792	130.736	77.4543
Fam78b	Fam78b	1	167001417	167091303	89886	+	136.975	0.000925084	0.0279599	2.83647	1.5041	2.83647	25.3303	8.93023
Slamf1	Slamf1	1	171767127	171801185	34058	+	27.4313	0.000925859	0.0279599	0.0646748	-3.95065	-15.462	0.416865	6.44557
Galnt2l	Galnt2l	8	119910841	124345723	4434882	+	819.948	0.000934043	0.0281742	2.04871	1.03471	2.04871	137.778	67.2514
Gm10032	Gm10032	14	66784480	66793759	9279	+	12.5787	0.000936859	0.0282264	0.0351262	-4.83131	-28.4687	0.10634	3.02736
Rpn2	Rpn2	2	157279017	157326320	47303	+	1050.48	0.000944983	0.0284382	1.63871	0.712561	1.63871	163.107	99.5338
Palm	Palm	10	79793572	79820897	27325	+	576.868	0.000948904	0.0285231	2.15131	1.10521	2.15131	98.4483	45.7621
Vps35	Vps35	8	85260392	85299803	39411	-	948.992	0.000953858	0.0286389	1.65358	0.725594	1.65358	147.849	89.4112
Pla2g15	Pla2g15	8	106150399	106164716	14317	+	326.105	0.000968055	0.0290316	2.45439	1.29536	2.45439	57.9465	23.6094
Prkar2b	Prkar2b	12	31958476	32061297	102821	-	4217.86	0.000971104	0.0290894	2.06935	1.04918	2.06935	710.88	343.529
Fbxo4	Fbxo4	15	3965445	3979574	14129	-	193.365	0.000980101	0.0292914	2.77321	1.47156	2.77321	35.5561	12.8213
Jcad	Jcad	18	4634878	4682870	47992	+	983.146	0.000979081	0.0292914	2.06119	1.04348	2.06119	165.496	80.2915
Metrnl	Metrnl	11	121701544	121716307	14763	+	137.357	0.000981906	0.0293116	3.58059	1.8402	3.58059	26.8596	7.50145
Slc9a6	Slc9a6	X	56609757	56664231	54474	+	410.973	0.000989158	0.0294942	2.05692	1.04049	2.05692	69.1581	33.6221
Asah1	Asah1	8	41340197	41374774	34577	-	434.506	0.000993166	0.0295797	1.90778	0.931895	1.90778	71.2942	37.3702
Ifi206	Ifi206	1	173468485	173491042	22557	-	26.3263	0.000998372	0.0297007	0.0350208	-4.83564	-28.5544	0.222863	6.36372
Gm33103	Gm33103	8	68971145	69001684	30539	-	7.7479	0.000999955	0.0297138	122.993	6.94243	122.993	1.92678	0.0156658
Abcd2	Abcd2	15	91145871	91191800	45929	-	3341.96	0.00100164	0.0297299	2.06166	1.0438	2.06166	562.587	272.881
Gm7901	Gm7901	8	75711600	75713197	1597	-	305.532	0.00100911	0.0299014	2.89118	1.53166	2.89118	56.7815	19.6395
Rnf13	Rnf13	3	57736062	57835234	99172	+	638.041	0.00101088	0.0299014	1.71317	0.776665	1.71317	100.716	58.7896
Zfand3	Zfand3	17	30004733	30210829	206096	+	981.031	0.0010106	0.0299014	1.77351	0.826611	1.77351	156.851	88.441
Gpt	Gpt	15	76695716	76699687	3971	+	609.773	0.00101389	0.0299566	2.04612	1.03289	2.04612	102.407	50.0493
Ryr2	Ryr2	13	11553102	12106946	553844	-	199.332	0.0010313	0.0304361	4.02448	2.0088	4.02448	39.8783	9.90894
Ighd	Ighd	12	113406604	113416325	9721	-	450.464	0.00103412	0.0304848	0.0357834	-4.80456	-27.9459	3.89061	108.727
Gm44175	Gm44175	6	71354351	71360830	6479	-	40.4157	0.00103598	0.0304985	0.068232	-3.87341	-14.6559	0.645164	9.45545
Hpca	Hpca	4	129111570	129122037	10467	-	28.7899	0.00103693	0.0304985	10.67	3.41549	10.67	6.59481	0.618069
Srgap1	Srgap1	10	121780991	122047316	266325	-	240.233	0.00104746	0.0307733	2.35866	1.23797	2.35866	42.1903	17.8874
Cnih1	Cnih1	14	46775567	46788412	12845	-	436.845	0.00105453	0.0308151	2.00257	1.00185	2.00257	72.8381	36.3724
Ophn1	Ophn1	X	98554277	98891026	336749	-	541.381	0.00105175	0.0308151	1.82374	0.866897	1.82374	87.4079	47.9279
Osbpl8	Osbpl8	10	111164752	111297250	132498	+	1096.97	0.0010527	0.0308151	2.01807	1.01297	2.01807	183.402	90.8802
Pdlim3	Pdlim3	8	45885461	45919549	34088	+	196.649	0.00105509	0.0308151	0.239557	-2.06156	-4.17437	9.49778	39.6473
Sort1	Sort1	3	108284082	108361512	77430	+	3472.81	0.001056	0.0308151	1.95021	0.963627	1.95021	573.911	294.282
Ubqln1	Ubqln1	13	58176156	58215654	39498	-	1348.92	0.00105544	0.0308151	1.60323	0.680981	1.60323	207.697	129.549
Kpna6	Kpna6	4	129643980	129672768	28788	-	1171.05	0.00107349	0.031279	1.71057	0.774478	1.71057	184.737	107.997
Mid2	Mid2	X	140664599	140767716	103117	+	424.565	0.00107431	0.031279	2.02524	1.0181	2.02524	71.0357	35.0751
Man2b1	Man2b1	8	85083270	85098283	15013	+	788.575	0.00108595	0.0315697	2.20277	1.13932	2.20277	135.612	61.5642
Morc4	Morc4	X	139821632	139871678	50046	-	263.724	0.00108672	0.0315697	2.68754	1.42628	2.68754	48.0762	17.8886
Clec7a	Clec7a	6	129461591	129472780	11189	-	76.3371	0.00109058	0.0316463	4.04003	2.01437	4.04003	15.3111	3.78985
Cltc	Cltc	11	86694351	86757566	63215	-	3841.89	0.00110753	0.0320307	1.57797	0.658068	1.57797	587.906	372.571
Hpgd	Hpgd	8	56294585	56321044	26459	+	147.75	0.00110723	0.0320307	3.20877	1.68202	3.20877	28.1482	8.77227
Vegfd	Vegfd	X	164373378	164402651	29273	+	183.357	0.00110528	0.0320307	2.56988	1.3617	2.56988	33.0084	12.8443
Cidea	Cidea	18	67343604	67367786	24182	+	338.32	0.00111531	0.0322199	0.203915	-2.29396	-4.90401	14.3165	70.2081
Mtpn	Mtpn	6	35508906	35539889	30983	-	1394.88	0.00111828	0.0322698	1.61382	0.690477	1.61382	215.316	133.42
Kcnj15	Kcnj15	16	95257558	95300261	42703	+	563.453	0.00112197	0.0323405	2.03299	1.0236	2.03299	94.3897	46.429
Atxn10	Atxn10	15	85336245	85463213	126968	+	565.857	0.00113814	0.0327702	1.74541	0.803568	1.74541	89.9359	51.527
Cpt1a	Cpt1a	19	3322334	3385734	63400	+	803.377	0.00114392	0.0329	1.92471	0.94464	1.92471	132.161	68.6656
Myo1d	Myo1d	11	80482126	80780026	297900	-	426.795	0.00114824	0.0329879	2.09736	1.06858	2.09736	72.2455	34.4458
Eepd1	Eepd1	9	25481547	25604111	122564	+	974.197	0.00115332	0.0330971	2.61042	1.38428	2.61042	176.121	67.4687
Tbc1d9b	Tbc1d9b	11	50131396	50172786	41390	+	919.898	0.00115566	0.0331277	1.69132	0.758149	1.69132	144.539	85.4596
Btnl9	Btnl9	11	49165585	49187160	21575	-	787.296	0.00116756	0.0334032	2.11153	1.07829	2.11153	133.552	63.2491
Klhl13	Klhl13	X	23219271	23365083	145812	-	288.497	0.00116785	0.0334032	1.98154	0.986625	1.98154	47.9185	24.1824
Gm44639	Gm44639	7	79277767	79280776	3009	+	58.8689	0.00116937	0.0334099	0.243663	-2.03704	-4.10403	2.88383	11.8353
Ubb	Ubb	11	62551171	62553214	2043	+	1901.59	0.00117228	0.0334564	1.61918	0.695261	1.61918	293.91	181.518
Bnip3l	Bnip3l	14	66985239	67008878	23639	-	914.756	0.00118248	0.0336931	1.65903	0.730342	1.65903	142.678	86.001
Matn2	Matn2	15	34306677	34436274	129597	+	366.751	0.00118317	0.0336931	2.17142	1.11864	2.17142	62.8058	28.9239
Septin6	Septin6	X	36911326	36991795	80469	-	233.828	0.00118622	0.0337431	0.24725	-2.01596	-4.04449	11.5908	46.879
Clock	Clock	5	76209868	76304793	94925	-	1103.61	0.00119432	0.0339362	1.63508	0.709361	1.63508	171.191	104.699
Idh1	Idh1	1	65158616	65186501	27885	-	1823.54	0.00120093	0.0340867	1.85725	0.893165	1.85725	296.334	159.555
Stat4	Stat4	1	51987148	52107190	120042	+	46.0557	0.00120436	0.0341467	0.100002	-3.3219	-9.99978	1.0466	10.4657
Nav3	Nav3	10	109681259	110456205	774946	-	418.82	0.00121567	0.0344297	2.04308	1.03074	2.04308	70.3169	34.4172
Sel1l	Sel1l	12	91806043	91849158	43115	-	1285.61	0.00121872	0.0344688	1.64102	0.714595	1.64102	199.718	121.703
Sgcd	Sgcd	11	46896253	47988970	1092717	-	422.569	0.0012197	0.0344688	2.31075	1.20836	2.31075	73.7169	31.9017
Paqr7	Paqr7	4	134496697	134510236	13539	+	184.49	0.00123995	0.0350031	2.29099	1.19597	2.29099	32.1093	14.0155
Gpr83	Gpr83	9	14860210	14870790	10580	+	9.30021	0.00124433	0.0350885	0.00377141	-8.05068	-265.153	0.00876819	2.32491
Btla	Btla	16	45224315	45257671	33356	+	217.162	0.00125858	0.0354135	0.174142	-2.52166	-5.74243	8.05262	46.2416
Rnf43	Rnf43	11	87662722	87735540	72818	+	92.8619	0.00125723	0.0354135	0.206538	-2.27552	-4.84172	3.97338	19.238
Crtam	Crtam	9	40969691	41004629	34938	-	13.7797	0.00126556	0.0354944	0.0329469	-4.92371	-30.3519	0.110075	3.34097
Itgal	Itgal	7	127296260	127335139	38879	+	264.332	0.00126483	0.0354944	0.209591	-2.25435	-4.77119	11.4514	54.6368
Oxr1	Oxr1	15	41447482	41861049	413567	+	824.209	0.00126435	0.0354944	1.72141	0.78359	1.72141	130.333	75.7132
Fbln1	Fbln1	15	85205949	85286536	80587	+	287.64	0.00127191	0.0355956	2.56319	1.35794	2.56319	51.7463	20.1882
Stx12	Stx12	4	132853501	132884510	31009	-	670.161	0.00127123	0.0355956	1.74185	0.80062	1.74185	106.433	61.1035
Arhgap23	Arhgap23	11	97415533	97502403	86870	+	628.672	0.00128233	0.0358486	1.94565	0.960254	1.94565	103.836	53.3685
Mfsd1	Mfsd1	3	67582741	67604238	21497	+	446.037	0.00129407	0.036138	1.85467	0.891166	1.85467	72.4667	39.0724
Epb41l1	Epb41l1	2	156420909	156543215	122306	+	1355.74	0.00129827	0.0362163	1.88714	0.916205	1.88714	221.518	117.383
Plxnd1	Plxnd1	6	115954811	115995006	40195	-	1653.59	0.0012997	0.0362174	1.97605	0.982622	1.97605	274.512	138.92
Enpp5	Enpp5	17	44078813	44086568	7755	+	976.793	0.0013141	0.0365793	1.8957	0.922733	1.8957	159.84	84.3168
Mfap3l	Mfap3l	8	60632827	60676730	43903	+	173.104	0.00131686	0.0366168	3.03787	1.60306	3.03787	32.5626	10.7189
Rassf5	Rassf5	1	131176410	131245259	68849	-	239.151	0.00131835	0.0366192	0.266813	-1.9061	-3.74794	12.5941	47.2021
Akr1a1	Akr1a1	4	116636510	116651681	15171	-	1382.51	0.00131981	0.0366206	1.62936	0.704301	1.62936	214.194	131.459
Apoe	Apoe	7	19696109	19699189	3080	-	5137.82	0.00132706	0.036743	1.94957	0.963156	1.94957	849.033	435.497
Gm47828	Gm47828	9	51215733	51219522	3789	+	10.0414	0.00132584	0.036743	0.00879507	-6.82909	-113.7	0.0219308	2.49354
Eif4ebp1	Eif4ebp1	8	27260329	27276675	16346	+	740.751	0.00133084	0.0368085	2.32121	1.21488	2.32121	129.452	55.7692
Il2rb	Il2rb	15	78479256	78495272	16016	-	139.748	0.00133813	0.0369707	0.231249	-2.11248	-4.32435	6.56114	28.3727
Plxna1	Plxna1	6	89316314	89362621	46307	-	1214.74	0.00134885	0.0372273	1.80273	0.850184	1.80273	195.337	108.356
Ypel5	Ypel5	17	72836453	72851196	14743	+	502.953	0.00135068	0.0372382	1.73824	0.797624	1.73824	79.806	45.9121
Aqp1	Aqp1	6	55336432	55348556	12124	+	2376.72	0.00135326	0.03727	1.87034	0.903297	1.87034	387.14	206.99
Gmfb	Gmfb	14	46808149	46822243	14094	-	1226.61	0.0013558	0.0373004	1.69627	0.762367	1.69627	192.92	113.732
Hs3st3b1	Hs3st3b1	11	63885792	63922291	36499	-	95.3334	0.00135877	0.0373423	0.292023	-1.77585	-3.42439	5.38907	18.4543
Sncg	Sncg	14	34370274	34374790	4516	-	2773.01	0.00136206	0.0373933	1.98338	0.987958	1.98338	460.881	232.372
Akr1b8	Akr1b8	6	34354119	34368464	14345	+	85.6181	0.00136507	0.0374364	4.26302	2.09188	4.26302	17.3561	4.0713
Clcf1	Clcf1	19	4214238	4223491	9253	+	132.075	0.00138076	0.0378266	0.207761	-2.267	-4.81322	5.68154	27.3465
Tecr	Tecr	8	83571698	83607972	36274	-	920.262	0.00138803	0.0379857	1.73879	0.798086	1.73879	146.072	84.0079
Arid5a	Arid5a	1	36307733	36324030	16297	+	272.307	0.00139756	0.0381262	0.33395	-1.5823	-2.99446	17.0426	51.0334
Frmd4b	Frmd4b	6	97286867	97617542	330675	-	390.112	0.00139495	0.0381262	2.14627	1.10183	2.14627	66.5378	31.0015
Tmem245	Tmem245	4	56866923	56947438	80515	-	3359.26	0.00139667	0.0381262	1.65641	0.728059	1.65641	523.612	316.113
Gas2l1	Gas2l1	11	5054132	5065328	11196	-	307.261	0.00140504	0.0382899	2.09974	1.07021	2.09974	52.0486	24.7881
Glb1	Glb1	9	114401076	114474899	73823	+	198.836	0.00140725	0.03831	2.09273	1.06539	2.09273	33.6427	16.076
Dbi	Dbi	1	120113280	120121079	7799	-	2877.83	0.0014142	0.0384588	1.78627	0.83695	1.78627	461.26	258.226
Rtl8a	Rtl8a	X	53642488	53643683	1195	-	299.062	0.00142268	0.0385908	2.14936	1.10391	2.14936	51.0576	23.7548
Tmem131l	Tmem131l	3	83897655	84040176	142521	-	411.157	0.00142236	0.0385908	0.41179	-1.28002	-2.42842	29.9772	72.7973
Ube2w	Ube2w	1	16540790	16619490	78700	-	518.712	0.00142351	0.0385908	1.74721	0.805056	1.74721	82.4665	47.1989
Ly75	Ly75	2	60292103	60383304	91201	-	109.121	0.00143026	0.0387333	0.219204	-2.18966	-4.56197	4.9045	22.3741
Gm11408	Gm11408	4	80003396	80003915	519	-	2394.91	0.00144133	0.0388711	0.436231	-1.19684	-2.29236	181.865	416.901
Igfbp4	Igfbp4	11	99041244	99054393	13149	+	2330.21	0.00143765	0.0388711	1.74635	0.804339	1.74635	370.48	212.146
Osmr	Osmr	15	6813577	6874970	61393	-	818.296	0.00144066	0.0388711	1.95751	0.969017	1.95751	135.404	69.1717
Tenm3	Tenm3	8	48227682	48843952	616270	-	50.8354	0.00143915	0.0388711	0.248294	-2.00988	-4.02748	2.52886	10.1849
Itga5	Itga5	15	103344286	103366764	22478	-	293.584	0.0014547	0.0391909	2.35082	1.23316	2.35082	51.5105	21.9117
Hydin	Hydin	8	110266977	110610254	343277	+	21.4507	0.00147441	0.0396395	8.20373	3.03628	8.20373	4.77632	0.582214
Stab2	Stab2	10	86841198	87008026	166828	-	15.3622	0.00147427	0.0396395	0.0214089	-5.54565	-46.7095	0.0806035	3.76495
Tlr4	Tlr4	4	66827584	66930285	102701	+	421.455	0.00147977	0.0397427	1.94676	0.961074	1.94676	69.5771	35.74
Ctsz	Ctsz	2	174427493	174439040	11547	-	818.168	0.00148215	0.0397655	1.98878	0.99188	1.98878	136.15	68.4592
Acvrl1	Acvrl1	15	101128522	101145337	16815	+	303.826	0.00148777	0.0398749	1.93589	0.952995	1.93589	50.1056	25.8825
Sec23a	Sec23a	12	58958383	59012018	53635	-	588.601	0.00149469	0.0400193	1.78795	0.838307	1.78795	94.3516	52.7708
Kcnc2	Kcnc2	10	112271121	112467025	195904	+	61.1643	0.00151357	0.040483	3.88002	1.95606	3.88002	12.1444	3.12999
S100a10	S100a10	3	93555080	93564644	9564	+	684.113	0.00151807	0.0405615	1.68426	0.752112	1.68426	107.333	63.7274
Cysltr1	Cysltr1	X	106574346	106603680	29334	-	74.4165	0.0015221	0.0406273	3.00497	1.58735	3.00497	13.9533	4.64341
Abcc5	Abcc5	16	20331303	20426395	95092	-	836.004	0.00152621	0.0406953	1.63659	0.71069	1.63659	129.732	79.27
Cybb	Cybb	X	9435252	9487772	52520	-	559.864	0.00153282	0.0408295	2.57521	1.36469	2.57521	100.834	39.1558
H2-Ob	H2-Ob	17	34238903	34254415	15512	+	193.317	0.00153467	0.040837	0.0626266	-3.99708	-15.9676	2.84853	45.4844
Laptm4a	Laptm4a	12	8921664	8938743	17079	+	1853.78	0.0015385	0.040897	1.67311	0.74253	1.67311	290.071	173.373
Anxa4	Anxa4	6	86736840	86793585	56745	-	447.306	0.00154779	0.0411017	1.86704	0.900753	1.86704	72.8434	39.0154
Zfpm2	Zfpm2	15	40655035	41104593	449558	+	105.839	0.0015522	0.0411768	2.7451	1.45686	2.7451	19.4119	7.07149
Maged1	Maged1	X	94535474	94542144	6670	-	1434.31	0.00155666	0.041231	1.90086	0.926656	1.90086	234.985	123.62
Optn	Optn	2	5020642	5064052	43410	-	465.164	0.00155741	0.041231	2.08721	1.06157	2.08721	78.5946	37.6554
Sptan1	Sptan1	2	29965560	30031452	65892	+	4108.57	0.00156374	0.0413141	1.48508	0.57054	1.48508	613.808	413.316
Ssr3	Ssr3	3	65379655	65392624	12969	-	1909.9	0.00156236	0.0413141	1.64705	0.719882	1.64705	297.101	180.384
Arhgap27os3	Arhgap27os3	11	103344753	103350125	5372	+	69.7806	0.0015742	0.0415483	0.201139	-2.31374	-4.97169	2.92072	14.5209
Nap1l1	Nap1l1	10	111473223	111498151	24928	+	646.495	0.00158938	0.0417792	1.71008	0.774063	1.71008	101.986	59.6382
Paqr4	Paqr4	17	23736186	23740868	4682	-	374.829	0.00158854	0.0417792	2.26903	1.18208	2.26903	65.0456	28.6666
Pla2g6	Pla2g6	15	79286228	79328391	42163	-	413.647	0.00158915	0.0417792	1.93449	0.951952	1.93449	68.1591	35.2336
Tppp3	Tppp3	8	105467493	105471527	4034	-	211.285	0.00158534	0.0417792	2.36282	1.24051	2.36282	37.1124	15.7068
Cst3	Cst3	2	148871722	148875693	3971	-	1732.35	0.00160514	0.0421228	1.80847	0.854766	1.80847	278.905	154.222
Nudt18	Nudt18	14	70577637	70582689	5052	+	357.674	0.0016057	0.0421228	2.11009	1.0773	2.11009	60.6823	28.7582
Plxna4	Plxna4	6	32144268	32588193	443925	-	205.686	0.00160854	0.0421547	2.2515	1.17089	2.2515	35.6325	15.8261
Aplp2	Aplp2	9	31149557	31211816	62259	-	7163.87	0.00161383	0.0422508	1.79201	0.841578	1.79201	1149.51	641.464
Ifi207	Ifi207	1	173723427	173741748	18321	-	201.817	0.00161739	0.0423013	3.08099	1.6234	3.08099	38.0936	12.3641
Areg	Areg	5	91139599	91148433	8834	+	46.126	0.00165168	0.0431547	0.069537	-3.84608	-14.3808	0.749637	10.7804
Sema4d	Sema4d	13	51685529	51793748	108219	-	312.236	0.00165426	0.0431786	0.2558	-1.96691	-3.90931	15.9039	62.1732
Gm28693	Gm28693	1	156835287	156837925	2638	-	19.7901	0.00165802	0.0432333	0.0541404	-4.20715	-18.4705	0.254443	4.69969
Gm37943	Gm37943	1	156872177	156876121	3944	-	27.4789	0.00167017	0.0435064	0.0945176	-3.40327	-10.58	0.592967	6.27361
Nckap1	Nckap1	2	80500512	80581381	80869	-	1138.29	0.00167905	0.0436941	1.79428	0.843406	1.79428	182.71	101.829
Gm47428	Gm47428	13	74404183	74406738	2555	-	67.0593	0.00168225	0.0437128	3.9034	1.96473	3.9034	13.3484	3.41969
Hdlbp	Hdlbp	1	93405940	93478816	72876	-	3230.6	0.00168314	0.0437128	1.64513	0.718202	1.64513	502.323	305.339
AU020206	AU020206	7	75769038	75782100	13062	-	463.572	0.0016888	0.0438159	0.465418	-1.1034	-2.14861	36.8046	79.0787
Cd82	Cd82	2	93419111	93463141	44030	-	249.047	0.00169372	0.0438998	0.432914	-1.20785	-2.30993	18.8103	43.4504
Fndc9	Fndc9	11	46235531	46239873	4342	+	32.688	0.00170394	0.0441207	0.0926092	-3.4327	-10.7981	0.693392	7.48729
Fam241a	Fam241a	3	127869058	127896325	27267	-	155.987	0.0017142	0.044342	2.36985	1.2448	2.36985	27.4207	11.5706
Cdc27	Cdc27	11	104502745	104550621	47876	-	944.067	0.00171938	0.0444318	1.62245	0.698176	1.62245	145.988	89.9798
2010003K11Rik	2010003K11Rik	19	4496788	4498584	1796	-	91.9435	0.00172267	0.0444727	2.76224	1.46584	2.76224	16.8703	6.10748
Gm37169	Gm37169	2	32487988	32492149	4161	+	13.1664	0.00172731	0.0445039	0.0362536	-4.78573	-27.5834	0.115337	3.18138
Parva	Parva	7	112427505	112591693	164188	+	1229.47	0.00172708	0.0445039	1.7615	0.816801	1.7615	196.048	111.297
Gm266	Gm266	12	111484609	111485824	1215	-	26.9203	0.00173423	0.044638	0.0739768	-3.75678	-13.5178	0.463963	6.27174
Pkd2	Pkd2	5	104459450	104505820	46370	+	597.743	0.00173863	0.0447069	1.80559	0.85247	1.80559	96.1663	53.2603
Gm13703	Gm13703	2	73357268	73364334	7066	+	13.4863	0.00174383	0.0447962	19.8295	4.30957	19.8295	3.21959	0.162364
Sfn	Sfn	4	133600556	133602169	1613	-	43.9659	0.00176588	0.0453178	0.202871	-2.30137	-4.92925	1.85305	9.13414
Anxa3	Anxa3	5	96793339	96845967	52628	+	190.011	0.0017697	0.0453711	2.22523	1.15396	2.22523	32.7832	14.7325
Ltbr	Ltbr	6	125306571	125313886	7315	-	367.775	0.00178276	0.0456609	1.96976	0.978018	1.96976	60.9941	30.9653
H2-D1	H2-D1	17	35262730	35267500	4770	+	16133	0.00178965	0.0457921	1.65699	0.728564	1.65699	2515.28	1517.98
Plekhm1	Plekhm1	11	103364275	103412688	48413	-	916.224	0.00179647	0.0459213	1.60209	0.679959	1.60209	141.025	88.0251
Atp8b1	Atp8b1	18	64528967	64661268	132301	-	252.922	0.00180102	0.0459474	2.40499	1.26603	2.40499	44.6718	18.5746
Lgr6	Lgr6	1	134983301	135105277	121976	-	220.325	0.00179928	0.0459474	0.237508	-2.07395	-4.21038	10.5705	44.5056
Acp2	Acp2	2	91202885	91214099	11214	+	620.681	0.00180543	0.0459504	1.69205	0.758775	1.69205	97.5234	57.6361
Crim1	Crim1	17	78200248	78376593	176345	+	831.951	0.00180645	0.0459504	1.68134	0.749609	1.68134	130.414	77.5659
Fitm2	Fitm2	2	163466379	163472630	6251	-	1365.1	0.00180547	0.0459504	1.87988	0.910641	1.87988	222.753	118.493
Zhx1	Zhx1	15	58047003	58076542	29539	-	1008.47	0.00183092	0.0465272	1.6477	0.72045	1.6477	156.885	95.2146
Ipo9	Ipo9	1	135382312	135430500	48188	-	1052.71	0.00183592	0.0466088	1.55225	0.634363	1.55225	160.053	103.11
Crybg2	Crybg2	4	134060815	134092505	31690	+	30.1597	0.00185969	0.047166	0.145214	-2.78375	-6.88639	0.955855	6.58239
S1pr4	S1pr4	10	81497747	81500133	2386	-	91.3471	0.00186524	0.0472607	0.160371	-2.64051	-6.23553	3.15615	19.6803
Itpr3	Itpr3	17	27057304	27122224	64920	+	523.389	0.00187023	0.0473322	0.438626	-1.18894	-2.27985	39.8941	90.9524
Rap1gap	Rap1gap	4	137664726	137729862	65136	+	51.7014	0.00187171	0.0473322	0.242992	-2.04102	-4.11537	2.52497	10.3912
Spint2	Spint2	7	29256323	29281913	25590	-	296.871	0.00187528	0.0473764	0.352286	-1.50518	-2.8386	19.3343	54.8824
Lef1os1	Lef1os1	3	131109026	131112091	3065	-	13.6496	0.00187976	0.0474237	0.00867443	-6.84902	-115.281	0.029387	3.38777
Npl	Npl	1	153503015	153550046	47031	-	93.9613	0.0018808	0.0474237	3.24885	1.69993	3.24885	17.9716	5.53169
Map6	Map6	7	99267447	99337138	69691	+	180.442	0.00188503	0.047484	2.33533	1.22363	2.33533	31.603	13.5326
Bche	Bche	3	73635808	73708416	72608	-	1169.98	0.00189271	0.0476313	2.02709	1.01941	2.02709	195.855	96.6187
Dhx32	Dhx32	7	133720942	133782727	61785	-	540.216	0.0019027	0.0478364	1.94482	0.959633	1.94482	89.2272	45.8795
Plvap	Plvap	8	71497765	71511753	13988	-	585.884	0.00190544	0.0478589	1.73763	0.797118	1.73763	92.9527	53.4941
Sema4f	Sema4f	6	82911885	82939770	27885	-	28.5161	0.00191002	0.0479276	0.0897406	-3.4781	-11.1432	0.586821	6.53908
Tek	Tek	4	94739289	94874977	135688	+	389.39	0.00191186	0.0479276	2.02751	1.01971	2.02751	65.181	32.1483
Vma21	Vma21	X	71815924	71839758	23834	+	412.509	0.0019264	0.0482454	1.84327	0.882267	1.84327	66.8357	36.2593
Apba1	Apba1	19	23758887	23949597	190710	+	148.487	0.00193232	0.048347	2.46236	1.30004	2.46236	26.4199	10.7295
Bgn	Bgn	X	73483602	73495934	12332	+	1746.48	0.00193611	0.0483952	1.80014	0.848109	1.80014	280.706	155.935
C1qc	C1qc	4	136889804	136893066	3262	-	373.685	0.00194299	0.048474	2.62195	1.39064	2.62195	67.6547	25.8032
Ccdc88c	Ccdc88c	12	100911523	101029057	117534	-	488.249	0.00194147	0.048474	0.374883	-1.41549	-2.6675	33.2806	88.7759
Aifm2	Aifm2	10	61715263	61739261	23998	+	1101.8	0.00194919	0.0485355	1.77104	0.824593	1.77104	176.052	99.4062
Tpm4	Tpm4	8	72130174	72153143	22969	+	1244.65	0.00194898	0.0485355	1.85635	0.892469	1.85635	202.271	108.962
Cd163	Cd163	6	124304656	124330528	25872	+	199.378	0.00195793	0.0486759	2.23349	1.1593	2.23349	34.4182	15.41
Cd40lg	Cd40lg	X	57212143	57224043	11900	+	9.16078	0.00195921	0.0486759	0.0159697	-5.96852	-62.6187	0.0359054	2.24835
Kctd14	Kctd14	7	97451323	97459558	8235	+	31.951	0.00196045	0.0486759	0.156933	-2.67178	-6.37215	1.0845	6.91062
Nbl1	Nbl1	4	139082284	139092994	10710	-	188.427	0.00196343	0.0487032	2.38321	1.2529	2.38321	33.1994	13.9306
Slc37a1	Slc37a1	17	31286792	31350740	63948	+	70.1982	0.00197485	0.0489397	0.228614	-2.12902	-4.37419	3.26498	14.2816
Acot1	Acot1	12	84009490	84018372	8882	+	124.827	0.00198718	0.0491983	0.142271	-2.81329	-7.02884	3.88731	27.3232
B3glct	B3glct	5	149678230	149762600	84370	+	245.027	0.00199642	0.0493801	1.94583	0.960384	1.94583	40.469	20.7978
Zfhx2	Zfhx2	14	55060262	55092325	32063	-	263.653	0.0020015	0.0494585	0.469001	-1.09234	-2.13219	21.0487	44.8798
Cd300lg	Cd300lg	11	102041509	102055621	14112	+	1140.29	0.00202496	0.0499906	1.84113	0.880594	1.84113	184.741	100.341
Cacnb3	Cacnb3	15	98630840	98644530	13690	+	154.568	0.00203216	0.0500733	0.321526	-1.63699	-3.11017	9.40363	29.2469
Olfml1	Olfml1	7	107567446	107591095	23649	+	242.675	0.00203075	0.0500733	2.2074	1.14235	2.2074	41.7423	18.9102
Rnasek	Rnasek	11	70238124	70239843	1719	-	346.943	0.00203935	0.0502028	1.90876	0.932639	1.90876	56.9368	29.8291
Il27ra	Il27ra	8	84030294	84042590	12296	-	143.909	0.00205715	0.0505451	0.180256	-2.47188	-5.54767	5.49557	30.4876
Sorl1	Sorl1	9	41964720	42124298	159578	-	1158.33	0.00205648	0.0505451	0.493222	-1.01969	-2.02749	95.6415	193.912
5830428M24Rik	5830428M24Rik	12	69464787	69475551	10764	-	27.4298	0.00206113	0.0505832	0.0942249	-3.40775	-10.6129	0.589911	6.26066
Sema3g	Sema3g	14	31217860	31230353	12493	+	345.247	0.00206299	0.0505832	2.01932	1.01387	2.01932	57.7308	28.5893
Zcchc24	Zcchc24	14	25711642	25769040	57398	-	1482.03	0.00206454	0.0505832	1.75283	0.809687	1.75283	235.914	134.59
Aqp7	Aqp7	4	41033074	41048140	15066	-	1272.98	0.00206922	0.0506329	1.92442	0.944427	1.92442	209.393	108.808
Htatip2	Htatip2	7	49759115	49773976	14861	+	121.12	0.00207047	0.0506329	2.34809	1.23149	2.34809	21.2397	9.0455
Gm36860	Gm36860	19	32974990	32980064	5074	-	42.1886	0.00207293	0.0506454	4.44558	2.15237	4.44558	8.61507	1.9379
Coro2b	Coro2b	9	62419492	62537045	117553	-	142.397	0.00208968	0.0510065	2.39607	1.26067	2.39607	25.1309	10.4884
Gm25395	Gm25395	1	87776938	87777210	272	+	223.367	0.00209922	0.0511915	0.350577	-1.51219	-2.85244	14.5034	41.37
Clec12a	Clec12a	6	129342691	129365304	22613	+	101.753	0.00210979	0.0512794	4.92633	2.30051	4.92633	21.16	4.29528
Ptpra	Ptpra	2	130450278	130556125	105847	+	742.612	0.0021127	0.0512794	1.64456	0.717702	1.64456	115.462	70.2082
Ptx3	Ptx3	3	66219910	66225806	5896	+	38.723	0.00210641	0.0512794	6.45811	2.69111	6.45811	8.39391	1.29975
Septin2	Septin2	1	93478964	93510261	31297	+	1921.6	0.00211136	0.0512794	1.58351	0.663122	1.58351	294.453	185.95
Tspan12	Tspan12	6	21771395	21852516	81121	-	1077.89	0.00211009	0.0512794	2.08977	1.06334	2.08977	182.236	87.204
Arhgap31	Arhgap31	16	38598340	38713275	114935	-	1111.84	0.00212035	0.051369	1.69001	0.757033	1.69001	174.635	103.334
Stt3b	Stt3b	9	115242581	115310422	67841	-	1331.94	0.00212016	0.051369	1.57701	0.657192	1.57701	203.789	129.225
Rbms1	Rbms1	2	60750193	60963193	213000	-	1191.98	0.00212779	0.0515012	1.58581	0.665221	1.58581	182.763	115.249
Fabp4	Fabp4	3	10204088	10208577	4489	-	23356.9	0.00213452	0.0516161	1.8048	0.851836	1.8048	3757.36	2081.87
Ufm1	Ufm1	3	53853376	53863831	10455	-	382.96	0.00214789	0.0518911	1.83222	0.873594	1.83222	61.9557	33.8145
Wdfy3	Wdfy3	5	101832956	102069922	236966	-	1661.3	0.00215545	0.0520253	1.75808	0.814	1.75808	264.735	150.582
Tnfrsf19	Tnfrsf19	14	60963875	61046491	82616	-	41.0491	0.00216463	0.0521984	0.165457	-2.59547	-6.04388	1.45804	8.81221
Chrdl1	Chrdl1	X	143285674	143394263	108589	-	461.582	0.00217144	0.0523139	2.44612	1.29049	2.44612	81.9316	33.4945
Pou2af1	Pou2af1	9	51213708	51240081	26373	+	159.79	0.00217767	0.0524154	0.0341314	-4.87276	-29.2985	1.31865	38.6345
Il2rg	Il2rg	X	101264378	101268256	3878	-	283.991	0.00218254	0.0524841	0.230619	-2.11641	-4.33615	13.3058	57.696
Slc43a3	Slc43a3	2	84936579	84958510	21931	+	487.348	0.00218476	0.0524888	1.86543	0.899509	1.86543	79.3448	42.5343
Prxl2a	Prxl2a	14	40993740	41013789	20049	-	1124.42	0.00220648	0.0529617	1.82342	0.86665	1.82342	181.557	99.569
Ppargc1b	Ppargc1b	18	61298136	61400432	102296	-	171.813	0.00221934	0.0532212	0.386687	-1.37076	-2.58607	11.9735	30.9642
Rab7	Rab7	6	87999106	88045271	46165	-	1370.03	0.0022281	0.0533819	1.60605	0.683518	1.60605	211.091	131.435
Tns1	Tns1	1	73910231	74124450	214219	-	14133.1	0.00223227	0.0534325	1.72198	0.784071	1.72198	2235.18	1298.03
Diaph2	Diaph2	X	129749742	130465835	716093	+	770.116	0.00223869	0.0535369	1.60991	0.68698	1.60991	118.753	73.764
Cnn2	Cnn2	10	79988584	79996063	7479	+	390.172	0.00224276	0.0535848	0.366327	-1.44879	-2.7298	26.1581	71.4063
Lman2	Lman2	13	55343833	55362784	18951	-	1544.84	0.00224652	0.0536158	1.58356	0.663173	1.58356	236.729	149.492
Spata31d1b	Spata31d1b	13	59712284	59719296	7012	+	10.7168	0.00224818	0.0536158	0.00327282	-8.25525	-305.547	0.00876823	2.67911
Ifitm2	Ifitm2	7	140954837	140955988	1151	-	583.145	0.0022512	0.0536385	1.84404	0.882867	1.84404	94.5425	51.2693
Cln8	Cln8	8	14881335	14901721	20386	+	298.792	0.00226822	0.0539449	2.31862	1.21326	2.31862	52.1959	22.5117
Rab37	Rab37	11	115091431	115162237	70806	+	31.3429	0.00226776	0.0539449	0.0991472	-3.33428	-10.086	0.707633	7.1372
Rassf8	Rassf8	6	145746748	145821080	74332	+	527.407	0.00227252	0.0539977	1.995	0.996391	1.995	87.8474	44.0337
Slc36a4	Slc36a4	9	15709738	15743362	33624	+	269.796	0.00227738	0.0540639	1.88116	0.911621	1.88116	44.0337	23.4078
Plscr4	Plscr4	9	92457373	92492457	35084	+	172.472	0.00228901	0.0542903	2.28218	1.19041	2.28218	29.9728	13.1334
Hap1	Hap1	11	100347327	100356129	8802	-	67.8888	0.00229504	0.0543837	0.213285	-2.22915	-4.68857	2.98108	13.977
Slc7a8	Slc7a8	14	54722209	54781947	59738	-	153.104	0.00229834	0.0544122	2.65183	1.40699	2.65183	27.8234	10.4922
Tspan31	Tspan31	10	127067280	127070265	2985	-	351.403	0.00230241	0.054459	1.81332	0.858634	1.81332	56.6251	31.2273
Pqlc3	Pqlc3	12	16988648	17000409	11761	-	294.318	0.00230988	0.054586	1.90952	0.93321	1.90952	48.3115	25.3004
Acpp	Acpp	9	104288251	104337749	49498	-	59.543	0.00231561	0.0546715	0.138615	-2.85084	-7.21422	1.81118	13.0663
Notch4	Notch4	17	34564268	34588504	24236	+	362.075	0.002326	0.0548671	1.95123	0.964386	1.95123	59.8445	30.6701
Arhgef1	Arhgef1	7	24902912	24926595	23683	+	1708.28	0.0023376	0.0550905	0.407843	-1.29391	-2.45192	123.721	303.354
Rtn4rl1	Rtn4rl1	11	75193783	75267770	73987	+	294.951	0.00234192	0.0551424	1.96054	0.971251	1.96054	48.8134	24.898
Mir17hg	Mir17hg	14	115042879	115046728	3849	+	58.2686	0.00235886	0.0554909	0.303498	-1.72024	-3.29492	3.39446	11.1845
Insrr	Insrr	3	87796951	87816102	19151	+	8.70185	0.00238034	0.0559073	0.00668119	-7.22568	-149.674	0.0144563	2.16373
Yipf5	Yipf5	18	40203896	40219430	15534	-	342.731	0.00238087	0.0559073	1.79823	0.846575	1.79823	55.0667	30.6228
Mllt6	Mllt6	11	97663414	97685464	22050	+	1185.96	0.00238957	0.0559094	0.568978	-0.813555	-1.75754	107.518	188.967
Sdcbp	Sdcbp	4	6365650	6408424	42774	+	1180.78	0.00238414	0.0559094	1.72876	0.789736	1.72876	187.026	108.185
Shank2	Shank2	7	144001928	144424495	422567	+	127.783	0.00238653	0.0559094	0.243459	-2.03825	-4.10748	6.25461	25.6907
Syt13	Syt13	2	92915098	92956059	40961	+	9.33268	0.00238833	0.0559094	0.0167002	-5.90399	-59.8795	0.0383991	2.29932
Rab1a	Rab1a	11	20201432	20226857	25425	+	1308.17	0.00239318	0.0559436	1.58224	0.661964	1.58224	200.392	126.651
Slc36a1	Slc36a1	11	55204350	55236331	31981	+	389.769	0.0024019	0.0560969	2.0103	1.00741	2.0103	65.0861	32.3763
Tbl1x	Tbl1x	X	77511013	77662984	151971	+	1242.61	0.00243648	0.0568533	1.53371	0.617023	1.53371	188.018	122.59
Cdh5	Cdh5	8	104101625	104144512	42887	+	1793.26	0.00244563	0.0570158	1.79451	0.843587	1.79451	287.888	160.427
Ugt3a2	Ugt3a2	15	9335550	9370956	35406	+	11.7704	0.00245046	0.0570771	12.9332	3.69301	12.9332	2.73574	0.211528
Lum	Lum	10	97565128	97572704	7576	+	1587.66	0.00245886	0.0572213	2.40584	1.26654	2.40584	280.391	116.546
Robo4	Robo4	9	37401897	37415116	13219	+	500	0.00246359	0.05728	1.95174	0.964758	1.95174	82.6499	42.3469
Dynlt3	Dynlt3	X	9654267	9663004	8737	-	608.773	0.00247429	0.0574775	1.7695	0.82334	1.7695	97.2347	54.9505
Man2b2	Man2b2	5	36806921	36830654	23733	-	371.953	0.00249372	0.057877	1.88666	0.915833	1.88666	60.7924	32.2223
Alox5ap	Alox5ap	5	149264767	149288154	23387	+	80.6398	0.00250212	0.0578927	3.09067	1.62792	3.09067	15.2456	4.93278
Cmpk1	Cmpk1	4	114959336	114987242	27906	-	566.527	0.00250331	0.0578927	1.7051	0.769858	1.7051	89.2723	52.356
Colec12	Colec12	18	9707595	9882645	175050	+	368.595	0.00250259	0.0578927	2.21177	1.1452	2.21177	63.48	28.701
Ubxn11	Ubxn11	4	134102570	134127594	25024	+	44.5151	0.00249715	0.0578927	0.176063	-2.50583	-5.67978	1.66692	9.46776
Adgrl4	Adgrl4	3	151437887	151545087	107200	+	635.605	0.00250912	0.0579754	1.91068	0.934087	1.91068	104.296	54.586
Gm10222	Gm10222	1	24612407	24612701	294	-	4229.26	0.00252063	0.0580864	0.474169	-1.07653	-2.10895	340.101	717.257
Irs3	Irs3	5	137643031	137645715	2684	-	245.752	0.00251974	0.0580864	2.4058	1.26652	2.4058	43.4101	18.0439
P3h1	P3h1	4	119232915	119248976	16061	+	202.119	0.00251933	0.0580864	2.31682	1.21215	2.31682	35.3064	15.2391
Plbd2	Plbd2	5	120483282	120503626	20344	-	606.192	0.00252352	0.0581012	1.70335	0.768377	1.70335	95.5097	56.0716
Hacd4	Hacd4	4	88396144	88438929	42785	-	215.708	0.00252939	0.0581848	2.26943	1.18233	2.26943	37.4344	16.495
Ctla4	Ctla4	1	60887000	60915833	28833	+	16.6829	0.00253527	0.0582171	0.0639547	-3.96681	-15.6361	0.249853	3.90672
Natd1	Natd1	11	60902246	60914751	12505	-	430.486	0.002535	0.0582171	1.75239	0.809326	1.75239	68.521	39.1014
Ablim3	Ablim3	18	61799392	61911825	112433	-	489.718	0.00254219	0.0583245	1.9987	0.999065	1.9987	81.6003	40.8266
Tmem104	Tmem104	11	115187487	115247024	59537	+	255.561	0.00254593	0.0583586	2.15891	1.1103	2.15891	43.6814	20.2331
Chst12	Chst12	5	140505550	140525725	20175	+	328.309	0.00255539	0.0585238	1.87638	0.907949	1.87638	53.5463	28.5371
Copg1	Copg1	6	87887814	87913596	25782	+	1060.89	0.00257313	0.0588782	1.56542	0.646547	1.56542	161.859	103.397
Ttc28	Ttc28	5	110879803	111289781	409978	+	1452.95	0.00258104	0.0590072	1.53386	0.617171	1.53386	219.907	143.368
Phldb1	Phldb1	9	44686304	44735199	48895	-	1636.24	0.00258544	0.0590558	1.79821	0.84656	1.79821	262.849	146.173
Arl5a	Arl5a	2	52397951	52424902	26951	-	1181.88	0.00258838	0.059071	1.63162	0.706304	1.63162	183.157	112.255
Lyz2	Lyz2	10	117277331	117282322	4991	-	2902.64	0.00261306	0.0595819	2.517	1.3317	2.517	519.359	206.341
Gamt	Gamt	10	80258151	80261013	2862	-	85.1036	0.00262587	0.0598215	2.93205	1.55191	2.93205	15.8809	5.41629
Ms4a7	Ms4a7	19	11321039	11336147	15108	-	119.038	0.00264396	0.0601807	4.57653	2.19425	4.57653	24.4388	5.34004
Gm19514	Gm19514	7	134095790	134100279	4489	-	158.827	0.00265428	0.06031	2.3249	1.21717	2.3249	27.7693	11.9443
Zfand2a	Zfand2a	5	139471211	139484550	13339	-	222.79	0.00265267	0.06031	2.00177	1.00127	2.00177	37.1483	18.5577
Lacc1	Lacc1	14	77024200	77036905	12705	-	201.275	0.00265906	0.0603659	2.55929	1.35575	2.55929	36.1893	14.1404
Gimap8	Gimap8	6	48647234	48660876	13642	+	403.652	0.00266931	0.0605456	0.303062	-1.72231	-3.29965	23.4694	77.4407
Cyp4v3	Cyp4v3	8	45304944	45333217	28273	-	500.97	0.00269991	0.0611862	1.88918	0.917757	1.88918	81.8675	43.335
Golt1b	Golt1b	6	142387221	142403859	16638	+	312.409	0.00270436	0.0612195	1.84759	0.885648	1.84759	50.6898	27.4356
Tmem184b	Tmem184b	15	79360684	79403570	42886	-	1018.77	0.00270609	0.0612195	1.71628	0.779281	1.71628	160.913	93.7574
Agfg2	Agfg2	5	137650463	137684727	34264	-	278.267	0.00271597	0.0613642	1.97156	0.979341	1.97156	46.1495	23.4075
Slc13a4	Slc13a4	6	35267957	35308132	40175	-	35.7413	0.00271722	0.0613642	4.45662	2.15595	4.45662	7.30184	1.63842
Cpne2	Cpne2	8	94532990	94570532	37542	+	221.055	0.00272398	0.0614635	2.33477	1.22328	2.33477	38.7039	16.5772
Acacb	Acacb	5	114146535	114250762	104227	+	3318.2	0.00272921	0.061528	0.485299	-1.04305	-2.06058	271.025	558.469
Cd164	Cd164	10	41519414	41531049	11635	+	3921.42	0.00273751	0.0616052	1.62449	0.699985	1.62449	606.784	373.523
Gm21188	Gm21188	13	120034605	120052195	17590	-	100.621	0.0027378	0.0616052	3.13681	1.6493	3.13681	19.0841	6.08393
Nod1	Nod1	6	54923949	54972613	48664	-	504.161	0.00273975	0.0616052	1.69453	0.760881	1.69453	79.2683	46.7791
Aox1	Aox1	1	58029931	58106414	76483	+	873.255	0.00275192	0.0617718	1.88169	0.912027	1.88169	142.535	75.7484
Odr4	Odr4	1	150361305	150393081	31776	-	339.926	0.00275123	0.0617718	1.83761	0.877827	1.83761	55.0342	29.9488
Ms4a4c	Ms4a4c	19	11404770	11427247	22477	+	41.9967	0.00275952	0.061889	0.0853229	-3.55092	-11.7202	0.825678	9.6771
Pi16	Pi16	17	29317680	29330594	12914	+	208.876	0.00277456	0.0621191	3.07041	1.61843	3.07041	39.369	12.8221
Rasal3	Rasal3	17	32390659	32403584	12925	-	246.268	0.0027738	0.0621191	0.0897728	-3.47758	-11.1392	5.07221	56.5005
Enpp6	Enpp6	8	46986887	47096763	109876	+	51.1597	0.00278848	0.0623233	4.44827	2.15324	4.44827	10.4477	2.34872
Ptprb	Ptprb	10	116275523	116389536	114013	+	3061.23	0.00278749	0.0623233	1.87917	0.910093	1.87917	499.487	265.803
Dsg2	Dsg2	18	20558074	20604522	46448	+	215.557	0.00279872	0.0624775	0.191291	-2.38616	-5.22763	8.65189	45.2288
Itgad	Itgad	7	128154376	128223817	69441	+	31.8386	0.00280019	0.0624775	8.12298	3.02201	8.12298	7.0899	0.872821
Aff2	Aff2	X	69360294	69868038	507744	+	28.1102	0.00281479	0.0627071	5.45692	2.44809	5.45692	5.94096	1.0887
Col3a1	Col3a1	1	45311538	45349707	38169	+	14131.7	0.00281531	0.0627071	2.24779	1.16851	2.24779	2445.13	1087.79
Gnb1	Gnb1	4	155491361	155559270	67909	+	2102.61	0.00281844	0.0627112	1.51686	0.601085	1.51686	316.79	208.846
Haao	Haao	17	83831156	83847964	16808	-	57.557	0.00282033	0.0627112	0.124038	-3.01115	-8.06207	1.58769	12.8001
Gm37206	Gm37206	19	4762103	4765172	3069	-	10.1304	0.00282493	0.0627599	13.9471	3.80189	13.9471	2.36301	0.169427
Carhsp1	Carhsp1	16	8658580	8672156	13576	-	1039.77	0.00283621	0.0629566	1.84439	0.883141	1.84439	168.521	91.3699
Fam217b	Fam217b	2	178414524	178424429	9905	+	182.94	0.0028431	0.0630556	2.28385	1.19147	2.28385	31.7929	13.9208
Mitf	Mitf	6	97807052	98021350	214298	+	268.913	0.0028652	0.0634916	2.09445	1.06657	2.09445	45.5099	21.7288
4930417O13Rik	4930417O13Rik	6	125265476	125287287	21811	+	12.6621	0.00290084	0.0641717	0.0250687	-5.31797	-39.8904	0.0772766	3.08259
Slc36a2	Slc36a2	11	55158470	55185078	26608	-	1478.31	0.00289922	0.0641717	2.03005	1.02151	2.03005	247.568	121.952
Gpr18	Gpr18	14	121911253	121915782	4529	-	71.6925	0.00290931	0.0641953	0.190126	-2.39498	-5.25968	2.86283	15.0576
Napepld	Napepld	5	21662901	21701397	38496	-	300.145	0.00290621	0.0641953	1.95167	0.964707	1.95167	49.6012	25.4148
Tril	Tril	6	53815468	53820831	5363	-	428.206	0.00290865	0.0641953	2.51718	1.33181	2.51718	76.624	30.4404
Gm43065	Gm43065	3	103864706	103866798	2092	+	41.5829	0.00292244	0.0644022	0.110909	-3.17255	-9.0164	1.03835	9.36215
Loxl2	Loxl2	14	69609068	69695835	86767	+	564.591	0.00292365	0.0644022	2.20187	1.13873	2.20187	97.0804	44.09
Phgdh	Phgdh	3	98313170	98339991	26821	-	301.874	0.00292728	0.0644275	2.67071	1.41722	2.67071	54.9371	20.5702
Slc25a24	Slc25a24	3	109123149	109168458	45309	+	235.468	0.00293217	0.0644804	2.16172	1.11218	2.16172	40.2578	18.623
Gm20696	Gm20696	6	99257484	99666798	409314	-	181.326	0.0029507	0.0648329	0.320928	-1.63968	-3.11596	11.0109	34.3096
B020010K11Rik	B020010K11Rik	18	82336250	82361601	25351	-	344.718	0.00295488	0.06487	1.94751	0.961632	1.94751	56.9614	29.2483
Ywhaq	Ywhaq	12	21390071	21417638	27567	-	821.234	0.00296009	0.0649296	1.61283	0.689598	1.61283	126.726	78.5737
Col9a2	Col9a2	4	121039385	121055323	15938	+	44.0498	0.00297116	0.0650623	0.1055	-3.24469	-9.47868	1.05108	9.96285
Phactr2	Phactr2	10	13207717	13474413	266696	-	595.954	0.00296872	0.0650623	1.58746	0.666719	1.58746	91.3965	57.5741
Clec4a3	Clec4a3	6	122952515	122969876	17361	+	60.9168	0.00298403	0.0652891	4.07893	2.02819	4.07893	12.237	3.00005
Adh1	Adh1	3	138260991	138290699	29708	+	279.468	0.00299411	0.0654545	2.10062	1.07081	2.10062	47.3519	22.5419
Map9	Map9	3	82358044	82395269	37225	+	137.849	0.0029977	0.0654779	2.3243	1.21679	2.3243	24.0851	10.3623
Bicd2	Bicd2	13	49341585	49387027	45442	+	832.847	0.00300258	0.0655295	1.72115	0.783376	1.72115	131.715	76.527
Tmem189	Tmem189	2	167642608	167689823	47215	-	444.88	0.00300551	0.0655382	1.81739	0.861864	1.81739	71.7706	39.4911
Cacnb1	Cacnb1	11	98001508	98023035	21527	-	66.8332	0.00302053	0.0658105	0.269377	-1.8923	-3.71227	3.54586	13.1632
Rcsd1	Rcsd1	1	165646516	165709758	63242	-	497.484	0.00303673	0.066065	0.311239	-1.6839	-3.21296	29.5235	94.8579
Rhoa	Rhoa	9	108306129	108337935	31806	+	2249.36	0.00303729	0.066065	1.46712	0.552983	1.46712	334.422	227.945
Fam214b	Fam214b	4	43032414	43046221	13807	-	326.57	0.00304632	0.0662059	1.87448	0.906492	1.87448	53.2544	28.4102
Dnase1l3	Dnase1l3	14	7964533	7994574	30041	-	99.3396	0.00304955	0.0662205	0.211767	-2.23945	-4.72217	4.33799	20.4847
Gnpat	Gnpat	8	124863033	124890058	27025	+	1388.16	0.00305486	0.0662806	1.70003	0.765557	1.70003	218.487	128.52
Nav2	Nav2	7	48908716	49610091	701375	+	536.418	0.00305844	0.0663028	0.460882	-1.11753	-2.16975	42.3157	91.8145
Cmtm3	Cmtm3	8	104339410	104347673	8263	+	242.222	0.00306933	0.0664833	2.23531	1.16048	2.23531	41.8611	18.7272
Atrnl1	Atrnl1	19	57611034	58133344	522310	+	749.398	0.00308465	0.066656	1.56884	0.649698	1.56884	114.408	72.9255
Irx3	Irx3	8	91798525	91802068	3543	-	106.396	0.00308064	0.066656	0.270062	-1.88864	-3.70285	5.65655	20.9454
Rras	Rras	7	45017961	45021648	3687	+	321.387	0.00308756	0.066656	2.18674	1.12878	2.18674	55.157	25.2234
Wbp1l	Wbp1l	19	46599084	46657390	58306	+	927.315	0.00308566	0.066656	1.59035	0.66934	1.59035	142.346	89.5066
Rnf4	Rnf4	5	34336289	34355630	19341	+	1039.02	0.00309157	0.0666869	1.52733	0.61101	1.52733	156.974	102.777
Mmp2	Mmp2	8	92827291	92853421	26130	+	1079.66	0.00309642	0.0667362	2.23751	1.1619	2.23751	186.544	83.3713
Rbp1	Rbp1	9	98422961	98446576	23615	+	117.236	0.00310492	0.0668639	0.289361	-1.78906	-3.45589	6.58177	22.7459
Nomo1	Nomo1	7	46033698	46084213	50515	+	828.83	0.00310807	0.0668763	1.67667	0.745596	1.67667	129.793	77.4111
Irak2	Irak2	6	113638467	113695027	56560	+	472.587	0.00312692	0.0672262	1.68788	0.755208	1.68788	74.1662	43.9406
Sec31a	Sec31a	5	100361649	100416235	54586	-	1096.03	0.0031324	0.0672882	1.53349	0.616817	1.53349	165.868	108.164
Aspg	Aspg	12	112106679	112127560	20881	+	45.754	0.00314095	0.0674162	0.223805	-2.15969	-4.46818	2.09243	9.34937
Adgrf5	Adgrf5	17	43360451	43459558	99107	+	2788.6	0.00316414	0.0678374	1.68478	0.752559	1.68478	437.469	259.659
Gsn	Gsn	2	35256380	35307893	51513	+	26685.9	0.0031658	0.0678374	1.76644	0.820844	1.76644	4259.88	2411.57
Itga2	Itga2	13	114833081	114932101	99020	-	132.298	0.00318336	0.0681575	0.365483	-1.45212	-2.73611	8.85078	24.2167
Gimap4	Gimap4	6	48684549	48692061	7512	+	439.878	0.00321256	0.068726	0.319491	-1.64615	-3.12998	26.6263	83.3396
Akr1c14	Akr1c14	13	4049011	4090689	41678	+	179.924	0.00322256	0.0688425	2.75794	1.46359	2.75794	32.9985	11.9649
Galnt15	Galnt15	14	32028989	32062198	33209	+	909.928	0.00322596	0.0688425	1.86253	0.897266	1.86253	147.995	79.4588
Meox2	Meox2	12	37108540	37179535	70995	+	271.824	0.00322384	0.0688425	2.15731	1.10923	2.15731	46.4218	21.5184
Gabarapl1	Gabarapl1	6	129533160	129542347	9187	+	732.982	0.00325772	0.0694062	1.79397	0.843153	1.79397	117.668	65.5908
Ggcx	Ggcx	6	72414308	72430713	16405	+	312.081	0.00325647	0.0694062	1.85306	0.88991	1.85306	50.6804	27.3496
Ltbp3	Ltbp3	19	5740904	5758533	17629	+	2679.26	0.00326128	0.0694251	1.76447	0.819238	1.76447	427.494	242.278
Vmn2r96	Vmn2r96	17	18573151	18616004	42853	+	20.0658	0.00326494	0.0694462	0.0688942	-3.85947	-14.515	0.323355	4.6935
Arhgap4	Arhgap4	X	73891442	73921871	30429	-	286.164	0.00327886	0.0696282	0.229774	-2.12171	-4.3521	13.3693	58.1845
E230001N04Rik	E230001N04Rik	17	28522720	28525399	2679	+	16.9133	0.00327705	0.0696282	0.0722235	-3.79139	-13.8459	0.284818	3.94357
Ppic	Ppic	18	53406332	53418116	11784	-	253.719	0.00328227	0.0696437	2.21111	1.14477	2.21111	43.6902	19.7594
Chst10	Chst10	1	38863867	38898162	34295	-	62.9549	0.0032927	0.0698079	0.182299	-2.45562	-5.48549	2.42712	13.3139
Klhl6	Klhl6	16	19946496	19983038	36542	-	115.635	0.00330147	0.0699367	0.18364	-2.44505	-5.44543	4.48551	24.4255
Pex13	Pex13	11	23646479	23665960	19481	-	734.584	0.00331257	0.0701147	1.76715	0.821422	1.76715	117.253	66.3514
Ccl11	Ccl11	11	82057823	82062956	5133	+	232.79	0.00331592	0.0701285	2.14383	1.10019	2.14383	39.685	18.5113
Atp6v0c	Atp6v0c	17	24163866	24169703	5837	-	824.271	0.0033537	0.0707546	1.75698	0.813098	1.75698	131.357	74.7628
Ephx1	Ephx1	1	180976210	181020905	44695	-	449.594	0.0033517	0.0707546	1.95027	0.963674	1.95027	74.3331	38.1143
Traf1	Traf1	2	34941750	34961773	20023	-	200.266	0.00335063	0.0707546	0.228249	-2.13132	-4.38118	9.3047	40.7656
Naglu	Naglu	11	101070012	101077673	7661	+	199.049	0.00335715	0.0707698	1.98535	0.989393	1.98535	33.1031	16.6737
Actr1a	Actr1a	19	46376811	46395749	18938	-	976.217	0.00336617	0.0709025	1.56702	0.648022	1.56702	148.99	95.0786
Tnip3	Tnip3	6	65525313	65634041	108728	+	27.2503	0.00337272	0.0709829	7.05321	2.81828	7.05321	5.97397	0.846986
Adamts12	Adamts12	15	11064790	11349232	284442	+	1245.92	0.00339431	0.0713795	2.02783	1.01993	2.02783	208.599	102.868
Gm31517	Gm31517	14	15015189	15065232	50043	-	10.7775	0.00339919	0.0714243	16.0475	4.00428	16.0475	2.54482	0.158581
Mgst1	Mgst1	6	138140316	138156756	16440	+	2596.14	0.00341485	0.0716637	1.71213	0.775791	1.71213	409.747	239.32
Ugt1a6b	Ugt1a6b	1	88103252	88219004	115752	+	404.654	0.0034161	0.0716637	2.18415	1.12707	2.18415	69.408	31.7781
Rac1	Rac1	5	143503634	143528037	24403	-	1754.23	0.00342041	0.0716961	1.49079	0.576079	1.49079	262.473	176.063
Tmem87b	Tmem87b	2	128818118	128854262	36144	+	546.866	0.00342606	0.0717566	1.60501	0.682584	1.60501	84.2424	52.4871
Dsel	Dsel	1	111858702	111864919	6217	-	368.242	0.00344352	0.0718602	2.0777	1.05499	2.0777	62.1701	29.9225
Ehf	Ehf	2	103263433	103303279	39846	-	390.511	0.00343784	0.0718602	0.129398	-2.95012	-7.72811	11.1853	86.4414
Gpc4	Gpc4	X	52053021	52165253	112232	-	466.809	0.00344484	0.0718602	1.96512	0.97462	1.96512	77.3497	39.3613
Ncoa4-ps	Ncoa4-ps	12	119260978	119262856	1878	+	588.701	0.00343987	0.0718602	1.77515	0.827939	1.77515	94.1412	53.0329
Ucp1	Ucp1	8	83290352	83298453	8101	+	1142.59	0.00344451	0.0718602	0.0662733	-3.91543	-15.089	17.7529	267.873
Adarb1	Adarb1	10	77290726	77418271	127545	-	390.452	0.00345539	0.0720224	1.91148	0.934689	1.91148	64.0817	33.5247
9530068E07Rik	9530068E07Rik	11	52396428	52408729	12301	+	986.215	0.00346018	0.0720643	1.63434	0.708712	1.63434	152.944	93.5813
Abhd1	Abhd1	5	30950066	30955092	5026	+	202.48	0.00347119	0.0721346	2.23083	1.15758	2.23083	34.9211	15.6539
Nr1h3	Nr1h3	2	91184061	91202835	18774	-	367.453	0.00347188	0.0721346	1.92699	0.946347	1.92699	60.4874	31.3896
Slco2b1	Slco2b1	7	99657804	99711341	53537	-	516.298	0.00346951	0.0721346	1.98675	0.990407	1.98675	85.8779	43.2254
Gm14150	Gm14150	2	151458956	151460310	1354	+	311.236	0.00348005	0.0722465	2.24935	1.16951	2.24935	53.8965	23.961
Palld	Palld	8	61511433	61902691	391258	-	1454.72	0.00348323	0.0722547	2.10111	1.07115	2.10111	246.405	117.274
Adam23	Adam23	1	63445891	63596277	150386	+	624.066	0.00348636	0.0722619	1.85226	0.889284	1.85226	101.356	54.7203
Rsu1	Rsu1	2	13076821	13271416	194595	-	570.368	0.00349051	0.0722902	1.62069	0.69661	1.62069	88.2084	54.4264
Nedd4	Nedd4	9	72662346	72749853	87507	+	10047.5	0.00350447	0.0725215	1.69827	0.764065	1.69827	1580.94	930.912
Gpr137c	Gpr137c	14	45219717	45282726	63009	+	85.1042	0.00350849	0.072547	0.280613	-1.83335	-3.56363	4.66292	16.6169
Bcat1	Bcat1	6	144993835	145076185	82350	-	66.9981	0.00351342	0.0725912	3.03848	1.60335	3.03848	12.5922	4.14424
Dennd2a	Dennd2a	6	39462378	39557868	95490	-	323.091	0.00352968	0.0728111	1.89098	0.919136	1.89098	52.839	27.9426
Scamp5	Scamp5	9	57441327	57468061	26734	-	137.309	0.00352719	0.0728111	2.30063	1.20203	2.30063	23.9342	10.4033
Rer1	Rer1	4	155074110	155086383	12273	-	457.959	0.00353253	0.0728122	1.65518	0.726986	1.65518	71.3817	43.1263
Apol6	Apol6	15	77044729	77057107	12378	+	2015.17	0.00354004	0.072909	1.79324	0.84257	1.79324	323.399	180.343
Gorasp2	Gorasp2	2	70661576	70712637	51061	+	561.521	0.00354747	0.0730043	1.64142	0.714941	1.64142	87.2525	53.1569
Slc41a2	Slc41a2	10	83230848	83337883	107035	-	195.113	0.00356489	0.0733047	2.45874	1.29792	2.45874	34.6833	14.1061
Fry	Fry	5	150118645	150497754	379109	+	2744.55	0.00359665	0.0738992	1.81957	0.863595	1.81957	442.764	243.335
Itgb7	Itgb7	15	102215995	102231945	15950	-	188.249	0.00361386	0.0741942	0.199486	-2.32564	-5.01289	7.82702	39.2359
Gm14548	Gm14548	7	3884242	3898121	13879	-	53.2758	0.00361774	0.074215	3.97212	1.98991	3.97212	10.6503	2.68126
Fam171a1	Fam171a1	2	3114224	3227807	113583	+	293.345	0.00362537	0.074313	2.02013	1.01445	2.02013	49.0513	24.2813
Trim59	Trim59	3	69035288	69044756	9468	-	98.5934	0.00365002	0.0747592	0.29591	-1.75677	-3.3794	5.6284	19.0207
Echdc1	Echdc1	10	29313166	29347470	34304	+	1349.04	0.00365363	0.0747741	1.83241	0.87374	1.83241	218.16	119.057
Efcab8	Efcab8	2	153779931	153844752	64821	+	55.0279	0.00367607	0.0750572	5.93396	2.569	5.93396	11.7489	1.97993
Padi2	Padi2	4	140906344	140952587	46243	+	155.113	0.00367242	0.0750572	0.245534	-2.026	-4.07275	7.64329	31.1292
Prss23	Prss23	7	89507783	89527188	19405	-	354.131	0.00367613	0.0750572	2.05972	1.04245	2.05972	59.6049	28.9384
Dock4	Dock4	12	40445952	40846875	400923	+	543.016	0.00368109	0.0750995	1.68166	0.749889	1.68166	85.1204	50.6168
Anks1b	Anks1b	10	89873509	90973301	1099792	+	13.6889	0.0036946	0.0753158	11.8394	3.56552	11.8394	3.15774	0.266715
Eng	Eng	2	32646595	32682670	36075	+	780.173	0.00369911	0.0753486	1.67566	0.744729	1.67566	122.147	72.8949
Mageb18	Mageb18	X	92118879	92599573	480694	-	4.31563	0.00370508	0.0754112	184.596	7.52823	184.596	1.08089	0.00585544
Apmap	Apmap	2	150583080	150608568	25488	-	928.445	0.00371069	0.0754198	1.79176	0.841376	1.79176	148.96	83.1363
Parp3	Parp3	9	106470322	106476950	6628	-	435.425	0.00371131	0.0754198	1.88099	0.911492	1.88099	71.0843	37.7909
Thsd7a	Thsd7a	6	12311610	12749411	437801	-	268.416	0.00372016	0.0755404	1.93867	0.955064	1.93867	44.2714	22.836
Tyrobp	Tyrobp	7	30413760	30417586	3826	+	147.709	0.00372349	0.0755489	3.22572	1.68962	3.22572	28.2083	8.74483
Blk	Blk	14	63372836	63417038	44202	-	51.6254	0.00373913	0.0756905	0.0574893	-4.12056	-17.3945	0.702123	12.2131
Bzw1	Bzw1	1	58392898	58407354	14456	+	1411.03	0.00373361	0.0756905	1.47349	0.559237	1.47349	210.133	142.609
Gas7	Gas7	11	67455091	67688991	233900	+	1056.18	0.0037392	0.0756905	2.12262	1.08585	2.12262	179.493	84.5618
Coq8a	Coq8a	1	180165238	180199603	34365	-	454.452	0.00376098	0.0760719	0.320757	-1.64045	-3.11762	27.5881	86.0093
Vps26a	Vps26a	10	62455235	62486806	31571	-	543.926	0.00377502	0.0762965	1.68266	0.750743	1.68266	85.2826	50.6832
1700097N02Rik	1700097N02Rik	17	30622441	30626906	4465	-	8.28139	0.00378614	0.0764618	0.00803627	-6.95926	-124.436	0.0165522	2.05969
Scara5	Scara5	14	65666403	65764827	98424	+	426.993	0.00380053	0.0766927	2.38804	1.25583	2.38804	75.2445	31.5089
Plcxd2	Plcxd2	16	45959263	46010219	50956	-	54.1725	0.0038107	0.0768382	0.17948	-2.47811	-5.57166	2.06104	11.4834
Atcay	Atcay	10	81204508	81230834	26326	-	8.27711	0.0038188	0.0768822	0.0232682	-5.4255	-42.9771	0.0469734	2.01878
Cldn1	Cldn1	16	26356642	26371842	15200	-	40.1244	0.00381815	0.0768822	0.217799	-2.19893	-4.59138	1.79168	8.22628
C1qb	C1qb	4	136880129	136886188	6059	-	342.355	0.00382921	0.0769724	2.67588	1.42002	2.67588	62.3315	23.2938
Thbs3	Thbs3	3	89215180	89226838	11658	+	80.3132	0.00382713	0.0769724	2.84351	1.50767	2.84351	14.8488	5.222
Lamb1	Lamb1	12	31265234	31329645	64411	+	2152.37	0.00383924	0.0769952	1.60108	0.679045	1.60108	331.226	206.877
Proser2	Proser2	2	6097607	6130212	32605	-	50.532	0.0038376	0.0769952	0.219847	-2.18543	-4.54862	2.27713	10.3578
Pxmp4	Pxmp4	2	154585758	154603709	17951	-	456.83	0.00383615	0.0769952	1.79344	0.84273	1.79344	73.3197	40.8822
Itpripl2	Itpripl2	7	118485111	118491976	6865	-	928.976	0.00387916	0.077676	1.87452	0.906518	1.87452	151.468	80.8037
Kctd17	Kctd17	15	78428564	78439304	10740	+	593.722	0.00387741	0.077676	1.71827	0.780955	1.71827	93.8292	54.6068
Nploc4	Nploc4	11	120380370	120437709	57339	-	760.784	0.00388512	0.0777353	1.59772	0.676017	1.59772	116.962	73.2054
Cpq	Cpq	15	33083129	33594553	511424	+	375.545	0.00390247	0.0780223	1.79228	0.841799	1.79228	60.2468	33.6146
Ppp1r3d	Ppp1r3d	2	178411206	178414473	3267	-	167.238	0.00392053	0.0782628	2.41298	1.27082	2.41298	29.5398	12.242
Stk26	Stk26	X	50841047	50893098	52051	+	78.9928	0.00392037	0.0782628	0.23652	-2.07996	-4.22797	3.78031	15.983
Enc1	Enc1	13	97241105	97253035	11930	+	460.128	0.00392999	0.0783916	1.8346	0.875469	1.8346	74.4677	40.5906
Cpn2	Cpn2	16	30256378	30267500	11122	-	36.7619	0.00395171	0.0787038	0.12733	-2.97336	-7.8536	1.03618	8.13774
Pik3c2b	Pik3c2b	1	133045667	133108688	63021	+	295.362	0.00394957	0.0787038	0.536738	-0.897711	-1.86311	25.7973	48.0631
Atg12	Atg12	18	46730144	46741581	11437	-	481.746	0.00396308	0.0788699	1.63345	0.707924	1.63345	74.6967	45.7293
Cd19	Cd19	7	126408450	126414890	6440	-	166.987	0.00398438	0.0790447	0.0334616	-4.90135	-29.885	1.3518	40.3985
Defb1	Defb1	8	21776599	21795186	18587	+	9.3551	0.00398508	0.0790447	0.0477374	-4.38874	-20.9479	0.106605	2.23315
Kdr	Kdr	5	75932827	75978459	45632	-	1302.33	0.00398708	0.0790447	1.7499	0.807269	1.7499	207.166	118.388
Tgm2	Tgm2	2	158116402	158146437	30035	-	2376.71	0.00398013	0.0790447	1.74669	0.804627	1.74669	377.869	216.334
Znrf1	Znrf1	8	111536097	111626031	89934	+	561.294	0.00398284	0.0790447	0.614972	-0.701407	-1.62609	53.4328	86.8866
Mmgt1	Mmgt1	X	56585512	56598070	12558	-	510.211	0.00399676	0.0791142	1.82486	0.867782	1.82486	82.4046	45.1568
Nucb1	Nucb1	7	45490458	45510407	19949	-	1006.56	0.00400277	0.0791142	1.52428	0.608124	1.52428	151.966	99.6971
Pld3	Pld3	7	27532000	27553219	21219	-	376.782	0.00399996	0.0791142	2.29544	1.19877	2.29544	65.6371	28.5945
Pten	Pten	19	32757497	32826161	68664	+	3474.31	0.00399519	0.0791142	1.4819	0.567446	1.4819	518.599	349.956
Pi4k2a	Pi4k2a	19	42090470	42122088	31618	+	449.73	0.00400753	0.0791481	1.87324	0.905533	1.87324	73.3234	39.1426
Ak3	Ak3	19	29020833	29047962	27129	-	1712.34	0.00401334	0.0792025	1.63278	0.707328	1.63278	265.465	162.585
B4galnt1	B4galnt1	10	127165225	127172331	7106	+	345.641	0.00402375	0.0792097	0.312629	-1.67748	-3.19868	20.5834	65.8397
Dop1b	Dop1b	16	93711904	93810591	98687	+	726.067	0.00402591	0.0792097	1.54023	0.623146	1.54023	110.052	71.4514
Mgat4b	Mgat4b	11	50210890	50235104	24214	+	534.064	0.00402534	0.0792097	1.80579	0.852628	1.80579	85.9214	47.5812
Pls3	Pls3	X	75785654	75875183	89529	-	619.11	0.00402587	0.0792097	1.87108	0.903871	1.87108	100.846	53.897
Def6	Def6	17	28207778	28228609	20831	+	72.6866	0.004036	0.0793482	0.239506	-2.06186	-4.17526	3.51331	14.669
Muc16	Muc16	9	18495455	18674531	179076	-	281.429	0.00406732	0.0799035	8.0108	3.00195	8.0108	62.5474	7.80788
Ptpn22	Ptpn22	3	103859795	103912248	52453	+	147.598	0.0040879	0.0802471	0.211613	-2.2405	-4.7256	6.4469	30.4654
Gm15872	Gm15872	1	193187274	193192380	5106	+	12.7324	0.00409245	0.0802495	0.0539042	-4.21346	-18.5514	0.162928	3.02255
Pla2g4f	Pla2g4f	2	120299957	120314166	14209	-	6.58017	0.00409421	0.0802495	0.0305371	-5.03329	-32.7471	0.0488633	1.60013
Hspb8	Hspb8	5	116408491	116422865	14374	-	630.19	0.00410255	0.0803524	2.02049	1.01471	2.02049	105.377	52.154
Atp6ap1	Atp6ap1	X	74297097	74304722	7625	+	903.002	0.0041079	0.0803967	1.58678	0.666103	1.58678	138.5	87.2834
Fndc1	Fndc1	17	7738569	7827303	88734	-	466.686	0.00411182	0.0804127	2.92726	1.54955	2.92726	86.9244	29.6948
S100a8	S100a8	3	90668978	90670036	1058	+	9.09666	0.00412289	0.0805685	20.7308	4.3737	20.7308	2.17331	0.104835
Hip1r	Hip1r	5	123973628	124005559	31931	+	289.593	0.00412917	0.0806305	0.489389	-1.03095	-2.04336	23.7891	48.6097
Bank1	Bank1	3	136053363	136326067	272704	-	259.639	0.00415327	0.0810035	0.0899594	-3.47458	-11.1161	5.35746	59.5542
Ets1	Ets1	9	32636221	32757821	121600	+	1735.68	0.00415565	0.0810035	0.402213	-1.31397	-2.48624	124.468	309.457
Gm44250	Gm44250	6	5216258	5220487	4229	-	679.2	0.00415762	0.0810035	1.85275	0.889668	1.85275	110.253	59.5079
Ankef1	Ankef1	2	136501910	136562092	60182	+	831.039	0.00416455	0.0810776	1.85981	0.895158	1.85981	135.102	72.6428
Gdi2	Gdi2	13	3538063	3567872	29809	+	2406.26	0.00417549	0.0812296	1.42162	0.507539	1.42162	353.129	248.398
Eif4g1	Eif4g1	16	20668313	20692885	24572	+	4304.77	0.00418227	0.0813008	1.50017	0.585126	1.50017	645.755	430.454
Zfp385a	Zfp385a	15	103313895	103340094	26199	-	316.196	0.00418805	0.0813522	1.87057	0.903476	1.87057	51.5188	27.5418
Pcbd1	Pcbd1	10	61089331	61094325	4994	+	29.7369	0.00419895	0.081503	5.32024	2.41149	5.32024	6.27062	1.17863
Cel	Cel	2	28555795	28563404	7609	-	27.5293	0.00420438	0.0815473	0.108664	-3.20205	-9.20268	0.675394	6.21543
Tapbp	Tapbp	17	33915899	33929293	13394	+	2267.95	0.00422059	0.0818007	1.60524	0.682787	1.60524	349.351	217.632
Tmem179	Tmem179	12	112500189	112516748	16559	-	146.988	0.00424408	0.0821946	2.241	1.16414	2.241	25.3972	11.333
Asph	Asph	4	9448069	9669345	221276	-	1199.98	0.00425784	0.0823996	1.549	0.63134	1.549	182.305	117.692
Gm12462	Gm12462	4	44664415	44685348	20933	+	13.4706	0.00426199	0.0824185	0.0227584	-5.45746	-43.9399	0.0749232	3.29212
Nus1	Nus1	10	52417547	52440184	22637	+	604.14	0.00432655	0.0836048	1.74286	0.801455	1.74286	95.993	55.0779
Rgs18	Rgs18	1	144752683	144775436	22753	-	39.4546	0.00433856	0.0837746	4.35276	2.12193	4.35276	8.02736	1.8442
Smpd3	Smpd3	8	106252548	106337989	85441	-	64.9089	0.00434685	0.0838723	3.59166	1.84465	3.59166	12.6952	3.53464
Gm11407	Gm11407	4	80002331	80003389	1058	+	1638.97	0.00438947	0.0846316	0.505597	-0.983939	-1.97786	137.602	272.157
Uhrf1bp1	Uhrf1bp1	17	27856441	27900042	43601	+	1015.97	0.00439797	0.0847327	1.81802	0.86237	1.81802	163.872	90.1372
Rapgef4os3	Rapgef4os3	2	72244965	72248976	4011	-	27.5838	0.00440328	0.0847722	0.123431	-3.01822	-8.10168	0.757905	6.1403
Cd5l	Cd5l	3	87357881	87371074	13193	+	15.3492	0.0044135	0.0849059	13.2481	3.72771	13.2481	3.57831	0.2701
Slc2a13	Slc2a13	15	91267696	91573262	305566	-	228.991	0.00442491	0.0850624	2.40429	1.26561	2.40429	40.3978	16.8024
Plekhb1	Plekhb1	7	100642892	100662415	19523	-	142.806	0.00444674	0.0854188	0.358739	-1.47899	-2.78754	9.42105	26.2616
Nog	Nog	11	89300638	89302333	1695	-	28.1057	0.00445694	0.0855515	9.771	3.28851	9.771	6.38308	0.653267
Heatr5b	Heatr5b	17	78752898	78835365	82467	-	561.754	0.00446617	0.0856654	1.58892	0.66805	1.58892	86.1895	54.244
Pde3a	Pde3a	6	141249269	141507449	258180	+	238.43	0.00448754	0.0860117	1.94738	0.961532	1.94738	39.3724	20.2182
Stx2	Stx2	5	128984557	129008575	24018	-	282.051	0.00454317	0.0870138	1.85195	0.889046	1.85195	45.7911	24.7259
Spag9	Spag9	11	93996091	94126086	129995	+	2018.49	0.00455024	0.087085	1.52759	0.611256	1.52759	304.96	199.635
Msln	Msln	17	25748613	25754379	5766	-	19.7255	0.0045622	0.0872495	23.0167	4.52461	23.0167	4.73435	0.205692
BE692007	BE692007	19	11470166	11484579	14413	-	135.979	0.00457907	0.0874113	0.194395	-2.36294	-5.14417	5.53394	28.4676
Gm12892	Gm12892	4	122008193	122009339	1146	+	61.7065	0.00458075	0.0874113	3.73691	1.90185	3.73691	12.1878	3.26147
Gm48720	Gm48720	9	45008142	45009348	1206	-	8.96799	0.00458012	0.0874113	0.0259133	-5.27016	-38.5903	0.056579	2.1834
Igfbp6	Igfbp6	15	102144362	102149512	5150	+	178.861	0.00458544	0.0874365	2.69313	1.42929	2.69313	32.6215	12.1128
Pnpla3	Pnpla3	15	84167837	84187237	19400	+	919.375	0.0045965	0.087583	1.99073	0.993301	1.99073	153.001	76.8567
Atp6v1h	Atp6v1h	1	5070018	5162530	92512	+	627.907	0.00460755	0.0876832	1.63382	0.708249	1.63382	97.3798	59.6025
Bmpr2	Bmpr2	1	59763400	59879015	115615	+	2515.83	0.00460851	0.0876832	1.67798	0.746726	1.67798	394.061	234.842
Dennd5a	Dennd5a	7	109893780	109960471	66691	-	1392.1	0.00461928	0.0878237	1.5665	0.647546	1.5665	212.402	135.59
Sik1	Sik1	17	31844250	31855805	11555	-	791.797	0.00467635	0.0888438	0.528158	-0.920958	-1.89337	68.4108	129.527
Chd3	Chd3	11	69343273	69369407	26134	-	973.893	0.00469568	0.0890187	0.523349	-0.934154	-1.91077	83.6531	159.842
Gm6665	Gm6665	18	31819862	31820520	658	-	142.356	0.00468971	0.0890187	2.24188	1.16471	2.24188	24.6322	10.9873
Nupr1	Nupr1	7	126623249	126630862	7613	-	192.994	0.00469584	0.0890187	2.28844	1.19436	2.28844	33.5901	14.6782
Mprip	Mprip	11	59661305	59780861	119556	+	2301.76	0.00474358	0.0898582	1.50968	0.594241	1.50968	346.155	229.291
Hnrnpa1	Hnrnpa1	15	103240432	103246693	6261	+	657.856	0.00476121	0.0901265	0.561413	-0.832866	-1.78122	59.1418	105.345
Sgce	Sgce	6	4674350	4747208	72858	-	266.735	0.00478371	0.0904863	2.05941	1.04223	2.05941	44.8997	21.8023
Qk	Qk	17	10202601	10319855	117254	-	4417.31	0.00479088	0.0905332	1.68238	0.750506	1.68238	692.593	411.674
Rtf2	Rtf2	2	172440556	172469909	29353	+	472.611	0.00479316	0.0905332	1.63788	0.71183	1.63788	73.3746	44.7985
Tomm20	Tomm20	8	126930667	126945845	15178	-	524.161	0.0048033	0.0906589	1.62134	0.69719	1.62134	81.0436	49.9855
Trbv19	Trbv19	6	41178375	41179049	674	+	8.88004	0.00482394	0.0909823	0.0135753	-6.20287	-73.6633	0.0297981	2.19503
Ikbip	Ikbip	10	91082940	91102608	19668	+	237.936	0.0048407	0.091232	1.95551	0.967547	1.95551	39.3644	20.1299
H2-Oa	H2-Oa	17	34092340	34095235	2895	+	35.3785	0.00487209	0.0917572	0.0956817	-3.38561	-10.4513	0.772723	8.07597
Reps2	Reps2	X	162411954	162643650	231696	-	201.89	0.00487649	0.0917735	2.82186	1.49665	2.82186	37.2717	13.2082
Nudt4	Nudt4	10	95547007	95564147	17140	-	1827.32	0.004885	0.0918669	1.61391	0.690562	1.61391	282.047	174.76
Arhgap20	Arhgap20	9	51765337	51853857	88520	+	155.852	0.00488899	0.0918754	2.50741	1.3262	2.50741	27.8616	11.1117
Birc3	Birc3	9	7848699	7873187	24488	-	285.196	0.00492838	0.0925085	0.386757	-1.3705	-2.5856	19.8877	51.4215
Tspan3	Tspan3	9	56131725	56165478	33753	-	740.794	0.0049298	0.0925085	1.73369	0.793844	1.73369	117.43	67.7344
A430093F15Rik	A430093F15Rik	19	10740947	10786044	45097	+	13.0649	0.00493643	0.0925605	0.0608965	-4.0375	-16.4213	0.187441	3.07803
Ube2l3	Ube2l3	16	17152013	17202650	50637	-	769.876	0.0049397	0.0925605	1.589	0.668118	1.589	118.119	74.3358
4930517J16Rik	4930517J16Rik	4	44669330	44670898	1568	+	12.0272	0.00494772	0.092644	0.0128181	-6.28568	-78.0149	0.0381062	2.97285
Lmna	Lmna	3	88480147	88509957	29810	-	1009.4	0.00495861	0.0927811	1.82125	0.86493	1.82125	162.918	89.4539
Smpd1	Smpd1	7	105554360	105558390	4030	+	453.479	0.00496316	0.0927992	1.86032	0.89555	1.86032	73.7228	39.6291
Akt2	Akt2	7	27591552	27640827	49275	+	1654.81	0.00499526	0.0932885	1.65012	0.722571	1.65012	257.567	156.09
Slc1a5	Slc1a5	7	16781340	16798275	16935	+	6587.27	0.00500065	0.0932885	1.7301	0.790855	1.7301	1043.6	603.201
Tmed10	Tmed10	12	85340614	85374848	34234	-	1134.46	0.00500369	0.0932885	1.52043	0.604479	1.52043	171.09	112.528
Tmem167	Tmem167	13	90089123	90143908	54785	+	562.561	0.00500033	0.0932885	1.63411	0.708504	1.63411	87.254	53.3954
Myl12a	Myl12a	17	70993656	71002879	9223	-	811.663	0.0050214	0.0935515	1.59653	0.674941	1.59653	124.789	78.1624
Alas2	Alas2	X	150547375	150570639	23264	+	138.094	0.00503793	0.0937922	2.41732	1.27341	2.41732	24.417	10.1008
Stk17b	Stk17b	1	53755506	53785225	29719	-	638.232	0.00506052	0.0941452	0.322268	-1.63367	-3.10301	38.8889	120.673
Vps41	Vps41	13	18717286	18866812	149526	+	556.541	0.00508218	0.0944806	1.60004	0.678112	1.60004	85.6296	53.517
Plxdc2	Plxdc2	2	16356304	16755840	399536	+	670.694	0.0051223	0.0951582	1.78688	0.837444	1.78688	107.528	60.1763
Emc3	Emc3	6	113514874	113531653	16779	-	546.765	0.00514706	0.0955461	1.66003	0.731213	1.66003	85.315	51.3935
Soga1	Soga1	2	157015799	157079255	63456	-	554.833	0.00515054	0.0955461	1.76431	0.819102	1.76431	88.5529	50.1913
Spata13	Spata13	14	60634001	60764557	130556	+	470.376	0.00517288	0.0958921	0.513382	-0.961896	-1.94787	39.887	77.6947
Arhgef12	Arhgef12	9	42963842	43107240	143398	-	3461.51	0.00517867	0.095931	1.59299	0.671734	1.59299	531.614	333.722
Vamp3	Vamp3	4	151047300	151057964	10664	-	611.695	0.00518454	0.0959714	1.73199	0.792429	1.73199	96.9265	55.9626
Cpxm1	Cpxm1	2	130390775	130397575	6800	-	197.636	0.00519182	0.0960375	2.50683	1.32586	2.50683	35.3371	14.0963
Fah	Fah	7	84585159	84606723	21564	-	584.77	0.00521049	0.0962864	1.73586	0.795647	1.73586	92.7627	53.4392
Gm15500	Gm15500	7	114705217	114706236	1019	-	2185.83	0.00521269	0.0962864	0.59376	-0.752049	-1.68418	203.601	342.902
Ogfrl1	Ogfrl1	1	23366424	23397773	31349	-	399.283	0.00522047	0.0963617	0.452907	-1.14271	-2.20796	31.1114	68.6926
Sptbn2	Sptbn2	19	4711167	4752361	41194	+	160.026	0.00526765	0.0971634	0.240986	-2.05298	-4.14961	7.76736	32.2315
Dab2	Dab2	15	6299788	6440713	140925	+	770.711	0.00528096	0.0973398	2.05784	1.04113	2.05784	129.678	63.0166
Nfkbie	Nfkbie	17	45555703	45563170	7467	+	139.848	0.00532302	0.0980456	0.328046	-1.60803	-3.04836	8.63658	26.3274
Wls	Wls	3	159839672	159938665	98993	+	664.939	0.00533302	0.0981601	1.60687	0.68425	1.60687	102.465	63.7671
Cd7	Cd7	11	121036747	121039419	2672	-	32.0552	0.0053993	0.0993097	0.13059	-2.93688	-7.65754	0.924514	7.07951
Acss2	Acss2	2	155517948	155585725	67777	+	2579.57	0.00542671	0.0993215	1.81966	0.86367	1.81966	416.15	228.696
Akirin1	Akirin1	4	123734559	123750346	15787	-	483.119	0.00541508	0.0993215	1.70347	0.768474	1.70347	76.0993	44.6732
Gstm1	Gstm1	3	108012255	108017974	5719	-	768.847	0.0054172	0.0993215	2.0242	1.01735	2.0242	128.689	63.5751
Hpgds	Hpgds	6	65117293	65144909	27616	-	205.73	0.00540838	0.0993215	3.10901	1.63645	3.10901	38.9262	12.5205
Slc15a2	Slc15a2	16	36750177	36784963	34786	-	381.42	0.00542653	0.0993215	0.472551	-1.08146	-2.11617	30.5912	64.7364
Slc25a25	Slc25a25	2	32414487	32451446	36959	-	413.215	0.00541033	0.0993215	1.75283	0.809684	1.75283	65.7946	37.5363
Tsc22d1	Tsc22d1	14	76414961	76507766	92805	+	1205.22	0.00542121	0.0993215	1.74631	0.804306	1.74631	191.605	109.72
Zbtb38	Zbtb38	9	96682770	96752832	70062	-	874.711	0.00544883	0.099656	1.58247	0.662182	1.58247	134.006	84.6816
Fam91a1	Fam91a1	15	58415468	58457741	42273	+	745.339	0.00545599	0.0997041	1.50315	0.587986	1.50315	111.894	74.4401
Heatr5a	Heatr5a	12	51875871	51971322	95451	-	609.231	0.00545914	0.0997041	1.68535	0.75305	1.68535	95.6092	56.7295
Ms4a1	Ms4a1	19	11249675	11266242	16567	-	231.905	0.00547723	0.0999643	0.0350143	-4.83591	-28.5597	1.96149	56.0198
Arl11	Arl11	14	61309753	61311937	2184	+	30.9337	0.00549114	0.100148	5.29014	2.40331	5.29014	6.51037	1.23066
Pigs	Pigs	11	78328415	78342783	14368	+	295.967	0.00550134	0.100263	1.76478	0.819488	1.76478	47.246	26.7716
Chpt1	Chpt1	10	88452745	88504074	51329	-	7270.07	0.0055066	0.100289	1.74422	0.802581	1.74422	1155.19	662.298
Hspa5	Hspa5	2	34771970	34777548	5578	+	2409.08	0.00551768	0.10042	1.89109	0.919221	1.89109	393.984	208.337
Mmrn2	Mmrn2	14	34375465	34404288	28823	+	492.195	0.00554012	0.100758	1.82316	0.866439	1.82316	79.4591	43.5833
Aspn	Aspn	13	49544443	49567566	23123	+	200.52	0.00554916	0.100852	2.11681	1.08189	2.11681	34.0309	16.0765
Stard8	Stard8	X	99003248	99074729	71481	+	317.869	0.00555377	0.100865	2.14691	1.10226	2.14691	54.2222	25.2559
Fcmr	Fcmr	1	130865669	130880792	15123	+	84.714	0.00556306	0.100963	0.021302	-5.55287	-46.944	0.441808	20.7402
Man1c1	Man1c1	4	134561690	134704291	142601	-	395.647	0.00557528	0.101114	1.85059	0.887982	1.85059	64.2317	34.7089
Cntn1	Cntn1	15	92051165	92341968	290803	+	165.82	0.00558933	0.101298	4.22888	2.08028	4.22888	33.55	7.93353
Cand2	Cand2	6	115774538	115805558	31020	+	98.0405	0.00562578	0.101888	0.35983	-1.47461	-2.77909	6.48739	18.029
Rab11a	Rab11a	9	64715299	64737759	22460	-	538.28	0.00564786	0.102216	1.65444	0.726342	1.65444	83.8736	50.6961
Creb3	Creb3	4	43562332	43567061	4729	+	225.284	0.0056849	0.102672	1.83781	0.877985	1.83781	36.479	19.8492
Flot1	Flot1	17	35823230	35832792	9562	+	357.399	0.00568467	0.102672	1.71056	0.774468	1.71056	56.3945	32.9685
Phlda3	Phlda3	1	135766119	135769137	3018	+	1160.79	0.00568449	0.102672	1.79877	0.847015	1.79877	186.505	103.684
Cpd	Cpd	11	76778424	76847019	68595	-	2033.8	0.00569338	0.102754	1.58897	0.66809	1.58897	312.068	196.396
Nbeal1	Nbeal1	1	60180599	60338329	157730	+	1987.04	0.00571736	0.103115	1.6002	0.67825	1.6002	305.674	191.023
Lims2	Lims2	18	31922290	31958620	36330	+	456.44	0.00574749	0.103443	1.94093	0.956746	1.94093	75.3028	38.7973
Psd4	Psd4	2	24367580	24414955	47375	+	309.35	0.00574111	0.103443	0.278299	-1.84529	-3.59326	16.8399	60.51
Zdhhc2	Zdhhc2	8	40423815	40510269	86454	+	260.04	0.00574649	0.103443	2.02388	1.01712	2.02388	43.4764	21.4817
Krcc1	Krcc1	6	71271677	71285320	13643	+	520.751	0.00575948	0.103587	1.59549	0.673995	1.59549	80.0191	50.1535
Art3	Art3	5	92331827	92414629	82802	+	1058.72	0.00576644	0.10364	2.04073	1.02909	2.04073	177.62	87.0375
Wwp1	Wwp1	4	19608303	19708994	100691	-	1131.48	0.00577064	0.103644	1.86047	0.895668	1.86047	183.975	98.8865
P2ry6	P2ry6	7	100937630	100974650	37020	-	101.169	0.0057887	0.103897	3.1787	1.66844	3.1787	19.258	6.05845
Gna12	Gna12	5	140758408	140830432	72024	-	954.289	0.00579377	0.103916	1.79921	0.84736	1.79921	153.364	85.24
Gm36161	Gm36161	13	120010390	120018932	8542	+	69.7561	0.00580106	0.103975	3.0053	1.58751	3.0053	13.0878	4.3549
Rasal2	Rasal2	1	157135182	157412596	277414	-	461.647	0.00586192	0.104993	1.72451	0.78619	1.72451	73.0411	42.3546
Ptma	Ptma	1	86526726	86530713	3987	+	1517.71	0.00588805	0.105388	0.580161	-0.785474	-1.72366	139.328	240.154
Esrrb	Esrrb	12	86361117	86521629	160512	+	25.6983	0.00594529	0.10634	0.15269	-2.71132	-6.54922	0.850374	5.56928
Cpa2	Cpa2	6	30541582	30564477	22895	+	7.99779	0.00595781	0.106464	13.0104	3.70159	13.0104	1.85696	0.142729
Tet1	Tet1	10	62804570	62908997	104427	-	123.964	0.00596043	0.106464	0.381468	-1.39037	-2.62145	8.55571	22.4284
Vwa5a	Vwa5a	9	38718268	38743338	25070	+	779.467	0.00597194	0.106596	1.67859	0.747248	1.67859	122.115	72.7485
Hsd17b4	Hsd17b4	18	50128201	50196270	68069	+	967.864	0.00601865	0.107316	1.72836	0.789403	1.72836	153.266	88.6774
Txndc15	Txndc15	13	55714650	55726228	11578	+	303.639	0.00602052	0.107316	1.74457	0.802872	1.74457	48.2525	27.6587
Cryzl2	Cryzl2	1	157458577	157492639	34062	+	141.97	0.00604298	0.107642	2.13657	1.09529	2.13657	24.1754	11.3151
Copz2	Copz2	11	96849870	96861204	11334	+	188.519	0.00606551	0.107969	2.22431	1.15336	2.22431	32.5243	14.6222
1810058I24Rik	1810058I24Rik	6	35252654	35263497	10843	+	278.99	0.00607471	0.108059	1.93693	0.953771	1.93693	46.021	23.7598
Plin1	Plin1	7	79720218	79732904	12686	-	11319.2	0.00609043	0.108265	1.75548	0.811865	1.75548	1802.82	1026.97
Dtnb	Dtnb	12	3572381	3781797	209416	+	119.17	0.00610646	0.108401	0.385096	-1.37671	-2.59675	8.28108	21.5039
Sbf2	Sbf2	7	110308013	110614923	306910	-	955.657	0.00610305	0.108401	1.56353	0.644811	1.56353	145.694	93.1825
Ilk	Ilk	7	105736592	105742926	6334	+	673.666	0.00612055	0.108577	1.59318	0.671908	1.59318	103.489	64.9577
Car2	Car2	3	14886273	14900771	14498	+	56.5154	0.00613117	0.108691	0.315553	-1.66405	-3.16904	3.38815	10.7372
Csf2ra	Csf2ra	19	61223957	61228430	4473	-	196.771	0.00614452	0.108854	2.42857	1.2801	2.42857	34.8672	14.3571
Selenon	Selenon	4	134537892	134552167	14275	-	294.83	0.00615675	0.108996	1.92126	0.942053	1.92126	48.4938	25.2406
Bin2	Bin2	15	100641077	100669554	28477	-	126.196	0.00617625	0.109267	0.190773	-2.39007	-5.24184	5.05654	26.5056
Dll4	Dll4	2	119325784	119335963	10179	+	241.39	0.0061986	0.109587	2.12917	1.09029	2.12917	41.0472	19.2785
Ccr5	Ccr5	9	124121543	124147700	26157	+	134.774	0.00620754	0.109671	3.2191	1.68666	3.2191	25.7226	7.9906
Npdc1	Npdc1	2	25399351	25409495	10144	+	416.214	0.00621446	0.109718	1.81004	0.856024	1.81004	67.034	37.0345
Peg3	Peg3	7	6703892	6730432	26540	-	1279.25	0.00621933	0.10973	1.97701	0.983321	1.97701	212.363	107.416
Fat2	Fat2	11	55250609	55336565	85956	-	109.603	0.00623672	0.109962	0.143036	-2.80555	-6.99125	3.42903	23.9732
A530030E21Rik	A530030E21Rik	16	19243525	19244835	1310	+	16.4124	0.00624538	0.11004	0.0649136	-3.94534	-15.4051	0.250254	3.85519
Fstl3	Fstl3	10	79777272	79782631	5359	+	64.7542	0.00625785	0.110185	2.92753	1.54968	2.92753	12.0808	4.12664
Cyfip1	Cyfip1	7	55841745	55932603	90858	+	798.25	0.00628126	0.110522	1.60084	0.678833	1.60084	122.84	76.7342
Cib2	Cib2	9	54544794	54560219	15425	-	431.028	0.006307	0.1109	1.92977	0.948426	1.92977	70.9706	36.7768
Mst1r	Mst1r	9	107906873	107920384	13511	+	214.38	0.00632723	0.11118	2.52229	1.33473	2.52229	38.3867	15.219
Pkp3	Pkp3	7	141078218	141090511	12293	+	90.0696	0.00633582	0.111256	0.24556	-2.02585	-4.07233	4.43721	18.0698
Pon3	Pon3	6	5220852	5256287	35435	-	586.174	0.00634571	0.111279	1.81712	0.861654	1.81712	94.5074	52.0094
Tkt	Tkt	14	30548359	30574721	26362	+	4525.75	0.00634255	0.111279	0.509255	-0.97354	-1.96365	381.783	749.69
Kcnh2	Kcnh2	5	24319589	24351605	32016	-	122.579	0.00635619	0.111388	2.70263	1.43436	2.70263	22.3462	8.26833
Tpst1	Tpst1	5	130073326	130135730	62404	+	296.343	0.00639519	0.111996	1.75115	0.808303	1.75115	47.1637	26.933
Klb	Klb	5	65348314	65384008	35694	+	519.76	0.00641091	0.112195	1.90951	0.933203	1.90951	85.2503	44.6451
Plod2	Plod2	9	92542223	92608429	66206	+	138.075	0.00642713	0.112403	3.10535	1.63475	3.10535	26.1336	8.41568
Atp10b	Atp10b	11	43149877	43262286	112409	+	39.0302	0.00643438	0.112454	0.123441	-3.01811	-8.10103	1.0725	8.68839
Acer2	Acer2	4	86874396	86934823	60427	+	409.322	0.00644971	0.112571	1.81269	0.858131	1.81269	65.9056	36.3579
Akna	Akna	4	63367125	63403355	36230	-	668.997	0.00644642	0.112571	0.333933	-1.58237	-2.99461	41.8694	125.383
Afap1	Afap1	5	35893319	36003924	110605	+	1302.54	0.00647639	0.112914	1.53484	0.618085	1.53484	197.166	128.46
Col6a4	Col6a4	9	105989454	106096784	107330	-	10.8767	0.00648679	0.112914	0.0654492	-3.93348	-15.279	0.167303	2.55623
Ctsk	Ctsk	3	95499256	95509363	10107	+	187.697	0.00647984	0.112914	2.65691	1.40975	2.65691	34.0918	12.8313
Gm20056	Gm20056	16	32408536	32409055	519	+	161.892	0.00648535	0.112914	2.13395	1.09353	2.13395	27.5742	12.9217
Pcdh19	Pcdh19	X	133582860	133688988	106128	-	418.709	0.00650764	0.113201	2.01233	1.00886	2.01233	69.9167	34.7442
Mfsd5	Mfsd5	15	102279454	102281755	2301	+	263.888	0.00653736	0.113642	1.80331	0.850644	1.80331	42.4574	23.5442
Ptpro	Ptpro	6	137252319	137463234	210915	+	75.8027	0.00654377	0.113678	3.53712	1.82257	3.53712	14.784	4.17967
Ikzf2	Ikzf2	1	69531214	69687246	156032	-	206.883	0.00656038	0.11389	0.506872	-0.980306	-1.97288	17.3852	34.299
9330159F19Rik	9330159F19Rik	10	29211606	29230780	19174	+	311.706	0.00663448	0.114691	2.20382	1.14001	2.20382	53.5894	24.3166
Bcl2l13	Bcl2l13	6	120836212	120892843	56631	+	957.95	0.00662745	0.114691	1.63006	0.704921	1.63006	148.407	91.0443
C1galt1	C1galt1	6	7844842	7875688	30846	+	798.709	0.00663742	0.114691	1.7057	0.770368	1.7057	125.9	73.8111
Col9a3	Col9a3	2	180597790	180622190	24400	+	42.3972	0.00662674	0.114691	0.179292	-2.47962	-5.57751	1.61156	8.98847
Fam8a1	Fam8a1	13	46669522	46678057	8535	+	621.999	0.00662798	0.114691	1.53643	0.61958	1.53643	94.1804	61.2983
Mbnl2	Mbnl2	14	120275669	120431698	156029	+	2420.41	0.0066372	0.114691	1.54717	0.629633	1.54717	367.511	237.538
Tmem79	Tmem79	3	88328655	88336149	7494	-	82.0859	0.00663111	0.114691	0.351273	-1.50933	-2.84679	5.3263	15.1628
Rxra	Rxra	2	27676440	27762958	86518	+	1317.27	0.00666778	0.115139	1.56382	0.645078	1.56382	200.887	128.459
Nmt1	Nmt1	11	103028190	103068913	40723	+	694.998	0.00668978	0.115442	1.53691	0.620032	1.53691	105.257	68.486
Gm48542	Gm48542	12	46806952	46811509	4557	-	52.805	0.0066982	0.115511	3.40835	1.76907	3.40835	10.1918	2.99025
Gm10687	Gm10687	9	44122186	44134486	12300	-	147.814	0.00670714	0.115588	2.42139	1.27584	2.42139	26.1556	10.8019
Bmp1	Bmp1	14	70474558	70520235	45677	-	505.074	0.00676429	0.116496	1.97425	0.981308	1.97425	83.8203	42.4567
Syne4	Syne4	7	30314807	30319047	4240	+	74.9817	0.00677115	0.116537	0.22928	-2.12482	-4.36149	3.49569	15.2464
Epsti1	Epsti1	14	77904239	78002658	98419	+	116.245	0.00680445	0.117027	0.23227	-2.10613	-4.30534	5.47788	23.5842
Tph1	Tph1	7	46644641	46672538	27897	-	32.6958	0.00680866	0.117027	0.198221	-2.33482	-5.04486	1.3506	6.81358
Nrp1	Nrp1	8	128358604	128503364	144760	+	1574.42	0.00682725	0.117269	1.66493	0.735465	1.66493	245.879	147.681
Terc	Terc	3	96414437	96414860	423	-	19.5327	0.00684206	0.117446	0.143496	-2.80091	-6.96881	0.613938	4.27842
Fcer1g	Fcer1g	1	171229572	171234366	4794	-	127.726	0.00685272	0.1175	2.92193	1.54692	2.92193	23.8097	8.14861
Mapk3	Mapk3	7	126759601	126765820	6219	+	621.697	0.00685426	0.1175	1.67673	0.745648	1.67673	97.3773	58.0758
Cdon	Cdon	9	35421128	35507653	86525	+	789.429	0.0068682	0.117661	1.73437	0.794413	1.73437	125.141	72.1534
Ppp2ca	Ppp2ca	11	52098681	52127779	29098	+	1393.66	0.00691526	0.118233	1.45356	0.539594	1.45356	206.39	141.989
Secisbp2l	Secisbp2l	2	125736986	125782871	45885	-	1687.97	0.0069119	0.118233	1.44323	0.529303	1.44323	249.242	172.697
Syde1	Syde1	10	78584503	78591965	7462	-	338.39	0.00691451	0.118233	1.825	0.867896	1.825	54.6482	29.9442
Gm38070	Gm38070	1	40238020	40244500	6480	+	92.3343	0.00692059	0.118246	2.55429	1.35292	2.55429	16.5875	6.49397
Adipor2	Adipor2	6	119353150	119417705	64555	-	5575.82	0.00694341	0.118551	1.69615	0.762262	1.69615	876.899	516.994
Pdzd2	Pdzd2	15	12359711	12739925	380214	-	2555.11	0.00694753	0.118551	1.75489	0.811381	1.75489	406.9	231.866
Ifi214	Ifi214	1	173519717	173535958	16241	-	43.1118	0.00695345	0.118574	0.128521	-2.95992	-7.78081	1.22718	9.54847
Cd226	Cd226	18	89176967	89272230	95263	+	62.9226	0.0069651	0.118695	0.234634	-2.09151	-4.26195	2.98921	12.7398
Insig2	Insig2	1	121304353	121332590	28237	-	292.008	0.00699224	0.119051	1.77029	0.823984	1.77029	46.6434	26.3479
Jpt2	Jpt2	17	24937419	24960690	23271	-	271.421	0.00699517	0.119051	2.03926	1.02805	2.03926	45.5488	22.3359
Epn2	Epn2	11	61517249	61579688	62439	-	670.94	0.00700318	0.119109	1.93528	0.952543	1.93528	110.555	57.1259
Grk5	Grk5	19	60889749	61095969	206220	+	420.443	0.0070124	0.119188	1.73701	0.796607	1.73701	66.7022	38.4006
Phf8	Phf8	X	151520672	151633860	113188	+	763.085	0.00704027	0.119583	1.64746	0.720246	1.64746	118.719	72.0619
Atp6v1e1	Atp6v1e1	6	120794305	120822794	28489	-	629.535	0.00705035	0.119598	1.68317	0.751184	1.68317	98.7443	58.6655
Elmod2	Elmod2	8	83312632	83332487	19855	-	496.681	0.00704991	0.119598	1.5814	0.661202	1.5814	76.0553	48.0936
Myrf	Myrf	19	10208272	10240749	32477	-	40.6471	0.00705624	0.11962	4.65671	2.21931	4.65671	8.38247	1.80008
Atp6v0b	Atp6v0b	4	117884326	117887334	3008	-	425.169	0.007065	0.119628	1.72054	0.782864	1.72054	67.2478	39.0852
Letmd1	Letmd1	15	100469023	100479165	10142	+	561.823	0.00706595	0.119628	0.46422	-1.10712	-2.15415	44.5273	95.9186
Gm49909	Gm49909	17	70974119	71002209	28090	-	213.598	0.00707983	0.119785	1.87541	0.907203	1.87541	34.8412	18.578
B430306N03Rik	B430306N03Rik	17	48316141	48327025	10884	+	66.979	0.00710669	0.120161	3.63606	1.86238	3.63606	13.1431	3.61464
Gm30246	Gm30246	14	76780827	76784213	3386	+	7.77957	0.00711885	0.120214	20.1851	4.33522	20.1851	1.85196	0.0917488
Nfe2l1	Nfe2l1	11	96817414	96829969	12555	-	3698.38	0.00712368	0.120214	1.6041	0.681767	1.6041	569.534	355.048
Uap1	Uap1	1	170141938	170174958	33020	-	394.836	0.00712176	0.120214	1.7494	0.806859	1.7494	62.8094	35.9034
Arhgap15	Arhgap15	2	43748824	44395954	647130	+	299.396	0.00717032	0.120844	0.130062	-2.94273	-7.68863	8.6146	66.2344
Itga1	Itga1	13	114953096	115101965	148869	-	1324.74	0.00716578	0.120844	1.60945	0.68657	1.60945	204.232	126.895
Mapre1	Mapre1	2	153741274	153773311	32037	+	1079.82	0.00717733	0.120884	1.4777	0.563355	1.4777	160.993	108.948
Tbxas1	Tbxas1	6	38875404	39084586	209182	+	84.2421	0.00719164	0.121046	2.88125	1.5267	2.88125	15.6495	5.4315
Cdk14	Cdk14	5	4803391	5420313	616922	-	545.457	0.00719777	0.121071	1.68996	0.756986	1.68996	85.6762	50.6973
Gm39041	Gm39041	7	79299025	79302927	3902	+	105.332	0.00727915	0.12236	0.378541	-1.40148	-2.64172	7.23035	19.1006
Gimap1os	Gimap1os	6	48738346	48741445	3099	-	49.5724	0.00728495	0.122379	0.165639	-2.59389	-6.03724	1.76145	10.6343
Vkorc1	Vkorc1	7	127893063	127895618	2555	-	144.057	0.00731493	0.122803	2.05753	1.04091	2.05753	24.2383	11.7803
Als2cl	Als2cl	9	110879870	110900531	20661	+	395.441	0.00735883	0.12346	0.526546	-0.92537	-1.89917	34.1019	64.7653
Apbb2	Apbb2	5	66298703	66618785	320082	-	809.341	0.00737833	0.123707	1.74096	0.799882	1.74096	128.513	73.8176
Bcl7a	Bcl7a	5	123343834	123374993	31159	+	268.198	0.00742423	0.12435	0.508673	-0.975189	-1.9659	22.5974	44.4242
Uso1	Uso1	5	92137938	92202799	64861	+	775.236	0.00742621	0.12435	1.542	0.624807	1.542	117.577	76.2496
Hoxa10	Hoxa10	6	52231197	52240855	9658	-	121.592	0.00743704	0.124451	2.32113	1.21483	2.32113	21.2523	9.15598
Kcnj10	Kcnj10	1	172341210	172374086	32876	+	12.8431	0.00744727	0.124542	0.124588	-3.00476	-8.02645	0.356271	2.85959
Gabarap	Gabarap	11	69991143	69994952	3809	+	955.774	0.00745564	0.124601	1.55778	0.639494	1.55778	145.551	93.4347
Igfbp2	Igfbp2	1	72824503	72852475	27972	+	13.0711	0.00747273	0.124807	0.11803	-3.08278	-8.47243	0.345085	2.92371
Clec2i	Clec2i	6	128887588	128898168	10580	+	84.1667	0.00751729	0.12547	0.185973	-2.42684	-5.37714	3.2997	17.743
Lats2	Lats2	14	57689662	57758389	68727	-	730.264	0.00755783	0.126066	1.66032	0.731465	1.66032	113.941	68.6258
Zfp827	Zfp827	8	79028437	79193767	165330	+	200.041	0.00757747	0.126312	0.492352	-1.02224	-2.03107	16.5018	33.5163
Stk38l	Stk38l	6	146724995	146778813	53818	+	304.136	0.00758657	0.126383	1.87795	0.909159	1.87795	49.5906	26.4068
St8sia6	St8sia6	2	13651021	13794065	143044	-	119.497	0.00759913	0.126511	0.311203	-1.68407	-3.21334	7.08813	22.7765
Cd40	Cd40	2	165055627	165072949	17322	+	38.8915	0.00764771	0.127157	0.154653	-2.6929	-6.4661	1.30289	8.42459
Maf	Maf	8	115682942	115707795	24853	-	970.26	0.00764763	0.127157	1.69043	0.757394	1.69043	152.408	90.159
Ifrd1	Ifrd1	12	40201567	40248505	46938	-	610.155	0.00768661	0.127589	1.791	0.840763	1.791	97.9052	54.6652
Rps27rt	Rps27rt	9	114982366	114982740	374	-	877.542	0.00768844	0.127589	0.477973	-1.065	-2.09217	70.9586	148.457
Scn7a	Scn7a	2	66673425	66784915	111490	-	1930.28	0.00768441	0.127589	1.78138	0.832997	1.78138	309.066	173.498
Prodh	Prodh	16	18060357	18090204	29847	-	157.932	0.00775159	0.128555	0.482425	-1.05162	-2.07286	12.852	26.6405
H2-K1	H2-K1	17	33996017	34000348	4331	-	6171.78	0.00776741	0.128735	1.5019	0.586786	1.5019	926.228	616.705
6430548M08Rik	6430548M08Rik	8	120114152	120165307	51155	+	138.173	0.00777605	0.128796	2.2268	1.15497	2.2268	23.8553	10.7128
Mapre2	Mapre2	18	23752333	23893862	141529	+	507.946	0.00778875	0.128924	1.62106	0.69694	1.62106	78.5515	48.4568
Ptpn12	Ptpn12	5	20986645	21055912	69267	-	324.284	0.00782949	0.129492	1.74948	0.806924	1.74948	51.5904	29.4891
Rala	Rala	13	17880571	17944240	63669	-	359.708	0.00783306	0.129492	1.69273	0.759353	1.69273	56.5287	33.3949
Naalad2	Naalad2	9	18321951	18402996	81045	-	101.172	0.00785581	0.129786	2.67279	1.41835	2.67279	18.4308	6.89572
Fbxo32	Fbxo32	15	58175879	58214933	39054	-	509.532	0.00786543	0.129822	0.453832	-1.13977	-2.20346	39.7604	87.6104
Gm37795	Gm37795	4	150068539	150070998	2459	+	58.3516	0.00786802	0.129822	2.89909	1.5356	2.89909	10.8473	3.74161
Adamts3	Adamts3	5	89677087	89883335	206248	-	43.9078	0.00788364	0.129915	0.243418	-2.03849	-4.10815	2.15136	8.83812
Cacna1i	Cacna1i	15	80287238	80398280	111042	+	33.3689	0.00788316	0.129915	0.063515	-3.97676	-15.7443	0.498585	7.84988
Adrb3	Adrb3	8	27225776	27250617	24841	-	1680.16	0.00792157	0.130457	2.07571	1.0536	2.07571	283.479	136.57
Trip12	Trip12	1	84721189	84840517	119328	-	2797.24	0.00796217	0.131043	1.3953	0.48058	1.3953	407.376	291.962
Myof	Myof	19	37899036	38043578	144542	-	602.172	0.00797331	0.131143	2.06442	1.04574	2.06442	101.439	49.137
Gla	Gla	X	134588149	134601126	12977	-	92.2053	0.00799493	0.131415	2.71633	1.44166	2.71633	16.8656	6.20895
Asprv1	Asprv1	6	86628164	86629711	1547	+	9.37804	0.00809534	0.132922	0.0898589	-3.4762	-11.1286	0.193376	2.152
Cd99l2	Cd99l2	X	71420060	71492850	72790	-	685.626	0.00810704	0.132922	1.69063	0.75756	1.69063	107.7	63.704
Efhd1	Efhd1	1	87264363	87310840	46477	+	81.4995	0.00809684	0.132922	2.73868	1.45348	2.73868	14.9251	5.44976
Rasd1	Rasd1	11	59963181	59964945	1764	-	750.905	0.00810704	0.132922	2.29717	1.19986	2.29717	130.772	56.9276
Esd	Esd	14	74732297	74750766	18469	+	267.623	0.00811435	0.132958	1.77183	0.825236	1.77183	42.777	24.1429
Spg21	Spg21	9	65460947	65488471	27524	+	446.368	0.0081981	0.134245	1.68966	0.756729	1.68966	70.1091	41.4931
Camk1	Camk1	6	113334124	113343985	9861	-	382.925	0.00823478	0.134761	1.75456	0.811108	1.75456	61.0014	34.7674
Antxr1	Antxr1	6	87133853	87335822	201969	-	555.746	0.00827485	0.135331	1.74911	0.806624	1.74911	88.3788	50.5277
Rexo2	Rexo2	9	48468512	48480624	12112	-	376.648	0.00829307	0.135544	1.7212	0.783418	1.7212	59.5811	34.6159
Marchf8	Marchf8	6	116338024	116409541	71517	+	639.774	0.00832401	0.135964	1.66253	0.733377	1.66253	99.8702	60.0713
Tshz2	Tshz2	2	169633013	170071817	438804	+	766.486	0.00835052	0.136311	1.66481	0.735361	1.66481	119.709	71.9055
Dync1i2	Dync1i2	2	71211706	71263304	51598	+	640.936	0.00836792	0.136367	1.52559	0.609364	1.52559	96.7944	63.4473
Plekho2	Plekho2	9	65552698	65580041	27343	-	435.388	0.00836968	0.136367	2.16078	1.11155	2.16078	74.4329	34.4472
Rasal1	Rasal1	5	120648812	120679598	30786	+	36.5238	0.00836086	0.136367	0.152978	-2.7086	-6.53688	1.21123	7.91764
Nrtn	Nrtn	17	56751325	56757531	6206	-	15.6471	0.00837648	0.136392	0.121559	-3.04028	-8.22649	0.423871	3.48697
A4galt	A4galt	15	83226722	83251775	25053	-	120.248	0.00842454	0.137003	2.17046	1.118	2.17046	20.5882	9.48563
Spsb1	Spsb1	4	149896283	149955044	58761	-	290.518	0.00842018	0.137003	1.93957	0.955735	1.93957	47.9077	24.7002
Pparg	Pparg	6	115360951	115490400	129449	+	1093.84	0.00847153	0.137681	1.94021	0.956213	1.94021	180.457	93.0089
Scp2	Scp2	4	108043839	108144999	101160	-	1550.27	0.00849825	0.138029	1.64122	0.714767	1.64122	240.802	146.722
H2-Eb2	H2-Eb2	17	34325665	34341413	15748	+	23.1673	0.008513	0.138096	0.042049	-4.57179	-23.7818	0.233782	5.55976
Plekhs1	Plekhs1	19	56461640	56486753	25113	+	21.4416	0.00851019	0.138096	0.160136	-2.64263	-6.24469	0.741062	4.62771
Clec4a1	Clec4a1	6	122921848	122934620	12772	+	58.9371	0.0085271	0.138207	3.47026	1.79504	3.47026	11.4448	3.29797
Pdgfra	Pdgfra	5	75152292	75198216	45924	+	1392.99	0.0085358	0.138207	1.73192	0.792372	1.73192	220.76	127.465
Pla2r1	Pla2r1	2	60417543	60553309	135766	-	192.354	0.00853096	0.138207	2.01252	1.009	2.01252	32.122	15.9611
Tspan15	Tspan15	10	62185396	62231252	45856	-	381.526	0.00854114	0.138207	1.77148	0.824955	1.77148	60.9542	34.4086
Tmem45b	Tmem45b	9	31426196	31464463	38267	-	2458.61	0.00854896	0.138247	2.00374	1.0027	2.00374	409.965	204.6
Cygb	Cygb	11	116645595	116654314	8719	-	650.663	0.00858015	0.138493	1.67865	0.747298	1.67865	101.944	60.7297
Gm50230	Gm50230	19	4168742	4191048	22306	-	28.7052	0.00857312	0.138493	0.131451	-2.92741	-7.60743	0.835024	6.35239
Rrbp1	Rrbp1	2	143947395	144011264	63869	-	1079.64	0.00857706	0.138493	1.60816	0.685415	1.60816	166.457	103.507
Grb10	Grb10	11	11930508	12038684	108176	-	639.168	0.00859252	0.138606	1.9808	0.986082	1.9808	106.208	53.619
Kynu	Kynu	2	43555329	43682716	127387	+	27.1489	0.00864545	0.139374	0.102246	-3.28989	-9.78035	0.629834	6.16
Copb2	Copb2	9	98563721	98588383	24662	+	821.29	0.00867987	0.139674	1.51427	0.598618	1.51427	123.679	81.6757
Dennd11	Dennd11	6	40401375	40436136	34761	-	265.975	0.00867202	0.139674	0.535453	-0.901168	-1.86758	23.186	43.3017
Gm9320	Gm9320	17	70853767	70876313	22546	+	196.24	0.00868023	0.139674	0.3767	-1.40851	-2.65463	13.4276	35.6453
Nemp2	Nemp2	1	52630703	52651920	21217	+	117.257	0.00869398	0.139809	0.348628	-1.52024	-2.86838	7.57917	21.74
Get1	Get1	16	96145407	96157853	12446	+	175.123	0.00872635	0.140243	1.89936	0.925512	1.89936	28.6855	15.1027
Cacna2d2	Cacna2d2	9	107399612	107529344	129732	+	6.44128	0.00873996	0.140374	0.0319507	-4.96801	-31.2982	0.0497511	1.55712
Bicc1	Bicc1	10	70922832	71159701	236869	-	292.441	0.0087714	0.140792	1.7502	0.80752	1.7502	46.5353	26.5886
Tsg101	Tsg101	7	46888949	46919970	31021	-	273.301	0.00878368	0.140902	1.73288	0.793174	1.73288	43.333	25.0063
Trp53cor1	Trp53cor1	17	29057430	29079180	21750	-	23.1924	0.00879894	0.14106	4.54523	2.18435	4.54523	4.76031	1.04732
Ldb2	Ldb2	5	44472132	44799681	327549	-	131.55	0.00881478	0.141227	2.20698	1.14208	2.20698	22.6244	10.2513
Tcn2	Tcn2	11	3917192	3932160	14968	-	540.528	0.00883066	0.141394	1.63475	0.709071	1.63475	83.8736	51.3067
Mmp11	Mmp11	10	75923222	75936497	13275	-	115.195	0.00883701	0.141408	2.40093	1.26359	2.40093	20.3386	8.47114
Fcgrt	Fcgrt	7	45092990	45103852	10862	-	1031.25	0.0088462	0.141468	1.72194	0.784033	1.72194	163.082	94.7083
Atrn	Atrn	2	130906495	131030334	123839	+	795.597	0.0088753	0.141846	1.49477	0.579923	1.49477	119.161	79.7185
Gm33994	Gm33994	1	136576938	136579478	2540	-	6.32033	0.0088898	0.141903	0.00921809	-6.76132	-108.482	0.0144563	1.56825
Relt	Relt	7	100845847	100863447	17600	-	37.1164	0.00888485	0.141903	0.21463	-2.22008	-4.65919	1.63936	7.6381
Sepsecs	Sepsecs	5	52640087	52669709	29622	-	355.782	0.00897172	0.143123	1.62263	0.698336	1.62263	55.0109	33.9022
Tdrd9	Tdrd9	12	111971559	112068855	97296	+	11.4497	0.00901637	0.143747	20.5477	4.3609	20.5477	2.73461	0.133086
Pstpip1	Pstpip1	9	56089962	56128889	38927	+	68.2899	0.0090326	0.143918	0.202637	-2.30303	-4.93493	2.8789	14.2072
Fam221b	Fam221b	4	43659622	43669146	9524	-	515.431	0.00906766	0.144388	1.64463	0.717765	1.64463	80.1624	48.7418
Cdc42ep4	Cdc42ep4	11	113726850	113751882	25032	-	574.835	0.00907847	0.144471	1.7177	0.780476	1.7177	90.8399	52.8847
Hspa13	Hspa13	16	75745431	75767105	21674	-	331.516	0.00908815	0.144537	1.70298	0.768061	1.70298	52.2025	30.6536
Grhl1	Grhl1	12	24572283	24617392	45109	+	158.586	0.00909622	0.144576	0.407067	-1.29666	-2.4566	11.4703	28.1779
Gm1966	Gm1966	7	106596743	106604036	7293	-	530.02	0.00910252	0.144588	0.144703	-2.78883	-6.91068	16.7505	115.757
Esam	Esam	9	37528078	37538320	10242	+	400.736	0.0091149	0.144696	1.81941	0.86347	1.81941	64.658	35.5379
Esyt1	Esyt1	10	128509965	128525872	15907	-	1850.25	0.00912663	0.144705	1.58796	0.66717	1.58796	283.843	178.748
Il6st	Il6st	13	112464070	112510087	46017	+	4387.71	0.00912325	0.144705	1.43997	0.526042	1.43997	647.356	449.561
Mgat5	Mgat5	1	127205015	127488337	283322	+	553.133	0.00916357	0.145203	1.69505	0.761325	1.69505	87.0014	51.3269
Sec22b	Sec22b	3	97901190	97923277	22087	+	468.48	0.00917003	0.145216	1.56176	0.643175	1.56176	71.3992	45.717
Slc38a10	Slc38a10	11	120103960	120151347	47387	-	1560.16	0.00918433	0.145354	1.47149	0.557274	1.47149	232.222	157.815
Snord15b	Snord15b	7	99479563	99479708	145	-	130.561	0.00923106	0.146005	0.314976	-1.66669	-3.17484	7.8229	24.8365
Wipi1	Wipi1	11	109573331	109611968	38637	-	353.759	0.00929827	0.146978	1.83202	0.873437	1.83202	57.2236	31.2352
Serpinb8	Serpinb8	1	107590006	107610485	20479	+	78.1233	0.00930986	0.147072	2.46446	1.30127	2.46446	13.8917	5.6368
Scarna2	Scarna2	3	108554338	108554752	414	-	597.275	0.00932403	0.147206	0.507179	-0.979433	-1.97169	50.2656	99.1081
Hexb	Hexb	13	97176331	97198358	22027	-	314.11	0.00933235	0.147248	1.99842	0.998859	1.99842	52.3579	26.1997
Tmem59	Tmem59	4	107178399	107200997	22598	+	1082.27	0.00934721	0.147393	1.53648	0.619631	1.53648	163.883	106.661
Ptchd4	Ptchd4	17	42315947	42505078	189131	+	48.8138	0.00936024	0.147509	4.08558	2.03054	4.08558	9.80896	2.40088
Tox	Tox	4	6686353	6991558	305205	-	51.3339	0.00937375	0.147632	0.206654	-2.27471	-4.839	2.19684	10.6305
Rorc	Rorc	3	94372794	94398277	25483	+	144.149	0.00939035	0.147804	0.329982	-1.59954	-3.03047	8.93888	27.089
Serf2	Serf2	2	121449195	121458314	9119	+	1014.76	0.00940725	0.14798	1.53055	0.614048	1.53055	153.462	100.266
Sinhcaf	Sinhcaf	6	148921035	148946468	25433	-	103.281	0.00941896	0.148075	0.402358	-1.31345	-2.48535	7.41041	18.4174
Dync1h1	Dync1h1	12	110601452	110666946	65494	+	5594.98	0.00942878	0.14814	1.37516	0.459598	1.37516	809.834	588.902
Azin1	Azin1	15	38487427	38519267	31840	-	636.441	0.00945967	0.148535	1.64584	0.718825	1.64584	98.9841	60.142
Fgd4	Fgd4	16	16416917	16600550	183633	-	480.873	0.00950214	0.149022	2.03859	1.02758	2.03859	80.6576	39.5653
Sec16b	Sec16b	1	157506728	157568426	61698	+	154.036	0.00949868	0.149022	2.05147	1.03666	2.05147	25.8871	12.6188
Dpp7	Dpp7	2	25352276	25356360	4084	-	122.886	0.00955185	0.149711	2.07449	1.05276	2.07449	20.7435	9.99933
Ptpn18	Ptpn18	1	34459762	34475734	15972	+	125.6	0.00956047	0.149756	0.394602	-1.34153	-2.5342	8.8855	22.5177
Dusp9	Dusp9	X	73639419	73643515	4096	+	28.8307	0.009588	0.150006	4.1743	2.06154	4.1743	5.81829	1.39383
Taok1	Taok1	11	77529162	77607816	78654	-	3101.83	0.00958676	0.150006	1.40898	0.494653	1.40898	453.525	321.882
Esrp2	Esrp2	8	106130319	106136975	6656	-	85.9468	0.00962298	0.150203	0.238361	-2.06878	-4.19532	4.13487	17.3471
Gm17809	Gm17809	16	55883072	55884492	1420	-	22.9316	0.00962372	0.150203	0.124535	-3.00538	-8.02988	0.635244	5.10093
Gnaq	Gnaq	19	16132831	16387464	254633	+	920.444	0.00961512	0.150203	1.53082	0.614301	1.53082	139.178	90.9173
Rap2a	Rap2a	14	120478444	120507195	28751	+	254.837	0.00962373	0.150203	1.763	0.818032	1.763	40.6502	23.0574
Perp	Perp	10	18845020	18857074	12054	+	79.5165	0.00964068	0.150287	0.226866	-2.14009	-4.40789	3.67599	16.2034
Rnf14	Rnf14	18	38284537	38317850	33313	+	638.242	0.00963685	0.150287	1.5425	0.625272	1.5425	96.798	62.7539
Ccdc50	Ccdc50	16	27388869	27452219	63350	+	1828.53	0.00965381	0.150326	1.45936	0.545332	1.45936	271.216	185.847
Myo10	Myo10	15	25622525	25813674	191149	+	1017.48	0.00965474	0.150326	1.61846	0.694621	1.61846	157.219	97.1412
Gm15931	Gm15931	7	4274189	4282646	8457	+	25.1808	0.00971409	0.151159	5.4591	2.44866	5.4591	5.32734	0.975865
Phospho1	Phospho1	11	95824499	95832141	7642	+	257.963	0.0097252	0.151241	0.307847	-1.69971	-3.24836	15.1828	49.3192
Tmc8	Tmc8	11	117782076	117793111	11035	+	96.1929	0.00977276	0.15189	0.276965	-1.85222	-3.61056	5.2158	18.832
Nxpe5	Nxpe5	5	138225898	138253364	27466	+	43.065	0.00978783	0.151937	3.69757	1.88658	3.69757	8.48459	2.29464
Slc24a3	Slc24a3	2	145167754	145642167	474413	+	839.27	0.0097933	0.151937	1.70591	0.770543	1.70591	132.262	77.5317
Tnfrsf12a	Tnfrsf12a	17	23675445	23677469	2024	-	132.149	0.00978865	0.151937	2.42828	1.27993	2.42828	23.4175	9.64365
C1ra	C1ra	6	124512405	124523444	11039	+	593.1	0.00981227	0.15214	1.82211	0.865609	1.82211	95.7407	52.5439
5730488B01Rik	5730488B01Rik	4	44702800	44705111	2311	+	14.1149	0.00984353	0.152534	0.0194594	-5.68339	-51.3891	0.0674198	3.46464
Inpp5a	Inpp5a	7	139389109	139579653	190544	+	435.476	0.00988398	0.15301	1.75303	0.809852	1.75303	69.3379	39.5531
Mctp2	Mctp2	7	72077830	72306609	228779	-	84.3833	0.00988605	0.15301	0.292113	-1.7754	-3.42333	4.76794	16.3222
Gm4912	Gm4912	X	92093699	92094743	1044	-	4.49248	0.00990274	0.153177	44.0925	5.46246	44.0925	1.0993	0.0249316
Bckdhb	Bckdhb	9	83925145	84124241	199096	+	433.905	0.00991491	0.153274	1.862	0.896856	1.862	70.5555	37.8923
Ccdc88b	Ccdc88b	19	6844623	6858212	13589	-	145.686	0.00994465	0.153642	0.366966	-1.44628	-2.72504	9.78223	26.657
Creg1	Creg1	1	165763746	165775309	11563	+	351.396	0.00995828	0.153761	1.96055	0.971256	1.96055	58.1913	29.6812
Lrp8	Lrp8	4	107801869	107876841	74972	+	32.6507	0.00996752	0.153813	0.196573	-2.34686	-5.08716	1.34108	6.82232
Wdr7	Wdr7	18	63708685	63989777	281092	+	555.766	0.00999776	0.154188	1.54466	0.627293	1.54466	84.3201	54.588
Tmem50a	Tmem50a	4	134897849	134915025	17176	-	425.423	0.010041	0.154763	1.58039	0.660279	1.58039	65.1455	41.2212
Nos3	Nos3	5	24364810	24384475	19665	+	428.381	0.0100488	0.154792	1.82111	0.864817	1.82111	69.1264	37.9584
Ppm1f	Ppm1f	16	16896469	16927365	30896	+	469.176	0.0100555	0.154803	1.55343	0.635454	1.55343	71.3654	45.9406
Ptprs	Ptprs	17	56412426	56476484	64058	-	1832.73	0.0100808	0.154917	1.64902	0.721611	1.64902	285.238	172.974
Slc14a1	Slc14a1	18	78100091	78142120	42029	-	25.6416	0.010077	0.154917	0.125758	-2.99128	-7.9518	0.716264	5.69559
Sox10	Sox10	15	79154908	79165241	10333	-	225.122	0.010079	0.154917	0.247625	-2.01377	-4.03837	11.1688	45.104
Dpt	Dpt	1	164796644	164824267	27623	+	2274.8	0.0101128	0.155224	1.92431	0.944338	1.92431	374.162	194.44
Ly6a	Ly6a	15	74994877	74998032	3155	-	501.111	0.0101094	0.155224	1.82494	0.867848	1.82494	80.9339	44.3488
Ccnd2	Ccnd2	6	127125162	127152194	27032	-	3611.46	0.010137	0.155228	1.84887	0.886642	1.84887	585.988	316.944
Fzd10	Fzd10	5	128600844	128604094	3250	+	15.1977	0.0101361	0.155228	0.129883	-2.94471	-7.69923	0.436285	3.35905
Gpx7	Gpx7	4	108400390	108406962	6572	-	75.4658	0.0101275	0.155228	2.46903	1.30395	2.46903	13.4329	5.44055
Mfap5	Mfap5	6	122505845	122529291	23446	+	209.367	0.0101307	0.155228	2.18503	1.12766	2.18503	35.9011	16.4304
Gimap6	Gimap6	6	48701582	48708226	6644	-	427.37	0.0101649	0.155526	0.379121	-1.39927	-2.63768	29.3723	77.4748
Map4k2	Map4k2	19	6341135	6355616	14481	+	515.583	0.0101684	0.155526	0.41903	-1.25488	-2.38647	38.0617	90.8329
Elp3	Elp3	14	65530449	65593076	62627	-	381.035	0.0101765	0.155558	1.5965	0.674913	1.5965	58.5789	36.692
Gm14461	Gm14461	2	78237547	78302231	64684	+	3.87416	0.0101858	0.15561	99.5324	6.63709	99.5324	0.96088	0.00965395
Lamb2	Lamb2	9	108479736	108490531	10795	+	1290.27	0.0102167	0.155807	1.64943	0.721963	1.64943	200.805	121.742
Snrk	Snrk	9	122117266	122169703	52437	+	1816.09	0.0102082	0.155807	1.5368	0.619929	1.5368	275.04	178.969
Tlr7	Tlr7	X	167304929	167330559	25630	-	103.269	0.0102166	0.155807	2.84133	1.50657	2.84133	19.0982	6.72158
Gata6	Gata6	18	11052064	11085636	33572	+	141.598	0.0102457	0.156157	2.2211	1.15127	2.2211	24.4321	11
Flt1	Flt1	5	147561604	147726012	164408	-	1009.23	0.0102725	0.156473	1.67337	0.742754	1.67337	157.922	94.3735
Apobec1	Apobec1	6	122577792	122602445	24653	-	232.931	0.0103134	0.157004	2.59696	1.37682	2.59696	42.0584	16.1953
Chmp5	Chmp5	4	40948407	40965304	16897	+	292.096	0.010366	0.15763	1.69937	0.765001	1.69937	45.9789	27.0564
Il1rn	Il1rn	2	24336853	24351495	14642	+	40.6825	0.0103667	0.15763	5.46554	2.45036	5.46554	8.60887	1.57512
2900052N01Rik	2900052N01Rik	9	46913493	46927367	13874	+	9.16389	0.0104172	0.158305	0.0443057	-4.49636	-22.5705	0.0968058	2.18495
Kcnn4	Kcnn4	7	24370263	24386691	16428	+	143.123	0.0104363	0.15844	0.303306	-1.72115	-3.297	8.32869	27.4597
Mcfd2	Mcfd2	17	87254443	87265936	11493	-	472.546	0.010439	0.15844	1.68775	0.755099	1.68775	74.2047	43.9667
Scarna10	Scarna10	6	125186359	125186684	325	-	994.151	0.0104443	0.15844	0.566001	-0.821124	-1.76678	89.8515	158.748
Cmbl	Cmbl	15	31565389	31590120	24731	+	353.322	0.0104542	0.158472	2.14169	1.09875	2.14169	60.2192	28.1177
Ext1	Ext1	15	53064038	53346160	282122	-	548.98	0.0104586	0.158472	1.6261	0.701418	1.6261	85.0098	52.2782
Gimap1	Gimap1	6	48739054	48743796	4742	+	108.388	0.0104654	0.158482	0.261173	-1.93692	-3.82888	5.61155	21.486
BC031181	BC031181	18	75005868	75010153	4285	+	283.257	0.0105	0.158545	1.71087	0.774734	1.71087	44.6937	26.1233
Gm6169	Gm6169	13	97098208	97099238	1030	-	206.136	0.0105001	0.158545	1.90924	0.932996	1.90924	33.8265	17.7173
Rtn4	Rtn4	11	29692947	29744332	51385	+	2021.1	0.0104902	0.158545	1.67786	0.746625	1.67786	316.585	188.683
Tbl2	Tbl2	5	135149657	135165761	16104	+	364.201	0.0104979	0.158545	1.65412	0.726062	1.65412	56.7552	34.3115
Tmem30a	Tmem30a	9	79768943	79793508	24565	-	1254.34	0.0104957	0.158545	1.487	0.572407	1.487	187.454	126.062
Aff1	Aff1	5	103692374	103855323	162949	+	1377.38	0.0105084	0.158579	1.43239	0.518428	1.43239	202.802	141.583
Dock5	Dock5	14	67752135	67933443	181308	-	418.355	0.0105403	0.158968	1.64434	0.717513	1.64434	65.0481	39.5587
Large2	Large2	2	92365046	92374870	9824	-	62.7321	0.0105627	0.15912	0.200761	-2.31645	-4.98105	2.62118	13.0562
Samsn1	Samsn1	16	75858793	76022282	163489	-	51.259	0.0105627	0.15912	0.161638	-2.62916	-6.18667	1.78454	11.0403
Rab11fip1	Rab11fip1	8	27138773	27174647	35874	-	250.056	0.0105847	0.15936	0.422237	-1.24387	-2.36834	18.5574	43.9501
Ebf2	Ebf2	14	67233292	67430919	197627	+	382.228	0.0106259	0.159589	1.90768	0.931817	1.90768	62.6568	32.8446
Itgb1bp1	Itgb1bp1	12	21267420	21286285	18865	-	227.236	0.0106208	0.159589	2.09501	1.06696	2.09501	38.4767	18.3659
Lpin1	Lpin1	12	16535669	16646967	111298	-	2905.5	0.0106155	0.159589	1.60026	0.678308	1.60026	447.03	279.348
Sptb	Sptb	12	76580488	76710548	130060	-	268.994	0.0106304	0.159589	0.337878	-1.56543	-2.95965	16.983	50.2638
Tmco1	Tmco1	1	167308378	167333979	25601	+	348.842	0.0106306	0.159589	1.71602	0.779067	1.71602	55.1025	32.1106
Lrrc25	Lrrc25	8	70616155	70621484	5329	+	48.2262	0.0106389	0.15962	3.62869	1.85945	3.62869	9.46362	2.608
Ddx11	Ddx11	17	66123520	66152175	28655	+	70.3571	0.0106892	0.160282	0.347276	-1.52585	-2.87955	4.5321	13.0504
Atp7b	Atp7b	8	21992785	22060306	67521	-	23.0912	0.0107056	0.160435	0.169173	-2.56343	-5.91113	0.836905	4.94705
Cpne4	Cpne4	9	104547286	105034545	487259	+	28.9409	0.0107143	0.160473	0.0820372	-3.60758	-12.1896	0.54867	6.68806
Kif13b	Kif13b	14	64647265	64809618	162353	+	1029.57	0.0107245	0.160534	1.47442	0.56015	1.47442	153.358	104.012
Rhoh	Rhoh	5	65861213	65896701	35488	+	228.142	0.0107346	0.160593	0.115356	-3.11584	-8.66882	5.89947	51.1415
Stard13	Stard13	5	151037510	151233837	196327	-	402.33	0.0107648	0.160951	1.83861	0.878619	1.83861	65.1363	35.4268
Ptpa	Ptpa	2	30416039	30447807	31768	+	1260.7	0.0107785	0.161064	1.4706	0.556408	1.4706	187.613	127.575
Mc2r	Mc2r	18	68406907	68429321	22414	-	138.456	0.0107966	0.161242	2.4033	1.26502	2.4033	24.4574	10.1766
Clec4a2	Clec4a2	6	123106428	123144000	37572	+	44.4408	0.0108493	0.161791	3.97665	1.99155	3.97665	8.88728	2.23487
Gm45552	Gm45552	7	45121917	45124145	2228	+	19.6933	0.0108583	0.161791	0.138122	-2.85599	-7.23998	0.597714	4.32744
Mycl	Mycl	4	122995652	123002486	6834	+	55.0859	0.0108399	0.161791	0.32306	-1.63013	-3.0954	3.365	10.416
Trbv1	Trbv1	6	40891229	40891886	657	+	14.9375	0.0108556	0.161791	0.0393792	-4.66642	-25.3941	0.141446	3.59189
Smpdl3a	Smpdl3a	10	57794335	57811831	17496	+	391.061	0.0108694	0.161854	1.73866	0.797973	1.73866	62.0681	35.6989
Sox18	Sox18	2	181669836	181671641	1805	-	259.153	0.010875	0.161854	1.95687	0.968548	1.95687	42.8741	21.9095
Scp2-ps2	Scp2-ps2	9	123306600	123317999	11399	-	1238.49	0.0109033	0.162181	1.65363	0.725641	1.65363	192.923	116.666
Sec16a	Sec16a	2	26409431	26445217	35786	-	1489.15	0.0109119	0.162217	1.42921	0.515219	1.42921	219.035	153.256
Lipe	Lipe	7	25379527	25398711	19184	-	8004.42	0.010921	0.162259	1.67719	0.746043	1.67719	1253.62	747.455
Capns1	Capns1	7	30186936	30198812	11876	-	1308.58	0.0109482	0.162571	1.53902	0.622009	1.53902	198.297	128.846
Cd22	Cd22	7	30865402	30880343	14941	-	276.047	0.0110071	0.163351	0.0831922	-3.58741	-12.0204	5.30063	63.7155
Itgax	Itgax	7	128129547	128150658	21111	+	131.035	0.011027	0.163554	3.65085	1.86823	3.65085	25.7248	7.04626
Gucy1a1	Gucy1a1	3	82092427	82145790	53363	-	384.828	0.0110973	0.164503	1.70932	0.773419	1.70932	60.7013	35.5121
Wwc2	Wwc2	8	47823959	47990925	166966	-	869.41	0.0111154	0.164677	1.65823	0.729643	1.65823	135.58	81.7619
Kcnt2	Kcnt2	1	140246158	140612068	365910	+	30.5209	0.0111318	0.164825	3.70865	1.89089	3.70865	6.01002	1.62054
C1qtnf9	C1qtnf9	14	60768134	60780870	12736	+	214.011	0.0111543	0.164971	2.02722	1.0195	2.02722	35.8311	17.675
Gm10052	Gm10052	9	123689233	123690193	960	-	616.585	0.0111538	0.164971	0.542192	-0.883123	-1.84436	54.1983	99.9615
H2-T3	H2-T3	17	36185572	36190288	4716	-	19.5647	0.0111941	0.165464	0.114511	-3.12645	-8.73281	0.502566	4.38882
Ccdc85a	Ccdc85a	11	28385685	28584325	198640	-	203.697	0.0112185	0.165547	2.02693	1.01929	2.02693	34.1143	16.8306
Gm49526	Gm49526	15	40959757	40963702	3945	+	45.6655	0.0112088	0.165547	2.90522	1.53865	2.90522	8.5007	2.92601
Ptgis	Ptgis	2	167191805	167240605	48800	-	41.1922	0.0112252	0.165547	4.81478	2.26747	4.81478	8.54112	1.77394
Xlr4b	Xlr4b	X	73214333	73222454	8121	+	33.4624	0.0112244	0.165547	0.15807	-2.66136	-6.32631	1.14188	7.22387
Tmem140	Tmem140	6	34863146	34874947	11801	+	447.957	0.0112463	0.165765	1.72348	0.785324	1.72348	70.8502	41.1088
Ccr9	Ccr9	9	123678439	123784331	105892	+	77.5949	0.0112711	0.166037	0.299097	-1.74131	-3.3434	4.46669	14.9339
Card6	Card6	15	5095981	5108540	12559	-	186.437	0.0113012	0.166385	0.367173	-1.44547	-2.72351	12.5178	34.0923
Serpina3m	Serpina3m	12	104338486	104394258	55772	+	37.405	0.0113103	0.166425	3.95131	1.98233	3.95131	7.46907	1.89028
Gm4076	Gm4076	13	85126550	85127515	965	-	6854.53	0.0113338	0.166676	0.58244	-0.779818	-1.71691	630.732	1082.91
Hsh2d	Hsh2d	8	72189638	72201528	11890	+	13.5227	0.0113532	0.166867	0.0815599	-3.616	-12.2609	0.254843	3.1246
Mettl7b	Mettl7b	10	128958274	128960989	2715	-	20.5596	0.0113852	0.167243	4.85331	2.27897	4.85331	4.26832	0.879465
Rbms3	Rbms3	9	116572746	117872682	1299936	-	797.117	0.0114255	0.16774	1.64548	0.718505	1.64548	123.944	75.3241
Aff4	Aff4	11	53350833	53421831	70998	+	2353.52	0.0114391	0.167839	1.3739	0.458278	1.3739	340.505	247.838
Arf1	Arf1	11	59211412	59228271	16859	-	1406.52	0.0114452	0.167839	1.41724	0.503081	1.41724	206.174	145.476
Pnp	Pnp	14	50931082	50965238	34156	+	247.503	0.0114541	0.167875	1.85919	0.894671	1.85919	40.2623	21.6559
Gm48671	Gm48671	10	42886705	42888798	2093	-	10.1403	0.0115036	0.168506	0.084696	-3.56156	-11.8069	0.19806	2.33848
Slc2a10	Slc2a10	2	165503787	165519918	16131	+	54.9797	0.011524	0.168708	2.91847	1.54521	2.91847	10.2456	3.5106
Kbtbd11	Kbtbd11	8	15011025	15033334	22309	+	555.375	0.0115372	0.168807	0.429224	-1.2202	-2.32978	41.6898	97.1282
Nrp2	Nrp2	1	62703285	62818696	115411	+	1076.11	0.0115962	0.1695	1.72039	0.782733	1.72039	170.131	98.8914
Trbv24	Trbv24	6	41218091	41218558	467	+	8.03581	0.0115976	0.1695	0.0336623	-4.89272	-29.7068	0.0653888	1.94249
Rgs14	Rgs14	13	55369732	55384688	14956	+	75.9729	0.011627	0.169834	0.203881	-2.2942	-4.90482	3.21703	15.779
Cebpa	Cebpa	7	35119293	35121929	2636	+	4505.06	0.0116342	0.169844	1.5994	0.677532	1.5994	692.984	433.277
C1qtnf1	C1qtnf1	11	118428203	118449964	21761	+	418.667	0.0116535	0.17003	1.67877	0.747401	1.67877	65.5787	39.0637
Ubc	Ubc	5	125385965	125390203	4238	-	3244.8	0.0116703	0.170179	1.5119	0.596363	1.5119	488.221	322.919
Pde7a	Pde7a	3	19223108	19311323	88215	-	686.006	0.0116973	0.170478	1.74367	0.802127	1.74367	109.022	62.5247
1110032F04Rik	1110032F04Rik	3	68869586	68872164	2578	+	4.1307	0.0117192	0.170695	0.0141578	-6.14226	-70.6326	0.0144562	1.02108
Col5a2	Col5a2	1	45374321	45503283	128962	-	1774.54	0.011732	0.170695	1.96859	0.977165	1.96859	294.186	149.44
Gm16158	Gm16158	7	68338668	68353202	14534	-	7.85148	0.0117274	0.170695	0.0196024	-5.67282	-51.0141	0.0378185	1.92927
Gm45548	Gm45548	7	101351273	101354440	3167	-	42.6325	0.0117437	0.170771	0.216997	-2.20425	-4.60835	1.90101	8.76051
Eloa	Eloa	4	136003368	136021764	18396	-	856.546	0.0117597	0.170907	1.48681	0.572225	1.48681	128.028	86.109
Gm10275	Gm10275	10	29698746	29699381	635	-	2052.38	0.0117769	0.170979	0.604235	-0.726817	-1.65498	193.269	319.857
Pvr	Pvr	7	19903578	19921161	17583	-	276.583	0.0117778	0.170979	1.78726	0.837753	1.78726	44.3476	24.8131
Hectd2os	Hectd2os	19	36614052	36705642	91590	-	26.5834	0.0117992	0.171193	4.3843	2.13235	4.3843	5.40361	1.23249
Vldlr	Vldlr	19	27216484	27254232	37748	+	1360	0.01181	0.171255	1.95589	0.967824	1.95589	224.94	115.007
Pim2	Pim2	X	7878262	7883433	5171	+	50.9683	0.0118508	0.171559	0.240935	-2.05328	-4.15049	2.47324	10.2652
Tmem119	Tmem119	5	113793729	113800517	6788	-	179.238	0.011846	0.171559	2.18125	1.12516	2.18125	30.7322	14.0892
Ubqln2	Ubqln2	X	153498227	153501571	3344	+	400.76	0.0118493	0.171559	1.5771	0.657276	1.5771	61.3287	38.8869
Mmp25	Mmp25	17	23628311	23645278	16967	-	15.9564	0.0118852	0.171961	0.0977233	-3.35515	-10.233	0.35464	3.62902
Ccdc71l	Ccdc71l	12	32378704	32382944	4240	+	235.434	0.0119218	0.172203	1.71594	0.779	1.71594	37.1829	21.6691
Cldn5	Cldn5	16	18776847	18778263	1416	+	307.25	0.0119164	0.172203	1.90063	0.926481	1.90063	50.3394	26.4856
Ctcfl	Ctcfl	2	173093609	173119526	25917	-	68.0151	0.0119195	0.172203	2.60777	1.38282	2.60777	12.2741	4.70674
Slc44a2	Slc44a2	9	21320698	21355029	34331	+	646.958	0.0119574	0.172622	0.570831	-0.808864	-1.75183	58.7757	102.965
Ly6d	Ly6d	15	74762056	74763621	1565	-	103.259	0.0119701	0.172709	0.256101	-1.96522	-3.90471	5.2593	20.5361
Meg3	Meg3	12	109541001	109571727	30726	+	258.035	0.0119793	0.172745	2.21927	1.15008	2.21927	44.4788	20.0421
Tm9sf4	Tm9sf4	2	153161303	153210467	49164	+	585.991	0.011996	0.17289	1.51943	0.603533	1.51943	88.3484	58.1457
Gm15513	Gm15513	5	34211810	34213803	1993	-	45.7339	0.012003	0.172895	2.86651	1.51929	2.86651	8.48571	2.96029
Nadk	Nadk	4	155562378	155591002	28624	+	1439.92	0.0120487	0.173457	1.53351	0.61684	1.53351	217.893	142.087
Chd7	Chd7	4	8690406	8867660	177254	+	694.566	0.0120899	0.173762	0.553943	-0.852191	-1.80524	61.9014	111.747
Pgrmc1	Pgrmc1	X	36598206	36606080	7874	+	694.718	0.0120771	0.173762	1.5628	0.644134	1.5628	105.9	67.7628
Vdr	Vdr	15	97854425	97910631	56206	-	98.1485	0.0120859	0.173762	0.283754	-1.81729	-3.52418	5.42398	19.1151
Gsk3b	Gsk3b	16	38089001	38246085	157084	+	1798.12	0.0121316	0.174211	1.43565	0.521707	1.43565	264.955	184.554
Taf1d	Taf1d	9	15306214	15316992	10778	+	655.861	0.0121346	0.174211	0.648779	-0.624201	-1.54136	64.531	99.4653
Rnf141	Rnf141	7	110800432	110844458	44026	-	634.672	0.0121434	0.174242	1.54259	0.625356	1.54259	96.25	62.395
Plekha3	Plekha3	2	76675281	76696829	21548	+	303.362	0.0121508	0.174251	1.66584	0.736249	1.66584	47.3905	28.4484
Chd2	Chd2	7	73426638	73541831	115193	-	1108.49	0.0122223	0.175083	0.590024	-0.761154	-1.69485	102.838	174.295
Pef1	Pef1	4	130102558	130128136	25578	+	295.274	0.0122176	0.175083	1.70701	0.771474	1.70701	46.5596	27.2755
Dnajc13	Dnajc13	9	104151282	104262931	111649	-	926.676	0.0122457	0.175322	1.42775	0.513746	1.42775	136.244	95.4253
Ankrd40	Ankrd40	11	94328001	94341842	13841	+	1084.37	0.0122774	0.175659	1.59816	0.676414	1.59816	166.748	104.337
B3galnt1	B3galnt1	3	69574158	69598961	24803	-	119.839	0.0122828	0.175659	2.13849	1.09659	2.13849	20.4108	9.54449
Cish	Cish	9	107296026	107302785	6759	+	178.486	0.0122976	0.175774	0.41245	-1.27771	-2.42454	13.034	31.6013
Slc5a8	Slc5a8	10	88885992	88929516	43524	+	39.7251	0.0123176	0.175962	0.173499	-2.527	-5.76371	1.46844	8.46366
Arap3	Arap3	18	37972628	37998970	26342	-	435.002	0.0123422	0.176217	1.72853	0.789547	1.72853	68.8931	39.8564
Rock2	Rock2	12	16894895	16987824	92929	+	2206.85	0.0123596	0.176368	1.50449	0.589273	1.50449	331.437	220.299
Sh3pxd2a	Sh3pxd2a	19	47260174	47464402	204228	-	4334.74	0.0123712	0.176437	1.50589	0.59062	1.50589	651.262	432.475
N4bp2	N4bp2	5	65763521	65830109	66588	+	382.557	0.0123889	0.176593	0.561891	-0.831638	-1.7797	34.4108	61.2411
Abcg1	Abcg1	17	31057675	31117989	60314	+	723.266	0.0124108	0.176808	2.45634	1.29651	2.45634	128.5	52.3136
Cd79b	Cd79b	11	106311341	106314763	3422	-	125.549	0.0124545	0.177283	0.0622405	-4.006	-16.0667	1.83949	29.5546
Gm25890	Gm25890	3	96486555	96486720	165	-	31.35	0.0124578	0.177283	0.173736	-2.52503	-5.75586	1.16191	6.68782
Ccn5	Ccn5	2	163820861	163833147	12286	+	110.13	0.0124663	0.177307	2.96057	1.56588	2.96057	20.5787	6.95094
H2-DMb2	H2-DMb2	17	34143307	34151556	8249	+	128.775	0.0124836	0.177456	0.246075	-2.02283	-4.0638	6.35856	25.8399
Slain1os	Slain1os	14	103692983	103699443	6460	-	8.93027	0.0124926	0.177487	0.0778244	-3.68363	-12.8494	0.160753	2.06558
Rgcc	Rgcc	14	79288756	79301646	12890	-	593.732	0.0125353	0.177996	1.72382	0.78561	1.72382	93.9406	54.4955
Pdxdc1	Pdxdc1	16	13833148	13903132	69984	-	666.582	0.012546	0.17805	1.47634	0.562022	1.47634	99.3638	67.3043
Krt17	Krt17	11	100256217	100261030	4813	-	36.7456	0.0126006	0.178692	0.18942	-2.40034	-5.27926	1.46298	7.72343
Pik3cb	Pik3cb	9	99036654	99140622	103968	-	672.854	0.0126106	0.178692	1.63903	0.712846	1.63903	104.451	63.7271
Washc5	Washc5	15	59331997	59374168	42171	-	421.546	0.0126119	0.178692	1.5732	0.653706	1.5732	64.432	40.9559
Avpr2	Avpr2	X	73892102	73895503	3401	+	26.3427	0.0126714	0.178761	0.144086	-2.795	-6.94029	0.829837	5.75931
Dnm1	Dnm1	2	32308471	32353339	44868	-	286.258	0.0126464	0.178761	2.00599	1.00432	2.00599	47.7599	23.8086
Dsc2	Dsc2	18	20030633	20059555	28922	-	42.5805	0.0126486	0.178761	0.238038	-2.07074	-4.20102	2.04533	8.59248
Dysf	Dysf	6	84008590	84211061	202471	+	839.782	0.0126852	0.178761	1.77482	0.827671	1.77482	134.274	75.6552
Gm10925	Gm10925	1	24613974	24614652	678	-	27957	0.0126649	0.178761	0.560645	-0.83484	-1.78366	2510.83	4478.46
Gm4739	Gm4739	10	26107789	26108422	633	+	53.115	0.0126841	0.178761	0.279894	-1.83705	-3.57278	2.90389	10.375
Gpc1	Gpc1	1	92831645	92860780	29135	+	560.507	0.0126799	0.178761	2.0481	1.03428	2.0481	94.1224	45.9561
Man2a1	Man2a1	17	64600736	64755111	154375	+	1027.94	0.0126525	0.178761	1.51174	0.596213	1.51174	154.659	102.305
Ppp3r1	Ppp3r1	11	17159263	17200376	41113	+	880.72	0.0126924	0.178761	1.48652	0.571936	1.48652	131.627	88.5471
Sash3	Sash3	X	48146436	48161566	15130	+	186.556	0.012691	0.178761	0.249503	-2.00287	-4.00797	9.31465	37.3329
Vamp1	Vamp1	6	125215551	125245965	30414	+	362.948	0.0126778	0.178761	0.510699	-0.969454	-1.9581	30.6728	60.0604
Igfals	Igfals	17	24865997	24882011	16014	+	153.777	0.0127116	0.178934	2.1194	1.08365	2.1194	26.1253	12.3268
Atf6	Atf6	1	170704674	170867772	163098	-	699.715	0.0127416	0.17926	1.54507	0.627676	1.54507	106.195	68.7312
Fbxo17	Fbxo17	7	28716804	28738145	21341	+	36.193	0.0127577	0.179388	0.219393	-2.18841	-4.55803	1.62798	7.42038
Klrk1	Klrk1	6	129610323	129623865	13542	-	56.1285	0.0127984	0.179864	0.246058	-2.02293	-4.06408	2.77099	11.2616
Mctp1	Mctp1	13	76384535	77031811	647276	+	62.287	0.0128407	0.18036	2.58513	1.37024	2.58513	11.2297	4.34395
Fez2	Fez2	17	78369212	78418153	48941	-	329.346	0.0128546	0.180458	1.73546	0.795317	1.73546	52.2323	30.0971
C1galt1c1	C1galt1c1	X	38630785	38635088	4303	-	118.439	0.0128817	0.18074	2.06938	1.0492	2.06938	19.9453	9.63831
Kcng1	Kcng1	2	168260117	168281737	21620	-	5.16138	0.0128928	0.180799	0.0412172	-4.60061	-24.2617	0.0511804	1.24172
Lta	Lta	17	35203165	35205352	2187	-	10.3515	0.0129453	0.181437	0.0837588	-3.57761	-11.939	0.200269	2.39101
Mtmr10	Mtmr10	7	64287653	64340807	53154	+	389.246	0.0130128	0.182285	1.64229	0.715712	1.64229	60.4796	36.8263
Rapgef3	Rapgef3	15	97744770	97767973	23203	-	328.954	0.0130248	0.182354	1.87034	0.903299	1.87034	53.5983	28.657
Hilpda	Hilpda	6	29272488	29275447	2959	+	63.9729	0.0130681	0.182763	2.57428	1.36417	2.57428	11.516	4.47349
Lama2	Lama2	10	26980036	27619759	639723	-	1567.08	0.013062	0.182763	1.78366	0.834837	1.78366	251.036	140.742
Atp6v1c1	Atp6v1c1	15	38661933	38692447	30514	+	373.225	0.0130805	0.182838	1.63344	0.707915	1.63344	57.8797	35.4342
Nhsl1	Nhsl1	10	18318985	18533893	214908	+	436.97	0.0130992	0.183002	0.407133	-1.29643	-2.4562	31.6066	77.6321
Glud1	Glud1	14	34310727	34345266	34539	+	1452.11	0.0131095	0.183047	1.4842	0.569684	1.4842	216.859	146.112
4930426D05Rik	4930426D05Rik	18	21651448	21656106	4658	+	10.5105	0.0131252	0.183168	0.0348829	-4.84134	-28.6674	0.0887108	2.5431
Poglut3	Poglut3	9	53384025	53401868	17843	+	182.093	0.01315	0.183415	1.8526	0.889553	1.8526	29.5637	15.9579
Pik3ip1	Pik3ip1	11	3330401	3342972	12571	+	203.226	0.0132351	0.184503	0.426241	-1.23026	-2.34609	15.1807	35.6152
Samd8	Samd8	14	21750531	21798727	48196	+	576.269	0.0132425	0.184507	1.58722	0.666502	1.58722	88.3629	55.6715
Tbc1d2b	Tbc1d2b	9	90202027	90270805	68778	-	746.01	0.0132938	0.185122	1.47597	0.561665	1.47597	111.202	75.3413
Arl4a	Arl4a	12	40005447	40038026	32579	-	832.24	0.0133502	0.18548	1.68909	0.756245	1.68909	130.647	77.3478
Cd79a	Cd79a	7	24897381	24902198	4817	+	148.802	0.0133545	0.18548	0.0490509	-4.34958	-20.387	1.73964	35.466
Col4a3bp	Col4a3bp	13	96542618	96640168	97550	+	724.532	0.0133549	0.18548	1.50192	0.586803	1.50192	108.715	72.3845
Lmnb1	Lmnb1	18	56707813	56753425	45612	+	125.694	0.0133552	0.18548	0.36369	-1.45922	-2.74959	8.38401	23.0526
Vcp-rs	Vcp-rs	X	104345829	104348235	2406	-	1632.97	0.0133531	0.18548	1.44077	0.52684	1.44077	240.978	167.256
Sypl	Sypl	12	32953891	32979861	25970	+	975.974	0.0133767	0.185679	1.52634	0.610073	1.52634	147.39	96.5645
Ypel2	Ypel2	11	86936425	86993708	57283	-	365.874	0.0134092	0.186032	1.62745	0.702612	1.62745	56.6525	34.8106
Rdh11	Rdh11	12	79174337	79192294	17957	-	182.01	0.013429	0.186207	1.98457	0.988823	1.98457	30.2779	15.2567
Skap2	Skap2	6	51857422	52012550	155128	-	441.419	0.0134441	0.186317	1.63244	0.707034	1.63244	68.4414	41.9257
Arsi	Arsi	18	60911780	60918562	6782	+	71.0386	0.0134651	0.186508	2.57382	1.36391	2.57382	12.7908	4.96957
Akt2-ps	Akt2-ps	11	16514533	16515982	1449	+	582.546	0.0134766	0.186568	1.67308	0.742506	1.67308	91.1315	54.4693
Cdc42bpb	Cdc42bpb	12	111292976	111377719	84743	-	1024.09	0.0135342	0.187086	1.60395	0.681629	1.60395	157.704	98.3226
Chst1	Chst1	2	92599707	92615251	15544	+	862.694	0.0135356	0.187086	1.99985	0.999889	1.99985	143.799	71.9052
Snap23	Snap23	2	120567671	120601256	33585	+	343.776	0.0135331	0.187086	1.64253	0.715919	1.64253	53.4324	32.5306
Slc3a2	Slc3a2	19	8706882	8723370	16488	-	578.241	0.0135708	0.187472	1.53617	0.619334	1.53617	87.5809	57.0127
Itga11	Itga11	9	62677826	62783983	106157	+	87.0287	0.0135793	0.187489	2.66829	1.41592	2.66829	15.8102	5.9252
Oat	Oat	7	132557478	132576399	18921	-	576.141	0.0135927	0.187575	1.59391	0.672572	1.59391	88.518	55.5351
Ntrk1	Ntrk1	3	87778244	87795163	16919	-	4.60441	0.0136167	0.187806	0.012652	-6.30449	-79.0389	0.0144563	1.14261
Fam120a	Fam120a	13	48879219	48968018	88799	-	2198.69	0.0136688	0.188424	1.36885	0.452966	1.36885	317.638	232.047
Lime1	Lime1	2	181380078	181383629	3551	+	63.2517	0.0136857	0.188558	0.292248	-1.77474	-3.42175	3.57792	12.2428
Adamtsl1	Adamtsl1	4	85514172	86428386	914214	+	172.052	0.0137115	0.188813	2.12414	1.08688	2.12414	29.2328	13.7622
Ifi204	Ifi204	1	173747293	173766944	19651	-	82.5842	0.0137491	0.189231	2.34462	1.22935	2.34462	14.475	6.17371
Gm22614	Gm22614	3	96488729	96488894	165	+	30.7109	0.0137722	0.189347	0.177988	-2.49015	-5.61836	1.1619	6.528
Jam2	Jam2	16	84774123	84825929	51806	+	572.633	0.0137676	0.189347	1.73688	0.796497	1.73688	90.8334	52.2969
Dpysl2	Dpysl2	14	66802864	66868689	65825	-	1199.51	0.0137856	0.189432	1.45644	0.542444	1.45644	177.814	122.088
Map4k4	Map4k4	1	39900913	40026311	125398	+	2008.94	0.0138044	0.189489	1.51615	0.600417	1.51615	302.668	199.629
Rhoq	Rhoq	17	86963082	87000070	36988	+	1560.15	0.0137983	0.189489	1.59649	0.674906	1.59649	239.79	150.198
Peli1	Peli1	11	21091291	21150324	59033	+	421.514	0.0138372	0.189769	0.451799	-1.14625	-2.21337	32.7936	72.5844
Ubtd1	Ubtd1	19	41981763	42034644	52881	+	87.9058	0.0138394	0.189769	2.27613	1.18658	2.27613	15.2753	6.71111
C130026I21Rik	C130026I21Rik	1	84992690	85270567	277877	-	54.7577	0.0139154	0.190711	4.09356	2.03336	4.09356	11.0182	2.6916
Comt	Comt	16	18406886	18426853	19967	-	1532.58	0.0139252	0.190745	1.78236	0.833789	1.78236	245.484	137.73
Ctdspl	Ctdspl	9	118926453	119043999	117546	+	1025.94	0.0139461	0.190929	1.72082	0.783093	1.72082	162.226	94.2729
Tmc4	Tmc4	7	3665790	3677554	11764	-	199.352	0.014029	0.191963	0.308458	-1.69685	-3.24193	11.747	38.0831
Dpep1	Dpep1	8	123186242	123201813	15571	+	428.236	0.0140412	0.192029	1.94479	0.959612	1.94479	70.6751	36.3408
Fkbp9	Fkbp9	6	56832059	56879359	47300	+	1025.51	0.0140617	0.192208	1.65054	0.722938	1.65054	159.652	96.7274
Irf6	Irf6	1	193153111	193172024	18913	+	133.206	0.0140783	0.192335	0.322293	-1.63356	-3.10277	8.114	25.1759
Aebp1	Aebp1	11	5861947	5872089	10142	+	617.042	0.0140966	0.192382	1.93744	0.95415	1.93744	101.767	52.5267
Cited4	Cited4	4	120666572	120667821	1249	+	37.197	0.0140918	0.192382	0.242209	-2.04567	-4.12866	1.81276	7.48428
Gpr68	Gpr68	12	100876682	100908199	31517	-	87.0463	0.0141199	0.192599	0.300253	-1.73575	-3.33052	5.02553	16.7376
Col17a1	Col17a1	19	47646344	47692095	45751	-	104.474	0.0142465	0.194224	0.265373	-1.9139	-3.76827	5.47577	20.6342
Cped1	Cped1	6	21985916	22256405	270489	+	1414.31	0.0142867	0.194443	1.76757	0.821767	1.76757	225.812	127.753
Fam20a	Fam20a	11	109669749	109722280	52531	-	116.322	0.0142774	0.194443	0.396	-1.33643	-2.52525	8.25076	20.8353
Hgf	Hgf	5	16553495	16620153	66658	+	142.682	0.0142926	0.194443	2.04919	1.03505	2.04919	23.9758	11.7002
Tmem263	Tmem263	10	85102627	85120619	17992	+	331.665	0.0142811	0.194443	1.69596	0.762099	1.69596	52.148	30.7484
Ubb-ps	Ubb-ps	14	46084028	46085001	973	+	2104.28	0.0143148	0.194644	1.5015	0.586407	1.5015	315.795	210.32
Slc7a5	Slc7a5	8	121881150	121907695	26545	-	113.656	0.0143341	0.194804	0.385236	-1.37619	-2.59581	7.90819	20.5282
Spcs1	Spcs1	14	30999826	31001673	1847	-	306.92	0.0143514	0.194938	1.64609	0.71904	1.64609	47.7478	29.0069
Hectd3	Hectd3	4	116995317	117005278	9961	+	518.017	0.0143692	0.195077	1.56293	0.644256	1.56293	78.9649	50.5236
Cgn	Cgn	3	94760069	94786516	26447	-	117.276	0.0144267	0.19548	0.314714	-1.66789	-3.17749	7.01808	22.2999
F630028O10Rik	F630028O10Rik	X	96239926	96243637	3711	+	151.418	0.014429	0.19548	2.16552	1.11472	2.16552	25.9043	11.9621
Sgpl1	Sgpl1	10	61098642	61147704	49062	-	978.312	0.0144072	0.19548	1.53935	0.622321	1.53935	148.287	96.3312
Sumf1	Sumf1	6	108107028	108185583	78555	-	251.153	0.0144192	0.19548	1.66949	0.739411	1.66949	39.2697	23.5219
Srgap3	Srgap3	6	112717971	112947267	229296	-	167.743	0.0145261	0.196693	0.447818	-1.15902	-2.23305	12.9701	28.9628
Cd63-ps	Cd63-ps	18	50134726	50135601	875	+	345.281	0.0145352	0.196713	1.78963	0.839663	1.78963	55.4096	30.9614
Fgf9	Fgf9	14	58070547	58112721	42174	+	12.6859	0.0145649	0.197013	7.34878	2.8775	7.34878	2.79571	0.380432
Arhgdia	Arhgdia	11	120578104	120581625	3521	-	2128.45	0.01461	0.197521	1.49731	0.582375	1.49731	319.073	213.097
Gpr132	Gpr132	12	112850873	112868229	17356	-	46.7665	0.014684	0.198417	0.183475	-2.44634	-5.45033	1.81315	9.88227
Dhcr7	Dhcr7	7	143823145	143848411	25266	+	359.34	0.0147964	0.19973	2.14016	1.09772	2.14016	61.2472	28.618
Kcna3	Kcna3	3	107036169	107038071	1902	+	32.8365	0.0147965	0.19973	0.163005	-2.61701	-6.13479	1.1498	7.0538
Oxct1	Oxct1	15	4026383	4155345	128962	+	1611.33	0.0148267	0.200033	1.71008	0.774062	1.71008	254.204	148.65
Atp13a2	Atp13a2	4	140986873	141007331	20458	+	368.108	0.0148527	0.20028	1.64624	0.719172	1.64624	57.2677	34.787
Gm22009	Gm22009	3	69085105	69085448	343	-	366.22	0.0149033	0.200754	0.455098	-1.13575	-2.19733	28.6453	62.9432
Mvk	Mvk	5	114444269	114460592	16323	+	127.595	0.0148974	0.200754	2.02111	1.01515	2.02111	21.3441	10.5606
0610010F05Rik	0610010F05Rik	11	23564961	23633640	68679	-	259.517	0.0149733	0.20138	1.72789	0.78901	1.72789	41.0901	23.7805
Eid1	Eid1	2	125673095	125674786	1691	+	375.791	0.0149619	0.20138	1.61609	0.692512	1.61609	58.0378	35.9124
Ikzf1	Ikzf1	11	11685003	11772927	87924	+	527.134	0.0149808	0.20138	0.198371	-2.33373	-5.04106	21.8151	109.971
Srebf2	Srebf2	15	82147181	82205380	58199	+	717.625	0.0149806	0.20138	0.64073	-0.642212	-1.56072	70.0654	109.353
Sh2d1a	Sh2d1a	X	42502453	42529331	26878	+	12.5304	0.0150063	0.201618	0.0794579	-3.65366	-12.5853	0.230306	2.89846
Ski	Ski	4	155154075	155222593	68518	-	1445.53	0.0150186	0.201679	1.40952	0.495202	1.40952	211.399	149.979
Gm45716	Gm45716	11	90187683	90251256	63573	+	269.095	0.0150526	0.201881	2.01603	1.01152	2.01603	44.9928	22.3175
Gm45837	Gm45837	7	101410886	101512820	101934	+	223.817	0.0150462	0.201881	1.73085	0.791483	1.73085	35.474	20.4951
Tmed7	Tmed7	18	46560235	46597536	37301	-	912.257	0.0150569	0.201881	1.46814	0.553993	1.46814	135.636	92.386
Mfsd7a	Mfsd7a	5	108441054	108449101	8047	-	143.464	0.0150657	0.201895	2.02662	1.01907	2.02662	24.0275	11.856
Snx13	Snx13	12	35047186	35147480	100294	+	660.758	0.0150773	0.201946	1.58366	0.663258	1.58366	101.232	63.9232
Dhcr24	Dhcr24	4	106561038	106589114	28076	+	358.731	0.0151296	0.202542	1.72151	0.783678	1.72151	56.7115	32.9428
Gm7908	Gm7908	15	73407489	73408240	751	-	152.821	0.01517	0.202978	1.93066	0.949093	1.93066	25.174	13.0391
Mpeg1	Mpeg1	19	12460779	12465284	4505	+	1773.96	0.0151931	0.203183	3.54323	1.82507	3.54323	345.885	97.6185
Gm28439	Gm28439	1	24611535	24612411	876	-	15251.7	0.0152098	0.203301	0.577921	-0.791056	-1.73034	1396.51	2416.44
Wnt5a	Wnt5a	14	28504750	28527449	22699	+	385.063	0.0152339	0.203519	1.78246	0.833871	1.78246	61.6491	34.5865
Serpina10	Serpina10	12	103614786	103631445	16659	-	10.5512	0.0152796	0.204024	0.0403257	-4.63216	-24.7981	0.102396	2.53923
Usp5	Usp5	6	124815019	124829485	14466	-	761.644	0.0153126	0.204359	1.46419	0.550099	1.46419	113.136	77.2688
Reep3	Reep3	10	67009189	67096946	87757	-	1120.15	0.0153297	0.204378	1.4687	0.554537	1.4687	166.585	113.423
Slc8b1	Slc8b1	5	120511168	120534025	22857	+	299.927	0.0153284	0.204378	1.63616	0.710314	1.63616	46.5357	28.442
Gm42141	Gm42141	5	105495470	105497642	2172	+	13.2712	0.0153537	0.204488	0.108163	-3.20873	-9.24533	0.324369	2.9989
Gm42868	Gm42868	3	100497429	100500126	2697	+	19.8639	0.015349	0.204488	0.168184	-2.57189	-5.94588	0.715498	4.25427
BB365896	BB365896	6	58965655	59002084	36429	+	95.7897	0.0153694	0.204592	0.397256	-1.33186	-2.51727	6.80224	17.1231
Gm45470	Gm45470	8	27228686	27240333	11647	+	419.182	0.015414	0.204876	2.05762	1.04097	2.05762	70.5188	34.2721
Pcnx	Pcnx	12	81860023	82000925	140902	+	1476.14	0.0154144	0.204876	1.48693	0.572338	1.48693	220.625	148.376
Rora	Rora	9	68653786	69388247	734461	+	946.532	0.0154039	0.204876	1.62606	0.701383	1.62606	146.499	90.0941
Hist1h4n	Hist1h4n	13	21831767	21832197	430	-	156.939	0.0154833	0.205686	0.390059	-1.35824	-2.56372	11.0176	28.2461
Gm11478	Gm11478	11	86630428	86631027	599	-	407.983	0.0155043	0.205834	0.582313	-0.780133	-1.71729	37.5439	64.4738
Tmed2	Tmed2	5	124540695	124550507	9812	+	1571.09	0.0155103	0.205834	1.43634	0.522396	1.43634	231.549	161.207
Ptp4a1	Ptp4a1	1	30940302	30949771	9469	-	3729.11	0.0155451	0.20619	1.6304	0.705224	1.6304	577.808	354.397
Pyroxd2	Pyroxd2	19	42725858	42752776	26918	-	145.299	0.0155943	0.206733	2.40861	1.2682	2.40861	25.6905	10.6661
Sspn	Sspn	6	145931641	145965224	33583	+	511.965	0.0156019	0.206733	1.79419	0.843335	1.79419	82.1662	45.7956
Celsr2	Celsr2	3	108390851	108415553	24702	-	587.167	0.0156375	0.207099	0.405708	-1.30149	-2.46483	42.3615	104.414
St14	St14	9	31089402	31131854	42452	-	191.637	0.0156956	0.207762	0.310023	-1.68955	-3.22556	11.3365	36.5665
2310022B05Rik	2310022B05Rik	8	124635756	124663370	27614	-	297.219	0.0158136	0.208573	1.74234	0.801026	1.74234	47.2212	27.1022
Cadm3	Cadm3	1	173333258	173367696	34438	-	133.311	0.0157885	0.208573	2.08534	1.06028	2.08534	22.5048	10.7919
Cd44	Cd44	2	102811141	102901666	90525	-	666.748	0.0158288	0.208573	2.10329	1.07265	2.10329	112.987	53.7194
Cercam	Cercam	2	29869164	29882841	13677	+	142.792	0.0157964	0.208573	2.07437	1.05267	2.07437	24.0939	11.615
Galns	Galns	8	122578242	122611464	33222	-	95.1746	0.0158235	0.208573	2.2466	1.16775	2.2466	16.4832	7.33694
Gm49839	Gm49839	17	28457484	28461096	3612	-	39.7657	0.0157831	0.208573	0.209138	-2.25747	-4.78152	1.71963	8.22244
Gm6277	Gm6277	18	11820671	11840870	20199	-	97.1428	0.0157993	0.208573	2.29858	1.20074	2.29858	16.9183	7.36032
Mpzl3	Mpzl3	9	45055186	45077437	22251	+	83.3142	0.0157733	0.208573	0.423449	-1.23974	-2.36156	6.19457	14.6288
Ninj1	Ninj1	13	49187485	49196245	8760	+	199.204	0.0158291	0.208573	1.95989	0.970774	1.95989	32.991	16.8331
Prex2	Prex2	1	10993465	11303682	310217	+	1317.6	0.0158467	0.208699	1.75081	0.808022	1.75081	209.624	119.73
Marveld2	Marveld2	13	100595957	100616972	21015	-	37.0295	0.0158888	0.209148	0.228278	-2.13114	-4.38062	1.72065	7.53752
Rab2a	Rab2a	4	8535644	8607779	72135	+	637.062	0.0159122	0.20935	1.50963	0.594194	1.50963	95.7907	63.4532
Nceh1	Nceh1	3	27182965	27284609	101644	+	266.636	0.0159976	0.210366	2.59337	1.37483	2.59337	48.1244	18.5567
Ifitm3	Ifitm3	7	141009586	141010771	1185	-	472.155	0.0160344	0.210744	1.64989	0.722372	1.64989	73.5106	44.5548
Dscaml1	Dscaml1	9	45426628	45753713	327085	+	7.57341	0.0160545	0.2109	0.0325218	-4.94245	-30.7486	0.0597186	1.83627
Gpr171	Gpr171	3	59096448	59101822	5374	-	53.9193	0.016064	0.21092	0.2354	-2.08681	-4.24809	2.56607	10.9009
Pik3cd	Pik3cd	4	149649168	149702572	53404	-	356.5	0.0160814	0.211041	0.327428	-1.61075	-3.05411	21.9841	67.1418
Elmo2	Elmo2	2	165288031	165326480	38449	-	414.221	0.0161044	0.211134	1.57211	0.6527	1.57211	63.3083	40.2697
Emc7	Emc7	2	112454997	112472163	17166	+	374.353	0.0161129	0.211134	1.576	0.656265	1.576	57.259	36.3319
Rmi2	Rmi2	16	10835059	10892967	57908	+	14.6704	0.0161056	0.211134	0.164391	-2.60479	-6.08304	0.517805	3.14983
Gm26740	Gm26740	10	22187013	22302836	115823	-	9.42309	0.0161483	0.211318	0.0840763	-3.57216	-11.894	0.182884	2.17522
Gm5281	Gm5281	3	136049555	136051689	2134	-	13.4213	0.0161717	0.211318	0.0669537	-3.90069	-14.9357	0.210957	3.15079
H2-Q7	H2-Q7	17	35439155	35443774	4619	+	808.037	0.016174	0.211318	0.466829	-1.09904	-2.14211	64.2925	137.722
Il16	Il16	7	83642825	83745727	102902	-	410.013	0.0161757	0.211318	0.364069	-1.45771	-2.74673	27.359	75.1477
Rnu3b3	Rnu3b3	11	87448627	87448843	216	+	160.416	0.0161702	0.211318	0.353047	-1.50207	-2.83248	10.4696	29.6549
Rnu3b4	Rnu3b4	11	87462286	87462502	216	+	160.416	0.0161702	0.211318	0.353047	-1.50207	-2.83248	10.4696	29.6549
Adam6b	Adam6b	12	113489511	113492058	2547	+	10.893	0.0162071	0.211561	0.0466954	-4.42058	-21.4154	0.121541	2.60286
Fdps	Fdps	3	89093588	89101960	8372	-	160.364	0.0162106	0.211561	2.10136	1.07132	2.10136	27.1726	12.931
Lrrc15	Lrrc15	16	30269302	30283257	13955	-	61.4318	0.0162299	0.2116	0.199604	-2.32479	-5.00992	2.55294	12.79
Spire1	Spire1	18	67488209	67610791	122582	-	323.253	0.0162251	0.2116	1.71083	0.774693	1.71083	51.021	29.8224
Map2	Map2	1	66175273	66442584	267311	+	208.066	0.0162996	0.212402	0.353001	-1.50225	-2.83285	13.5692	38.4396
Kcnmb4	Kcnmb4	10	116417861	116473879	56018	-	4.80724	0.0163197	0.212558	0.0339485	-4.88051	-29.4563	0.0392722	1.15682
A130071D04Rik	A130071D04Rik	1	138161820	138167684	5864	-	278.69	0.0163567	0.212736	0.153033	-2.70809	-6.53454	9.24744	60.4278
Ell3	Ell3	2	121439010	121444279	5269	-	14.4034	0.016358	0.212736	0.104964	-3.25204	-9.52711	0.342387	3.26196
[truncated: 24,543 more rows]
