# Supplementary material for: Western Diet-Induced Obesity Modulates the Mammary Fat Pad Microenvironment
Source: Cells. 2026 Jun 8;15(12):1050. doi: 10.3390/cells15121050 (PMC13297574; doi:10.3390/cells15121050)
Supplement: Supplementary file 1 [file cells-15-01050-s001.zip › Table S2 (Pathway).xlsx]

## Sheet: Pathway
Western diet-induced obesity modulates the mammary fat pad microenvironment
			Md Manirujjaman1, Maria D. Sanchez-Pino2, Jasjeet Singh3, Farzeen Nafees4, Mrityunjoy Biswas1, Ramesh Thylur Puttalingaiah2, Soroor Heidari1,
				Dorota Wyczechowska2, Jone Garai2, Diana C. Polania-Villanueva2, Qingzhao Yu5, Luis Del Valle2,6, Lucio Miele1, Samarpan Majumder1, Jovanny Zabaleta2, and Fokhrul Hossain1*
Gene set	Description	Enrichment score	P-value	FDR step up	Rich factor	Genes in set	Genes in list	Genes not in list	Genes in list, not in set	Genes not in list, not in set
path:mmu04142	Lysosome	29.0149	2.51e-13	8.6e-11	0.246377	138	34	104	487	8360
path:mmu04610	Complement and coagulation cascades	20.1166	1.83e-09	3.15e-07	0.247312	93	23	70	498	8394
path:mmu04640	Hematopoietic cell lineage	16.3668	7.8e-08	8.92e-06	0.221053	95	21	74	500	8390
path:mmu04145	Phagosome	14.8765	3.46e-07	2.97e-05	0.162921	178	29	149	492	8315
path:mmu03320	PPAR signaling pathway	12.3488	4.33e-06	0.000297371	0.195652	92	18	74	503	8390
path:mmu04979	Cholesterol metabolism	11.8536	7.11e-06	0.000406633	0.245283	53	13	40	508	8424
path:mmu04512	ECM-receptor interaction	11.5589	9.55e-06	0.000467986	0.193182	88	17	71	504	8393
path:mmu01040	Biosynthesis of unsaturated fatty acids	10.8518	1.94e-05	0.000830499	0.285714	35	10	25	511	8439
path:mmu04660	T cell receptor signaling pathway	10.5739	2.56e-05	0.000974659	0.173077	104	18	86	503	8378
path:mmu05340	Primary immunodeficiency	10.3164	3.31e-05	0.0011348	0.27027	37	10	27	511	8437
path:mmu04514	Cell adhesion molecules	9.40463	8.23e-05	0.00256757	0.135593	177	24	153	497	8311
path:mmu05323	Rheumatoid arthritis	8.98642	0.000125097	0.00357569	0.172414	87	15	72	506	8392
path:mmu04510	Focal adhesion	8.86456	0.000141309	0.00372838	0.126214	206	26	180	495	8284
path:mmu05235	PD-L1 expression and PD-1 checkpoint pathway in cancer	8.59352	0.000185303	0.00453994	0.166667	90	15	75	506	8389
path:mmu01212	Fatty acid metabolism	8.09661	0.000304569	0.00696449	0.184615	65	12	53	509	8411
path:mmu04216	Ferroptosis	7.50288	0.000551496	0.0118227	0.214286	42	9	33	512	8431
path:mmu04974	Protein digestion and absorption	7.37426	0.000627189	0.0126545	0.144144	111	16	95	505	8369
path:mmu04060	Cytokine-cytokine receptor interaction	6.94289	0.000965478	0.0183977	0.10473	296	31	265	490	8199
path:mmu04064	NF-kappa B signaling pathway	6.70127	0.00122935	0.0221929	0.140187	107	15	92	506	8372
path:mmu04923	Regulation of lipolysis in adipocytes	6.54229	0.00144118	0.0247162	0.175439	57	10	47	511	8417
path:mmu04658	Th1 and Th2 cell differentiation	6.34804	0.00175017	0.0285861	0.146067	89	13	76	508	8388
path:mmu04978	Mineral absorption	6.27129	0.00188979	0.0294636	0.169492	59	10	49	511	8415
path:mmu05165	Human papillomavirus infection	6.16343	0.00210502	0.0313922	0.0961538	364	35	329	486	8135
path:mmu04061	Viral protein interaction with cytokine and cytokine receptor	5.66301	0.00347205	0.0496214	0.135417	96	13	83	508	8381
path:mmu04966	Collecting duct acid secretion	5.56168	0.00384231	0.0506889	0.222222	27	6	21	515	8443
path:mmu04659	Th17 cell differentiation	5.59716	0.0037084	0.0506889	0.12963	108	14	94	507	8370
path:mmu05150	Staphylococcus aureus infection	5.47766	0.00417912	0.0530903	0.123967	121	15	106	506	8358
path:mmu05100	Bacterial invasion of epithelial cells	5.38222	0.00459758	0.0544978	0.142857	77	11	66	510	8398
path:mmu05205	Proteoglycans in cancer	5.34613	0.00476657	0.0544978	0.105263	209	22	187	499	8277
path:mmu05216	Thyroid cancer	5.34689	0.00476294	0.0544978	0.189189	37	7	30	514	8434
path:mmu04151	PI3K-Akt signaling pathway	5.30108	0.00498621	0.05517	0.0918919	370	34	336	487	8128
path:mmu00062	Fatty acid elongation	5.1871	0.00558817	0.0565302	0.206897	29	6	23	515	8441
path:mmu00040	Pentose and glucuronate interconversions	5.19332	0.00555356	0.0565302	0.184211	38	7	31	514	8433
path:mmu04721	Synaptic vesicle cycle	5.18435	0.00560358	0.0565302	0.139241	79	11	68	510	8396
path:mmu04670	Leukocyte transendothelial migration	4.88147	0.00758588	0.0743416	0.119658	117	14	103	507	8361
path:mmu04925	Aldosterone synthesis and secretion	4.81714	0.00808991	0.0770789	0.122642	106	13	93	508	8371
path:mmu05412	Arrhythmogenic right ventricular cardiomyopathy	4.34102	0.0130232	0.120729	0.12987	77	10	67	511	8397
path:mmu00561	Glycerolipid metabolism	4.22267	0.0146595	0.12618	0.134328	67	9	58	512	8406
path:mmu05133	Pertussis	4.25513	0.0141912	0.12618	0.128205	78	10	68	511	8396
path:mmu05144	Malaria	4.2189	0.0147149	0.12618	0.142857	56	8	48	513	8416
path:mmu04975	Fat digestion and absorption	4.14672	0.0158162	0.132316	0.152174	46	7	39	514	8425
path:mmu04066	HIF-1 signaling pathway	4.09996	0.0165733	0.135349	0.112069	116	13	103	508	8361
path:mmu04015	Rap1 signaling pathway	4.00783	0.0181727	0.144959	0.0945946	222	21	201	500	8263
path:mmu00360	Phenylalanine metabolism	3.65806	0.0257824	0.200985	0.2	20	4	16	517	8448
path:mmu04612	Antigen processing and presentation	3.62964	0.0265256	0.202184	0.116279	86	10	76	511	8388
path:mmu04380	Osteoclast differentiation	3.54524	0.0288616	0.20624	0.104	125	13	112	508	8352
path:mmu04924	Renin secretion	3.55036	0.0287144	0.20624	0.12	75	9	66	512	8398
path:mmu04115	p53 signaling pathway	3.55036	0.0287144	0.20624	0.12	75	9	66	512	8398
path:mmu00531	Glycosaminoglycan degradation	3.49229	0.030431	0.208757	0.190476	21	4	17	517	8447
path:mmu00100	Steroid biosynthesis	3.49229	0.030431	0.208757	0.190476	21	4	17	517	8447
path:mmu00053	Ascorbate and aldarate metabolism	3.46472	0.0312817	0.210385	0.16129	31	5	26	516	8438
path:mmu05166	Human T-cell leukemia virus 1 infection	3.41359	0.0329227	0.217163	0.088	250	22	228	499	8236
path:mmu01100	Metabolic pathways	3.30738	0.0366119	0.232553	0.0677656	1638	111	1527	410	6937
path:mmu04672	Intestinal immune network for IgA production	3.31621	0.0362901	0.232553	0.139535	43	6	37	515	8427
path:mmu05142	Chagas disease	3.26836	0.0380689	0.237412	0.105769	104	11	93	510	8371
path:mmu05410	Hypertrophic cardiomyopathy	3.22361	0.0398111	0.243843	0.108696	92	10	82	511	8382
path:mmu04964	Proximal tubule bicarbonate reclamation	3.19131	0.0411178	0.247428	0.173913	23	4	19	517	8445
path:mmu00600	Sphingolipid metabolism	3.17304	0.041876	0.247646	0.125	56	7	49	514	8415
path:mmu00410	beta-Alanine metabolism	3.11235	0.0444962	0.25437	0.147059	34	5	29	516	8435
path:mmu00860	Porphyrin metabolism	3.12269	0.0440387	0.25437	0.133333	45	6	39	515	8425
path:mmu05414	Dilated cardiomyopathy	3.03815	0.0479236	0.265547	0.105263	95	10	85	511	8379
path:mmu05146	Amoebiasis	3.03656	0.0479998	0.265547	0.101852	108	11	97	510	8367
path:mmu00604	Glycosphingolipid biosynthesis - ganglio series	2.94939	0.0523718	0.285136	0.2	15	3	12	518	8452
path:mmu00592	alpha-Linolenic acid metabolism	2.92494	0.053668	0.285649	0.16	25	4	21	517	8443
path:mmu05135	Yersinia infection	2.91634	0.0541316	0.285649	0.0948905	137	13	124	508	8340
path:mmu01200	Carbon metabolism	2.89173	0.0554802	0.288329	0.0967742	124	12	112	509	8352
path:mmu00564	Glycerophospholipid metabolism	2.80728	0.0603691	0.309054	0.10101	99	10	89	511	8375
path:mmu05152	Tuberculosis	2.76735	0.0628282	0.316913	0.0879121	182	16	166	505	8298
path:mmu04014	Ras signaling pathway	2.74044	0.0645419	0.320839	0.0833333	240	20	220	501	8244
path:mmu05230	Central carbon metabolism in cancer	2.69007	0.067876	0.328791	0.106667	75	8	67	513	8397
path:mmu00340	Histidine metabolism	2.68738	0.0680588	0.328791	0.148148	27	4	23	517	8441
path:mmu04971	Gastric acid secretion	2.62807	0.072218	0.342686	0.105263	76	8	68	513	8396
path:mmu00350	Tyrosine metabolism	2.61821	0.0729333	0.342686	0.128205	39	5	34	516	8430
path:mmu04140	Autophagy - animal	2.55663	0.077566	0.345521	0.0896552	145	13	132	508	8332
path:mmu04144	Endocytosis	2.58864	0.0751223	0.345521	0.080292	274	22	252	499	8212
path:mmu04146	Peroxisome	2.57506	0.0761492	0.345521	0.1	90	9	81	512	8383
path:mmu04936	Alcoholic liver disease	2.55663	0.077566	0.345521	0.0896552	145	13	132	508	8332
path:mmu04020	Calcium signaling pathway	2.54288	0.0786395	0.345812	0.0813008	246	20	226	501	8238
path:mmu00750	Vitamin B6 metabolism	2.38417	0.0921657	0.400162	0.222222	9	2	7	519	8457
path:mmu00511	Other glycan degradation	2.36268	0.0941679	0.403745	0.157895	19	3	16	518	8448
path:mmu05416	Viral myocarditis	2.23286	0.107221	0.448498	0.0963855	83	8	75	513	8389
path:mmu00532	Glycosaminoglycan biosynthesis - chondroitin sulfate / dermatan sulfate	2.24209	0.106236	0.448498	0.15	20	3	17	518	8447
path:mmu00640	Propanoate metabolism	2.19258	0.111628	0.450174	0.125	32	4	28	517	8436
path:mmu05140	Leishmaniasis	2.2091	0.109799	0.450174	0.1	70	7	63	514	8401
path:mmu04260	Cardiac muscle contraction	2.18151	0.112871	0.450174	0.0952381	84	8	76	513	8388
path:mmu01523	Antifolate resistance	2.19258	0.111628	0.450174	0.125	32	4	28	517	8436
path:mmu05221	Acute myeloid leukemia	2.09887	0.122595	0.477842	0.0972222	72	7	65	514	8399
path:mmu00030	Pentose phosphate pathway	2.10752	0.121539	0.477842	0.121212	33	4	29	517	8435
path:mmu04920	Adipocytokine signaling pathway	2.04587	0.129267	0.482284	0.0958904	73	7	66	514	8398
path:mmu04970	Salivary secretion	2.03435	0.130765	0.482284	0.091954	87	8	79	513	8385
path:mmu00480	Glutathione metabolism	2.04587	0.129267	0.482284	0.0958904	73	7	66	514	8398
path:mmu04630	JAK-STAT signaling pathway	2.04705	0.129115	0.482284	0.0809249	173	14	159	507	8305
path:mmu04933	AGE-RAGE signaling pathway in diabetic complications	2.03458	0.130735	0.482284	0.0891089	101	9	92	512	8372
path:mmu04976	Bile secretion	1.99129	0.136519	0.498148	0.0882353	102	9	93	512	8371
path:mmu04961	Endocrine and other factor-regulated calcium reabsorption	1.96135	0.140668	0.507745	0.0983607	61	6	55	515	8409
path:mmu04024	cAMP signaling pathway	1.95116	0.142109	0.507745	0.0769231	221	17	204	504	8260
path:mmu04614	Renin-angiotensin system	1.87492	0.153367	0.54232	0.111111	36	4	32	517	8432
path:mmu00520	Amino sugar and nucleotide sugar metabolism	1.76141	0.171802	0.601308	0.0980392	51	5	46	516	8418
path:mmu04960	Aldosterone-regulated sodium reabsorption	1.73646	0.176143	0.610274	0.105263	38	4	34	517	8430
path:mmu04210	Apoptosis	1.70046	0.182599	0.626315	0.0791367	139	11	128	510	8336
path:mmu05222	Small cell lung cancer	1.68775	0.184935	0.628047	0.0842105	95	8	87	513	8377
path:mmu04360	Axon guidance	1.62756	0.196409	0.660473	0.0748663	187	14	173	507	8291
path:mmu00380	Tryptophan metabolism	1.59906	0.202087	0.6665	0.0925926	54	5	49	516	8415
path:mmu02010	ABC transporters	1.59906	0.202087	0.6665	0.0925926	54	5	49	516	8415
path:mmu04137	Mitophagy - animal	1.56257	0.209597	0.684684	0.0869565	69	6	63	515	8401
path:mmu00071	Fatty acid degradation	1.54853	0.212561	0.687815	0.0909091	55	5	50	516	8414
path:mmu04977	Vitamin digestion and absorption	1.51633	0.219515	0.697165	0.107143	28	3	25	518	8439
path:mmu00650	Butanoate metabolism	1.51633	0.219515	0.697165	0.107143	28	3	25	518	8439
path:mmu04911	Insulin secretion	1.4671	0.230593	0.725627	0.0813953	86	7	79	514	8385
path:mmu00260	Glycine, serine and threonine metabolism	1.43818	0.23736	0.726455	0.0930233	43	4	39	517	8425
path:mmu04540	Gap junction	1.42992	0.239328	0.726455	0.0804598	87	7	80	514	8384
path:mmu00603	Glycosphingolipid biosynthesis - globo and isoglobo series	1.44085	0.236727	0.726455	0.125	16	2	14	519	8450
path:mmu00601	Glycosphingolipid biosynthesis - lacto and neolacto series	1.44764	0.235125	0.726455	0.103448	29	3	26	518	8438
path:mmu05418	Fluid shear stress and atherosclerosis	1.40161	0.246201	0.733807	0.0738255	149	11	138	510	8326
path:mmu00590	Arachidonic acid metabolism	1.39365	0.248168	0.733807	0.0795455	88	7	81	514	8383
path:mmu05330	Allograft rejection	1.40672	0.244944	0.733807	0.0862069	58	5	53	516	8411
path:mmu00524	Neomycin, kanamycin and gentamicin biosynthesis	1.35383	0.258249	0.743432	0.2	5	1	4	520	8460
path:mmu05169	Epstein-Barr virus infection	1.34672	0.260093	0.743432	0.0695652	230	16	214	505	8250
path:mmu05320	Autoimmune thyroid disease	1.35608	0.257669	0.743432	0.0810811	74	6	68	515	8396
path:mmu04520	Adherens junction	1.35608	0.257669	0.743432	0.0810811	74	6	68	515	8396
path:mmu01240	Biosynthesis of cofactors	1.29583	0.273671	0.757008	0.0718954	153	11	142	510	8322
path:mmu04261	Adrenergic signaling in cardiomyocytes	1.29583	0.273671	0.757008	0.0718954	153	11	142	510	8322
path:mmu04218	Cellular senescence	1.3098	0.269875	0.757008	0.0706522	184	13	171	508	8293
path:mmu05213	Endometrial cancer	1.31972	0.26721	0.757008	0.0833333	60	5	55	516	8409
path:mmu04918	Thyroid hormone synthesis	1.28128	0.277681	0.761957	0.0789474	76	6	70	515	8394
path:mmu04722	Neurotrophin signaling pathway	1.25913	0.283901	0.77284	0.0731707	123	9	114	512	8350
path:mmu00983	Drug metabolism - other enzymes	1.22513	0.293721	0.793278	0.0752688	93	7	86	514	8378
path:mmu00232	Caffeine metabolism	1.1997	0.301284	0.79721	0.166667	6	1	5	520	8459
path:mmu04921	Oxytocin signaling pathway	1.19717	0.302046	0.79721	0.0700637	157	11	146	510	8318
path:mmu05145	Toxoplasmosis	1.18367	0.306154	0.79721	0.0727273	110	8	102	513	8362
path:mmu04141	Protein processing in endoplasmic reticulum	1.17402	0.309122	0.79721	0.0689655	174	12	162	509	8302
path:mmu04022	cGMP-PKG signaling pathway	1.17402	0.309122	0.79721	0.0689655	174	12	162	509	8302
path:mmu04666	Fc gamma R-mediated phagocytosis	1.19383	0.303057	0.79721	0.0744681	94	7	87	514	8377
path:mmu04730	Long-term depression	1.16182	0.312917	0.79726	0.078125	64	5	59	516	8405
path:mmu04071	Sphingolipid signaling pathway	1.15165	0.316115	0.79726	0.0708661	127	9	118	512	8346
path:mmu04973	Carbohydrate digestion and absorption	1.15207	0.315981	0.79726	0.0816327	49	4	45	517	8419
path:mmu05321	Inflammatory bowel disease	1.12541	0.324518	0.800788	0.0769231	65	5	60	516	8404
path:mmu01210	2-Oxocarboxylic acid metabolism	1.12555	0.324473	0.800788	0.1	20	2	18	519	8446
path:mmu04913	Ovarian steroidogenesis	1.12541	0.324518	0.800788	0.0769231	65	5	60	516	8404
path:mmu05132	Salmonella infection	1.11648	0.327431	0.802205	0.0658915	258	17	241	504	8223
path:mmu00052	Galactose metabolism	1.10427	0.331453	0.8063	0.0857143	35	3	32	518	8432
path:mmu04725	Cholinergic synapse	1.07523	0.34122	0.824214	0.0701754	114	8	106	513	8358
path:mmu04152	AMPK signaling pathway	1.05254	0.34905	0.829135	0.0687023	131	9	122	512	8342
path:mmu00770	Pantothenate and CoA biosynthesis	1.06098	0.346116	0.829135	0.0952381	21	2	19	519	8445
path:mmu05231	Choline metabolism in cancer	1.04837	0.350509	0.829135	0.0707071	99	7	92	514	8372
path:mmu05207	Chemical carcinogenesis - receptor activation	1.03145	0.35649	0.837507	0.0652174	230	15	215	506	8249
path:mmu00051	Fructose and mannose metabolism	0.967909	0.379876	0.864858	0.0789474	38	3	35	518	8429
path:mmu00400	Phenylalanine, tyrosine and tryptophan biosynthesis	0.96753	0.380021	0.864858	0.125	8	1	7	520	8457
path:mmu00740	Riboflavin metabolism	0.96753	0.380021	0.864858	0.125	8	1	7	520	8457
path:mmu05171	Coronavirus disease - COVID-19	0.989102	0.371911	0.864858	0.064257	249	16	233	505	8231
path:mmu04934	Cushing syndrome	0.959039	0.383261	0.864858	0.0654762	168	11	157	510	8307
path:mmu04726	Serotonergic synapse	0.961175	0.382443	0.864858	0.0666667	135	9	126	512	8338
path:mmu00534	Glycosaminoglycan biosynthesis - heparan sulfate / heparin	0.892904	0.409465	0.864863	0.0833333	24	2	22	519	8442
path:mmu05210	Colorectal cancer	0.85895	0.423607	0.864863	0.0666667	90	6	84	515	8380
path:mmu00190	Oxidative phosphorylation	0.88515	0.412652	0.864863	0.0655738	122	8	114	513	8350
path:mmu04916	Melanogenesis	0.944134	0.389016	0.864863	0.0679612	103	7	96	514	8368
path:mmu00900	Terpenoid backbone biosynthesis	0.892904	0.409465	0.864863	0.0833333	24	2	22	519	8442
path:mmu04728	Dopaminergic synapse	0.918214	0.399231	0.864863	0.0656934	137	9	128	512	8336
path:mmu00280	Valine, leucine and isoleucine degradation	0.860465	0.422965	0.864863	0.0701754	57	4	53	517	8411
path:mmu00982	Drug metabolism - cytochrome P450	0.929669	0.394684	0.864863	0.0704225	71	5	66	516	8398
path:mmu04211	Longevity regulating pathway	0.85895	0.423607	0.864863	0.0666667	90	6	84	515	8380
path:mmu04114	Oocyte meiosis	0.88515	0.412652	0.864863	0.0655738	122	8	114	513	8350
path:mmu05200	Pathways in cancer	0.911015	0.402116	0.864863	0.0610413	557	34	523	487	7941
path:mmu05202	Transcriptional misregulation in cancer	0.870137	0.418894	0.864863	0.0627803	223	14	209	507	8255
path:mmu00250	Alanine, aspartate and glutamate metabolism	0.887328	0.411754	0.864863	0.075	40	3	37	518	8427
path:mmu04810	Regulation of actin cytoskeleton	0.870137	0.418894	0.864863	0.0627803	223	14	209	507	8255
path:mmu04310	Wnt signaling pathway	0.883341	0.413399	0.864863	0.0639535	172	11	161	510	8303
path:mmu04010	MAPK signaling pathway	0.927653	0.395481	0.864863	0.0627063	303	19	284	502	8180
path:mmu00980	Metabolism of xenobiotics by cytochrome P450	0.844782	0.429651	0.872014	0.0675676	74	5	69	516	8395
path:mmu05332	Graft-versus-host disease	0.829764	0.436152	0.880001	0.0689655	58	4	54	517	8410
path:mmu05219	Bladder cancer	0.813949	0.443105	0.881048	0.0714286	42	3	39	518	8425
path:mmu04150	mTOR signaling pathway	0.815217	0.442543	0.881048	0.0628931	159	10	149	511	8315
path:mmu04062	Chemokine signaling pathway	0.811082	0.444377	0.881048	0.0621762	193	12	181	509	8283
path:mmu05214	Glioma	0.792434	0.452741	0.886572	0.0657895	76	5	71	516	8393
path:mmu05032	Morphine addiction	0.78764	0.454917	0.886572	0.0645161	93	6	87	515	8377
path:mmu04390	Hippo signaling pathway	0.797489	0.450458	0.886572	0.0625	160	10	150	511	8314
path:mmu04927	Cortisol synthesis and secretion	0.767452	0.464194	0.89954	0.0649351	77	5	72	516	8392
path:mmu05310	Asthma	0.755728	0.469668	0.900423	0.0740741	27	2	25	519	8439
path:mmu04750	Inflammatory mediator regulation of TRP channels	0.744434	0.475003	0.900423	0.0620155	129	8	121	513	8343
path:mmu00514	Other types of O-glycan biosynthesis	0.747008	0.473782	0.900423	0.0681818	44	3	41	518	8423
path:mmu05134	Legionellosis	0.744124	0.47515	0.900423	0.0655738	61	4	57	517	8407
path:mmu04926	Relaxin signaling pathway	0.726072	0.483806	0.906806	0.0615385	130	8	122	513	8342
path:mmu00130	Ubiquinone and other terpenoid-quinone biosynthesis	0.730157	0.481833	0.906806	0.0909091	11	1	10	520	8454
path:mmu04530	Tight junction	0.652524	0.52073	0.908946	0.0591716	169	10	159	511	8305
path:mmu05224	Breast cancer	0.662342	0.515642	0.908946	0.0596026	151	9	142	512	8322
path:mmu05163	Human cytomegalovirus infection	0.699276	0.496945	0.908946	0.0595238	252	15	237	506	8227
path:mmu04940	Type I diabetes mellitus	0.643502	0.525449	0.908946	0.0615385	65	4	61	517	8403
path:mmu05020	Prion disease	0.66189	0.515875	0.908946	0.0588235	255	15	240	506	8224
path:mmu03060	Protein export	0.642355	0.526052	0.908946	0.0666667	30	2	28	519	8436
path:mmu04068	FoxO signaling pathway	0.64022	0.527177	0.908946	0.0592593	135	8	127	513	8337
path:mmu05322	Systemic lupus erythematosus	0.678252	0.507503	0.908946	0.06	150	9	141	512	8323
path:mmu04350	TGF-beta signaling pathway	0.701179	0.496	0.908946	0.0618557	97	6	91	515	8373
path:mmu00565	Ether lipid metabolism	0.629895	0.532648	0.908946	0.0625	48	3	45	518	8419
path:mmu00790	Folate biosynthesis	0.715575	0.488911	0.908946	0.0714286	28	2	26	519	8438
path:mmu01230	Biosynthesis of amino acids	0.674895	0.50921	0.908946	0.0617284	81	5	76	516	8388
path:mmu05217	Basal cell carcinoma	0.667315	0.513084	0.908946	0.0625	64	4	60	517	8404
path:mmu04972	Pancreatic secretion	0.686122	0.503525	0.908946	0.0608696	115	7	108	514	8356
path:mmu00230	Purine metabolism	0.656623	0.5186	0.908946	0.0597015	134	8	126	513	8338
path:mmu00830	Retinol metabolism	0.661354	0.516152	0.908946	0.0606061	99	6	93	515	8371
path:mmu05030	Cocaine addiction	0.629895	0.532648	0.908946	0.0625	48	3	45	518	8419
path:mmu04650	Natural killer cell mediated cytotoxicity	0.632641	0.531187	0.908946	0.059322	118	7	111	514	8353
path:mmu04371	Apelin signaling pathway	0.60851	0.544161	0.922176	0.0583942	137	8	129	513	8335
path:mmu05215	Prostate cancer	0.605544	0.545777	0.922176	0.0588235	102	6	96	515	8368
path:mmu00010	Glycolysis / Gluconeogenesis	0.598359	0.549713	0.924273	0.0597015	67	4	63	517	8401
path:mmu04215	Apoptosis - multiple species	0.577452	0.561327	0.930572	0.0625	32	2	30	519	8434
path:mmu04930	Type II diabetes mellitus	0.578648	0.560656	0.930572	0.06	50	3	47	518	8417
path:mmu04720	Long-term potentiation	0.576968	0.561599	0.930572	0.0588235	68	4	64	517	8400
path:mmu04012	ErbB signaling pathway	0.555779	0.573625	0.94593	0.0574713	87	5	82	516	8382
path:mmu00630	Glyoxylate and dicarboxylate metabolism	0.547754	0.578247	0.948989	0.0606061	33	2	31	519	8433
path:mmu05031	Amphetamine addiction	0.536405	0.584847	0.950734	0.0571429	70	4	66	517	8398
path:mmu00510	N-Glycan biosynthesis	0.531665	0.587626	0.950734	0.0576923	52	3	49	518	8415
path:mmu04723	Retrograde endocannabinoid signaling	0.535289	0.5855	0.950734	0.056338	142	8	134	513	8330
path:mmu04611	Platelet activation	0.522269	0.593173	0.955204	0.056	125	7	118	514	8346
path:mmu05211	Renal cell carcinoma	0.517179	0.5962	0.955592	0.056338	71	4	67	517	8397
path:mmu01250	Biosynthesis of nucleotide sugars	0.42219	0.65561	0.974483	0.0526316	38	2	36	519	8428
path:mmu04662	B cell receptor signaling pathway	0.400076	0.670269	0.974483	0.0512821	78	4	74	517	8390
path:mmu04072	Phospholipase D signaling pathway	0.401141	0.669556	0.974483	0.0522876	153	8	145	513	8319
path:mmu04928	Parathyroid hormone synthesis, secretion and action	0.463155	0.629295	0.974483	0.0540541	111	6	105	515	8359
path:mmu03020	RNA polymerase	0.468233	0.626108	0.974483	0.0555556	36	2	34	519	8430
path:mmu04912	GnRH signaling pathway	0.487742	0.614011	0.974483	0.0549451	91	5	86	516	8378
path:mmu05223	Non-small cell lung cancer	0.463426	0.629125	0.974483	0.0540541	74	4	70	517	8394
path:mmu05170	Human immunodeficiency virus 1 infection	0.472485	0.623451	0.974483	0.0548523	237	13	224	508	8240
path:mmu05203	Viral carcinogenesis	0.388364	0.678165	0.974483	0.0526316	228	12	216	509	8248
path:mmu05220	Chronic myeloid leukemia	0.400076	0.670269	0.974483	0.0512821	78	4	74	517	8390
path:mmu05218	Melanoma	0.415085	0.660284	0.974483	0.0519481	77	4	73	517	8391
path:mmu04931	Insulin resistance	0.436027	0.6466	0.974483	0.0530973	113	6	107	515	8357
path:mmu04713	Circadian entrainment	0.387116	0.679013	0.974483	0.0510204	98	5	93	516	8371
path:mmu00330	Arginine and proline metabolism	0.448972	0.638284	0.974483	0.0535714	56	3	53	518	8411
path:mmu00270	Cysteine and methionine metabolism	0.468343	0.626039	0.974483	0.0545455	55	3	52	518	8412
path:mmu05160	Hepatitis C	0.42699	0.65247	0.974483	0.0532544	169	9	160	512	8304
path:mmu00910	Nitrogen metabolism	0.449241	0.638112	0.974483	0.0588235	17	1	16	520	8448
path:mmu00670	One carbon pool by folate	0.387221	0.678941	0.974483	0.0526316	19	1	18	520	8446
path:mmu04270	Vascular smooth muscle contraction	0.470033	0.624982	0.974483	0.0544218	147	8	139	513	8325
path:mmu04914	Progesterone-mediated oocyte maturation	0.45674	0.633345	0.974483	0.0537634	93	5	88	516	8376
path:mmu05162	Measles	0.445982	0.640195	0.974483	0.0536913	149	8	141	513	8323
path:mmu00061	Fatty acid biosynthesis	0.387221	0.678941	0.974483	0.0526316	19	1	18	520	8446
path:mmu04915	Estrogen signaling pathway	0.394676	0.673899	0.974483	0.0518519	135	7	128	514	8336
path:mmu04625	C-type lectin receptor signaling pathway	0.423016	0.655068	0.974483	0.0526316	114	6	108	515	8356
path:mmu04727	GABAergic synapse	0.441941	0.642788	0.974483	0.0531915	94	5	89	516	8375
path:mmu03250	Viral life cycle - HIV-1	0.363484	0.69525	0.991052	0.0491803	61	3	58	518	8406
path:mmu00513	Various types of N-glycan biosynthesis	0.361922	0.696337	0.991052	0.0487805	41	2	39	519	8425
path:mmu05208	Chemical carcinogenesis - reactive oxygen species	0.350994	0.703988	0.997801	0.0514019	214	11	203	510	8261
path:mmu04213	Longevity regulating pathway - multiple species	0.334001	0.716053	0.9999	0.047619	63	3	60	518	8404
path:mmu01521	EGFR tyrosine kinase inhibitor resistance	0.332498	0.71713	0.9999	0.0481928	83	4	79	517	8385
path:mmu05033	Nicotine addiction	0.343902	0.708998	0.9999	0.047619	42	2	40	519	8424
path:mmu00220	Arginine biosynthesis	0.335233	0.715172	0.9999	0.047619	21	1	20	520	8444
path:mmu04120	Ubiquitin mediated proteolysis	0.134278	0.874347	1	0.04	150	6	144	515	8320
path:mmu05417	Lipid and atherosclerosis	0.304593	0.737423	1	0.05	220	11	209	510	8255
path:mmu04623	Cytosolic DNA-sensing pathway	0.0217962	0.97844	1	0.015625	64	1	63	520	8401
path:mmu04742	Taste transduction	0.219968	0.802544	1	0.0425532	94	4	90	517	8374
path:mmu00430	Taurine and hypotaurine metabolism	0.312349	0.731726	1	0.0454545	22	1	21	520	8443
path:mmu00562	Inositol phosphate metabolism	0.0126205	0.987459	1	0.0136986	73	1	72	520	8392
path:mmu04919	Thyroid hormone signaling pathway	0.311095	0.732644	1	0.0483871	124	6	118	515	8346
path:mmu00760	Nicotinate and nicotinamide metabolism	0.089798	0.914116	1	0.0243902	41	1	40	520	8424
path:mmu05014	Amyotrophic lateral sclerosis	0.17391	0.840372	1	0.0473538	359	17	342	504	8122
path:mmu05143	African trypanosomiasis	0.115613	0.89082	1	0.027027	37	1	36	520	8428
path:mmu04710	Circadian rhythm	0.123218	0.884071	1	0.0277778	36	1	35	520	8429
path:mmu04550	Signaling pathways regulating pluripotency of stem cells	0.0736186	0.929026	1	0.0344828	145	5	140	516	8324
path:mmu05010	Alzheimer disease	0.136874	0.87208	1	0.0459459	370	17	353	504	8111
path:mmu00500	Starch and sucrose metabolism	0.131357	0.876905	1	0.0285714	35	1	34	520	8430
path:mmu05415	Diabetic cardiomyopathy	0.114411	0.891892	1	0.0406091	197	8	189	513	8275
path:mmu05226	Gastric cancer	0.226634	0.797213	1	0.0454545	154	7	147	514	8317
path:mmu05034	Alcoholism	0.0163322	0.9838	1	0.0288462	208	6	202	515	8262
path:mmu01232	Nucleotide metabolism	0.30864	0.734445	1	0.0470588	85	4	81	517	8383
path:mmu01524	Platinum drug resistance	0.0503578	0.950889	1	0.025	80	2	78	519	8386
path:mmu04714	Thermogenesis	0.0572285	0.944378	1	0.0365297	219	8	211	513	8253
path:mmu03440	Homologous recombination	0.08434	0.919119	1	0.0238095	42	1	41	520	8423
path:mmu05161	Hepatitis B	0.161997	0.850444	1	0.0424242	165	7	158	514	8306
path:mmu05206	MicroRNAs in cancer	0.0881971	0.91558	1	0.0420712	309	13	296	508	8168
path:mmu00591	Linoleic acid metabolism	0.229289	0.795099	1	0.04	50	2	48	519	8416
path:mmu05212	Pancreatic cancer	0.183942	0.831984	1	0.038961	77	3	74	518	8390
path:mmu04917	Prolactin signaling pathway	0.0617419	0.940125	1	0.0263158	76	2	74	519	8390
path:mmu00310	Lysine degradation	0.306878	0.735741	1	0.0461538	65	3	62	518	8402
path:mmu04330	Notch signaling pathway	0.131803	0.876513	1	0.0327869	61	2	59	519	8405
path:mmu05012	Parkinson disease	0.228754	0.795524	1	0.0478088	251	12	239	509	8225
path:mmu00515	Mannose type O-glycan biosynthesis	0.271796	0.76201	1	0.0416667	24	1	23	520	8441
path:mmu04110	Cell cycle	0.265946	0.76648	1	0.0465116	129	6	123	515	8341
path:mmu04621	NOD-like receptor signaling pathway	0.0364332	0.964223	1	0.0333333	210	7	203	514	8261
path:mmu04740	Olfactory transduction	0	1	1	0.00258844	1159	3	1156	518	7308
path:mmu04613	Neutrophil extracellular trap formation	0.237491	0.788604	1	0.0473934	211	10	201	511	8263
path:mmu03015	mRNA surveillance pathway	0.0019335	0.998068	1	0.00961538	104	1	103	520	8361
path:mmu01522	Endocrine resistance	0.219968	0.802544	1	0.0425532	94	4	90	517	8374
path:mmu05168	Herpes simplex virus 1 infection	5.74e-05	0.999943	1	0.0222717	449	10	439	511	8025
path:mmu03008	Ribosome biogenesis in eukaryotes	0.000733886	0.999266	1	0.00833333	120	1	119	520	8345
path:mmu04935	Growth hormone synthesis, secretion and action	0.19583	0.822152	1	0.0423729	118	5	113	516	8351
path:mmu04910	Insulin signaling pathway	0.0793448	0.923721	1	0.034965	143	5	138	516	8326
path:mmu04217	Necroptosis	0.107366	0.898197	1	0.0393258	178	7	171	514	8293
path:mmu04929	GnRH secretion	0.0217962	0.97844	1	0.015625	64	1	63	520	8401
path:mmu05225	Hepatocellular carcinoma	0.200806	0.818071	1	0.0449438	178	8	170	513	8294
path:mmu04744	Phototransduction	0.221697	0.801158	1	0.037037	27	1	26	520	8438
path:mmu04392	Hippo signaling pathway - multiple species	0.207365	0.812723	1	0.0357143	28	1	27	520	8437
path:mmu00620	Pyruvate metabolism	0.295237	0.744355	1	0.0444444	45	2	43	519	8421
path:mmu00140	Steroid hormone biosynthesis	0.087666	0.916067	1	0.0319149	94	3	91	518	8373
path:mmu03013	Nucleocytoplasmic transport	0.0295851	0.970848	1	0.0254237	118	3	115	518	8349
path:mmu05022	Pathways of neurodegeneration - multiple diseases	0.220995	0.80172	1	0.05	460	23	437	498	8027
path:mmu00563	Glycosylphosphatidylinositol (GPI)-anchor biosynthesis	0.23714	0.788881	1	0.0384615	26	1	25	520	8439
path:mmu04668	TNF signaling pathway	0.0971719	0.9074	1	0.0347826	115	4	111	517	8353
path:mmu04664	Fc epsilon RI signaling pathway	0.0974064	0.907187	1	0.0298507	67	2	65	519	8399
path:mmu05017	Spinocerebellar ataxia	0.0281537	0.972239	1	0.0275862	145	4	141	517	8323
path:mmu05016	Huntington disease	0.0444152	0.956557	1	0.0376712	292	11	281	510	8183
path:mmu05164	Influenza A	0.0202297	0.979974	1	0.0280899	178	5	173	516	8291
path:mmu04070	Phosphatidylinositol signaling system	0.196204	0.821845	1	0.0412371	97	4	93	517	8371
path:mmu04080	Neuroactive ligand-receptor interaction	0.262262	0.76931	1	0.0506329	395	20	375	501	8089
path:mmu04932	Non-alcoholic fatty liver disease	0.0543452	0.947105	1	0.0326797	153	5	148	516	8316
path:mmu03010	Ribosome	2.3e-05	0.999977	1	0.00564972	177	1	176	520	8288
path:mmu04340	Hedgehog signaling pathway	0.0278092	0.972574	1	0.0166667	60	1	59	520	8405
path:mmu04370	VEGF signaling pathway	0.14576	0.864366	1	0.0338983	59	2	57	519	8407
path:mmu04922	Glucagon signaling pathway	0.0536086	0.947803	1	0.0285714	105	3	102	518	8362
path:mmu04950	Maturity onset diabetes of the young	0.207365	0.812723	1	0.0357143	28	1	27	520	8437
path:mmu04724	Glutamatergic synapse	0.189096	0.827707	1	0.0420168	119	5	114	516	8350
path:mmu04657	IL-17 signaling pathway	0.00333282	0.996673	1	0.0105263	95	1	94	520	8370
path:mmu05167	Kaposi sarcoma-associated herpesvirus infection	0.283458	0.753174	1	0.0493274	223	11	212	510	8252
path:mmu05204	Chemical carcinogenesis - DNA adducts	0.130135	0.877977	1	0.0352941	85	3	82	518	8382
path:mmu04620	Toll-like receptor signaling pathway	0.168263	0.845132	1	0.039604	101	4	97	517	8367
path:mmu00020	Citrate cycle (TCA cycle)	0.159411	0.852646	1	0.03125	32	1	31	520	8433
Table S2: Pathway enrichment analysis of control and obese mice. Analysis was performed based on the differentially expressed genes (DEGs) derived from control and obese RNA-seq data.
