# Supplementary material for: Western Diet-Induced Obesity Modulates the Mammary Fat Pad Microenvironment
Source: Cells. 2026 Jun 8;15(12):1050. doi: 10.3390/cells15121050 (PMC13297574; doi:10.3390/cells15121050)
Supplement: Supplementary file 1 [file cells-15-01050-s001.zip › Table S3 (GO).xlsx]

## Sheet: GO
	Western diet-induced obesity modulates the mammary fat pad microenvironment
						Md Manirujjaman1, Maria D. Sanchez-Pino2, Jasjeet Singh3, Farzeen Nafees4, Mrityunjoy Biswas1, Ramesh Thylur Puttalingaiah2, Soroor Heidari1,
							Dorota Wyczechowska2, Jone Garai2, Diana C. Polania-Villanueva2, Qingzhao Yu5, Luis Del Valle2,6, Lucio Miele1, Samarpan Majumder1, Jovanny Zabaleta2, and Fokhrul Hossain1*
Gene set	Description	Type	Enrichment score	P-value	FDR step up	Rich factor	Genes in set	Genes in list	Genes not in list	Genes in list, not in set	Genes not in list, not in set
GO:0016020	membrane	cellular_component	174.539	1.58e-76	3.47e-72	0.0786825	7651	602	7049	378	15047
GO:0005515	protein binding	molecular_function	111.871	2.6e-49	2.86e-45	0.0676972	8863	600	8263	380	13833
GO:0044425	membrane part	cellular_component	99.5282	5.96e-44	4.37e-40	0.0707781	7248	513	6735	467	15361
GO:0062023	collagen-containing extracellular matrix	cellular_component	94.4829	9.26e-42	5.09e-38	0.24507	355	87	268	893	21828
GO:0005886	plasma membrane	cellular_component	94.1257	1.32e-41	5.82e-38	0.08485	4066	345	3721	635	18375
GO:0005488	binding	molecular_function	89.2221	1.78e-39	6.53e-36	0.0573562	12989	745	12244	235	9852
GO:0044421	extracellular region part	cellular_component	88.3775	4.15e-39	1.3e-35	0.106829	2050	219	1831	761	20265
GO:0031012	extracellular matrix	cellular_component	85.9998	4.47e-38	1.23e-34	0.202559	469	95	374	885	21722
GO:0048583	regulation of response to stimulus	biological_process	83.6582	4.65e-37	1.14e-33	0.0843983	3756	317	3439	663	18657
GO:0044459	plasma membrane part	cellular_component	80.2637	1.39e-35	3.05e-32	0.090847	2928	266	2662	714	19434
GO:0048518	positive regulation of biological process	biological_process	79.9274	1.94e-35	3.88e-32	0.071678	6013	431	5582	549	16514
GO:0005615	extracellular space	cellular_component	79.7733	2.26e-35	4.15e-32	0.112824	1622	183	1439	797	20657
GO:0032879	regulation of localization	biological_process	78.9429	5.19e-35	8.78e-32	0.0922242	2765	255	2510	725	19586
GO:0051239	regulation of multicellular organismal process	biological_process	70.6604	2.05e-31	3.04e-28	0.0852273	3168	270	2898	710	19198
GO:0009986	cell surface	cellular_component	70.651	2.07e-31	3.04e-28	0.157734	653	103	550	877	21546
GO:0065008	regulation of biological quality	biological_process	69.236	8.53e-31	1.17e-27	0.0807504	3678	297	3381	683	18715
GO:0044464	cell part	cellular_component	66.2995	1.61e-29	2.08e-26	0.0520484	15793	822	14971	158	7125
GO:0002682	regulation of immune system process	biological_process	65.3452	4.18e-29	5.1e-26	0.110874	1407	156	1251	824	20845
GO:0031224	intrinsic component of membrane	cellular_component	64.9893	5.96e-29	6.9e-26	0.0691008	5861	405	5456	575	16640
GO:0040012	regulation of locomotion	biological_process	64.0376	1.54e-28	1.7e-25	0.125874	1001	126	875	854	21221
GO:0005783	endoplasmic reticulum	cellular_component	63.856	1.85e-28	1.94e-25	0.106931	1515	162	1353	818	20743
GO:0048522	positive regulation of cellular process	biological_process	63.7537	2.05e-28	2.05e-25	0.0706542	5350	378	4972	602	17124
GO:0016021	integral component of membrane	N/A	63.2553	3.38e-28	3.23e-25	0.0693174	5684	394	5290	586	16806
GO:2000145	regulation of cell motility	biological_process	62.4616	7.47e-28	6.84e-25	0.128788	924	119	805	861	21291
GO:0030155	regulation of cell adhesion	biological_process	60.976	3.3e-27	2.9e-24	0.146051	671	98	573	882	21523
GO:0030334	regulation of cell migration	biological_process	60.7922	3.97e-27	3.35e-24	0.130286	875	114	761	866	21335
GO:0044444	cytoplasmic part	cellular_component	60.15	7.54e-27	6.13e-24	0.0621019	8164	507	7657	473	14439
GO:0051270	regulation of cellular component movement	biological_process	59.8724	9.95e-27	7.81e-24	0.122388	1005	123	882	857	21214
GO:0051240	positive regulation of multicellular organismal process	biological_process	59.0203	2.33e-26	1.77e-23	0.0963278	1879	181	1698	799	20398
GO:0005576	extracellular region	cellular_component	58.9222	2.57e-26	1.88e-23	0.100912	1645	166	1479	814	20617
GO:0065007	biological regulation	biological_process	57.9561	6.76e-26	4.79e-23	0.0558697	11849	662	11187	318	10909
GO:0009966	regulation of signal transduction	biological_process	57.0457	1.68e-25	1.15e-22	0.0843462	2715	229	2486	751	19610
GO:0050793	regulation of developmental process	biological_process	55.6521	6.77e-25	4.51e-22	0.0841751	2673	225	2448	755	19648
GO:0051246	regulation of protein metabolic process	biological_process	54.9912	1.31e-24	8.47e-22	0.0842825	2634	222	2412	758	19684
GO:0048584	positive regulation of response to stimulus	biological_process	54.5411	2.06e-24	1.29e-21	0.0893266	2183	195	1988	785	20108
GO:0022610	biological adhesion	biological_process	54.3947	2.38e-24	1.45e-21	0.130435	782	102	680	878	21416
GO:0007155	cell adhesion	biological_process	54.1912	2.92e-24	1.73e-21	0.130999	771	101	670	879	21426
GO:0023051	regulation of signaling	biological_process	54.0083	3.5e-24	2.03e-21	0.0784254	3277	257	3020	723	19076
GO:0010646	regulation of cell communication	biological_process	53.8655	4.04e-24	2.28e-21	0.0784795	3262	256	3006	724	19090
GO:0051128	regulation of cellular component organization	biological_process	52.5611	1.49e-23	8.18e-21	0.0844958	2509	212	2297	768	19799
GO:0005201	extracellular matrix structural constituent	molecular_function	52.3035	1.93e-23	1.03e-20	0.292857	140	41	99	939	21997
GO:0051179	localization	biological_process	50.9877	7.18e-23	3.76e-20	0.0741918	3774	280	3494	700	18602
GO:0002684	positive regulation of immune system process	biological_process	48.4839	8.78e-22	4.49e-19	0.113821	984	112	872	868	21224
GO:0032268	regulation of cellular protein metabolic process	N/A	47.8082	1.73e-21	8.62e-19	0.082891	2449	203	2246	777	19850
GO:0001932	regulation of protein phosphorylation	biological_process	47.6086	2.11e-21	1.03e-18	0.0994989	1397	139	1258	841	20838
GO:0051174	regulation of phosphorus metabolic process	biological_process	47.0747	3.6e-21	1.72e-18	0.09319	1674	156	1518	824	20578
GO:0022603	regulation of anatomical structure morphogenesis	biological_process	46.872	4.4e-21	2.06e-18	0.109228	1062	116	946	864	21150
GO:0051094	positive regulation of developmental process	biological_process	46.7402	5.02e-21	2.3e-18	0.0960526	1520	146	1374	834	20722
GO:0009897	external side of plasma membrane	cellular_component	46.6499	5.5e-21	2.47e-18	0.144487	526	76	450	904	21646
GO:0002376	immune system process	biological_process	46.5465	6.1e-21	2.68e-18	0.0926916	1683	156	1527	824	20569
GO:0042325	regulation of phosphorylation	biological_process	46.2578	8.14e-21	3.51e-18	0.0958995	1512	145	1367	835	20729
GO:0019220	regulation of phosphate metabolic process	biological_process	46.1872	8.73e-21	3.69e-18	0.0926479	1673	155	1518	825	20578
GO:0050896	response to stimulus	biological_process	46.0625	9.89e-21	4.03e-18	0.0662139	5301	351	4950	629	17146
GO:0030335	positive regulation of cell migration	biological_process	46.0754	9.77e-21	4.03e-18	0.143126	531	76	455	904	21641
GO:0032502	developmental process	biological_process	45.5969	1.58e-20	6.18e-18	0.067386	4912	331	4581	649	17515
GO:0040017	positive regulation of locomotion	biological_process	45.5979	1.57e-20	6.18e-18	0.136752	585	80	505	900	21591
GO:0050789	regulation of biological process	biological_process	45.3997	1.92e-20	7.4e-18	0.0549538	11264	619	10645	361	11451
GO:2000147	positive regulation of cell motility	biological_process	44.9954	2.88e-20	1.09e-17	0.139241	553	77	476	903	21620
GO:0042802	identical protein binding	molecular_function	44.6882	3.91e-20	1.46e-17	0.0887926	1847	164	1683	816	20413
GO:0051272	positive regulation of cellular component movement	biological_process	44.5103	4.67e-20	1.71e-17	0.136842	570	78	492	902	21604
GO:0001775	cell activation	biological_process	44.428	5.07e-20	1.83e-17	0.142035	521	74	447	906	21649
GO:0001817	regulation of cytokine production	biological_process	44.2951	5.79e-20	2.05e-17	0.12943	649	84	565	896	21531
GO:0031399	regulation of protein modification process	biological_process	43.5919	1.17e-19	4.08e-17	0.0899135	1735	156	1579	824	20517
GO:0098552	side of membrane	cellular_component	43.3282	1.52e-19	5.23e-17	0.132997	594	79	515	901	21581
GO:0032101	regulation of response to external stimulus	biological_process	43.0683	1.98e-19	6.68e-17	0.121294	742	90	652	890	21444
GO:0048519	negative regulation of biological process	biological_process	42.5641	3.27e-19	1.09e-16	0.06588	5085	335	4750	645	17346
GO:0045121	membrane raft	cellular_component	42.0737	5.34e-19	1.75e-16	0.164773	352	58	294	922	21802
GO:1902531	regulation of intracellular signal transduction	biological_process	41.9317	6.16e-19	1.96e-16	0.0897207	1683	151	1532	829	20564
GO:0098857	membrane microdomain	cellular_component	41.9347	6.14e-19	1.96e-16	0.164306	353	58	295	922	21801
GO:2000026	regulation of multicellular organismal development	biological_process	41.8671	6.57e-19	2.06e-16	0.0832165	2139	178	1961	802	20135
GO:0007166	cell surface receptor signaling pathway	biological_process	41.7643	7.28e-19	2.25e-16	0.0890052	1719	153	1566	827	20530
GO:0042127	regulation of cell proliferation	biological_process	41.591	8.65e-19	2.64e-16	0.0902439	1640	148	1492	832	20604
GO:1903037	regulation of leukocyte cell-cell adhesion	biological_process	41.5411	9.1e-19	2.74e-16	0.182143	280	51	229	929	21867
GO:0065009	regulation of molecular function	biological_process	41.3772	1.07e-18	3.18e-16	0.0798683	2429	194	2235	786	19861
GO:0043167	ion binding	molecular_function	40.9377	1.66e-18	4.87e-16	0.0645402	5361	346	5015	634	17081
GO:0022407	regulation of cell-cell adhesion	biological_process	40.8242	1.86e-18	5.39e-16	0.15625	384	60	324	920	21772
GO:0098589	membrane region	N/A	40.3093	3.12e-18	8.78e-16	0.158904	365	58	307	922	21789
GO:0006810	transport	biological_process	40.3136	3.1e-18	8.78e-16	0.0737679	3145	232	2913	748	19183
GO:0042221	response to chemical	biological_process	39.9458	4.48e-18	1.23e-15	0.0759629	2804	213	2591	767	19505
GO:0048523	negative regulation of cellular process	biological_process	39.9579	4.43e-18	1.23e-15	0.0669761	4524	303	4221	677	17875
GO:0050863	regulation of T cell activation	biological_process	39.9389	4.52e-18	1.23e-15	0.172757	301	52	249	928	21847
GO:0050776	regulation of immune response	biological_process	39.8867	4.76e-18	1.27e-15	0.111111	864	96	768	884	21328
GO:0051234	establishment of localization	biological_process	39.5594	6.6e-18	1.75e-15	0.0726274	3277	238	3039	742	19057
GO:0050794	regulation of cellular process	biological_process	39.468	7.23e-18	1.89e-15	0.0548463	10575	580	9995	400	12101
GO:0050790	regulation of catalytic activity	biological_process	39.4237	7.56e-18	1.95e-15	0.0865169	1780	154	1626	826	20470
GO:0051247	positive regulation of protein metabolic process	biological_process	38.9633	1.2e-17	3.06e-15	0.0890411	1606	143	1463	837	20633
GO:0045321	leukocyte activation	biological_process	38.8576	1.33e-17	3.32e-15	0.141304	460	65	395	915	21701
GO:0080134	regulation of response to stress	biological_process	38.8623	1.33e-17	3.32e-15	0.096063	1270	122	1148	858	20948
GO:0005509	calcium ion binding	molecular_function	38.6991	1.56e-17	3.85e-15	0.126246	602	76	526	904	21570
GO:0009987	cellular process	biological_process	37.4218	5.6e-17	1.37e-14	0.0511848	13969	715	13254	265	8842
GO:0005539	glycosaminoglycan binding	molecular_function	37.2664	6.54e-17	1.58e-14	0.20098	204	41	163	939	21933
GO:0045785	positive regulation of cell adhesion	biological_process	37.032	8.26e-17	1.97e-14	0.146402	403	59	344	921	21752
GO:0042592	homeostatic process	biological_process	36.9036	9.4e-17	2.22e-14	0.0898649	1480	133	1347	847	20749
GO:0005604	basement membrane	cellular_component	35.9525	2.43e-16	5.69e-14	0.278846	104	29	75	951	22021
GO:0031982	vesicle	cellular_component	35.7522	2.97e-16	6.87e-14	0.0842284	1769	149	1620	831	20476
GO:0010033	response to organic substance	biological_process	35.427	4.11e-16	9.42e-14	0.0775161	2335	181	2154	799	19942
GO:0045937	positive regulation of phosphate metabolic process	biological_process	34.9023	6.95e-16	1.56e-13	0.0972727	1100	107	993	873	21103
GO:0010562	positive regulation of phosphorus metabolic process	biological_process	34.9023	6.95e-16	1.56e-13	0.0972727	1100	107	993	873	21103
GO:0032270	positive regulation of cellular protein metabolic process	N/A	34.8467	7.35e-16	1.63e-13	0.0878828	1502	132	1370	848	20726
GO:0050865	regulation of cell activation	biological_process	34.8184	7.56e-16	1.66e-13	0.115899	673	78	595	902	21501
GO:0002694	regulation of leukocyte activation	biological_process	34.7825	7.84e-16	1.7e-13	0.118671	632	75	557	905	21539
GO:0006629	lipid metabolic process	biological_process	34.6017	9.39e-16	2.02e-13	0.0987536	1043	103	940	877	21156
GO:0009967	positive regulation of signal transduction	biological_process	34.4256	1.12e-15	2.39e-13	0.0880162	1477	130	1347	850	20749
GO:1902533	positive regulation of intracellular signal transduction	biological_process	34.3991	1.15e-15	2.43e-13	0.100508	985	99	886	881	21210
GO:0043062	extracellular structure organization	biological_process	34.2192	1.38e-15	2.88e-13	0.170455	264	45	219	935	21877
GO:0045595	regulation of cell differentiation	biological_process	34.168	1.45e-15	3e-13	0.0817745	1871	153	1718	827	20378
GO:0031401	positive regulation of protein modification process	biological_process	34.0784	1.58e-15	3.25e-13	0.0939597	1192	112	1080	868	21016
GO:0051049	regulation of transport	biological_process	33.9529	1.8e-15	3.65e-13	0.0813524	1893	154	1739	826	20357
GO:0001934	positive regulation of protein phosphorylation	biological_process	33.7948	2.1e-15	4.24e-13	0.100102	979	98	881	882	21215
GO:0044093	positive regulation of molecular function	biological_process	33.7775	2.14e-15	4.28e-13	0.0888415	1407	125	1282	855	20814
GO:0031410	cytoplasmic vesicle	cellular_component	33.5351	2.73e-15	5.4e-13	0.0844985	1645	139	1506	841	20590
GO:0048878	chemical homeostasis	biological_process	33.4675	2.92e-15	5.73e-13	0.0970782	1061	103	958	877	21138
GO:0097708	intracellular vesicle	cellular_component	33.292	3.48e-15	6.77e-13	0.0842424	1650	139	1511	841	20585
GO:0051249	regulation of lymphocyte activation	biological_process	32.9857	4.73e-15	9.11e-13	0.123162	544	67	477	913	21619
GO:0040011	locomotion	biological_process	32.852	5.4e-15	1.03e-12	0.0996885	963	96	867	884	21229
GO:0042327	positive regulation of phosphorylation	biological_process	32.5663	7.19e-15	1.36e-12	0.0971817	1029	100	929	880	21167
GO:0043235	receptor complex	cellular_component	32.5213	7.52e-15	1.39e-12	0.139594	394	55	339	925	21757
GO:0044281	small molecule metabolic process	biological_process	32.5264	7.48e-15	1.39e-12	0.0867486	1464	127	1337	853	20759
GO:1901681	sulfur compound binding	molecular_function	32.5313	7.44e-15	1.39e-12	0.17284	243	42	201	938	21895
GO:0044877	protein-containing complex binding	molecular_function	32.352	8.91e-15	1.63e-12	0.092437	1190	110	1080	870	21016
GO:0043168	anion binding	molecular_function	32.2805	9.57e-15	1.74e-12	0.0733004	2633	193	2440	787	19656
GO:0019222	regulation of metabolic process	biological_process	32.1813	1.06e-14	1.9e-12	0.0606842	5817	353	5464	627	16632
GO:0022409	positive regulation of cell-cell adhesion	biological_process	32.1218	1.12e-14	2e-12	0.174468	235	41	194	939	21902
GO:0010941	regulation of cell death	biological_process	32.0947	1.15e-14	2.04e-12	0.0832328	1658	138	1520	842	20576
GO:0046983	protein dimerization activity	molecular_function	31.6064	1.88e-14	3.3e-12	0.0878477	1366	120	1246	860	20850
GO:0051241	negative regulation of multicellular organismal process	biological_process	31.4144	2.27e-14	3.97e-12	0.0889571	1304	116	1188	864	20908
GO:1903039	positive regulation of leukocyte cell-cell adhesion	biological_process	31.3516	2.42e-14	4.16e-12	0.186869	198	37	161	943	21935
GO:0005773	vacuole	cellular_component	31.3569	2.41e-14	4.16e-12	0.130926	443	58	385	922	21711
GO:0044255	cellular lipid metabolic process	biological_process	31.0049	3.43e-14	5.83e-12	0.104403	795	83	712	897	21384
GO:0050670	regulation of lymphocyte proliferation	biological_process	30.7063	4.62e-14	7.8e-12	0.174888	223	39	184	941	21912
GO:0070663	regulation of leukocyte proliferation	biological_process	30.5253	5.53e-14	9.28e-12	0.170213	235	40	195	940	21901
GO:0050870	positive regulation of T cell activation	biological_process	30.4601	5.91e-14	9.83e-12	0.191257	183	35	148	945	21948
GO:0051050	positive regulation of transport	biological_process	30.41	6.21e-14	1.02e-11	0.0943756	1049	99	950	881	21146
GO:0032944	regulation of mononuclear cell proliferation	biological_process	30.4061	6.23e-14	1.02e-11	0.173333	225	39	186	941	21910
GO:0048869	cellular developmental process	biological_process	30.3953	6.3e-14	1.03e-11	0.069458	3081	214	2867	766	19229
GO:0000323	lytic vacuole	cellular_component	30.3809	6.39e-14	1.03e-11	0.136247	389	53	336	927	21760
GO:0005764	lysosome	cellular_component	30.3809	6.39e-14	1.03e-11	0.136247	389	53	336	927	21760
GO:0050801	ion homeostasis	biological_process	30.3512	6.59e-14	1.05e-11	0.105263	760	80	680	900	21416
GO:0009893	positive regulation of metabolic process	biological_process	30.2067	7.61e-14	1.2e-11	0.0676626	3414	231	3183	749	18913
GO:0002697	regulation of immune effector process	biological_process	30.1326	8.2e-14	1.29e-11	0.133663	404	54	350	926	21746
GO:0098657	import into cell	biological_process	30.1037	8.44e-14	1.31e-11	0.1258	469	59	410	921	21686
GO:0001819	positive regulation of cytokine production	biological_process	30.1066	8.41e-14	1.31e-11	0.131894	417	55	362	925	21734
GO:0023056	positive regulation of signaling	biological_process	29.7744	1.17e-13	1.8e-11	0.0794264	1813	144	1669	836	20427
GO:0006928	movement of cell or subcellular component	biological_process	29.678	1.29e-13	1.97e-11	0.0884462	1255	111	1144	869	20952
GO:0042383	sarcolemma	cellular_component	29.6071	1.39e-13	2.1e-11	0.231405	121	28	93	952	22003
GO:0048585	negative regulation of response to stimulus	biological_process	29.5338	1.49e-13	2.24e-11	0.0832787	1525	127	1398	853	20698
GO:0030198	extracellular matrix organization	biological_process	29.5275	1.5e-13	2.24e-11	0.168831	231	39	192	941	21904
GO:0007162	negative regulation of cell adhesion	biological_process	29.5143	1.52e-13	2.24e-11	0.155797	276	43	233	937	21863
GO:0008201	heparin binding	molecular_function	29.5198	1.51e-13	2.24e-11	0.208054	149	31	118	949	21978
GO:0010647	positive regulation of cell communication	biological_process	29.3647	1.77e-13	2.59e-11	0.0792244	1805	143	1662	837	20434
GO:0031323	regulation of cellular metabolic process	biological_process	29.2691	1.94e-13	2.83e-11	0.0609204	5302	323	4979	657	17117
GO:0043085	positive regulation of catalytic activity	biological_process	29.0347	2.46e-13	3.55e-11	0.0931796	1041	97	944	883	21152
GO:0019899	enzyme binding	molecular_function	28.984	2.58e-13	3.71e-11	0.0741228	2280	169	2111	811	19985
GO:0019725	cellular homeostasis	biological_process	28.9668	2.63e-13	3.75e-11	0.101235	810	82	728	898	21368
GO:0055080	cation homeostasis	biological_process	28.8874	2.85e-13	4.04e-11	0.10767	678	73	605	907	21491
GO:0098590	plasma membrane region	cellular_component	28.8568	2.94e-13	4.12e-11	0.0924528	1060	98	962	882	21134
GO:0098771	inorganic ion homeostasis	biological_process	28.8541	2.94e-13	4.12e-11	0.106782	693	74	619	906	21477
GO:0050727	regulation of inflammatory response	biological_process	28.8368	2.99e-13	4.16e-11	0.142857	329	47	282	933	21814
GO:0051130	positive regulation of cellular component organization	biological_process	28.6675	3.55e-13	4.9e-11	0.0874404	1258	110	1148	870	20948
GO:0002521	leukocyte differentiation	biological_process	28.48	4.28e-13	5.88e-11	0.14375	320	46	274	934	21822
GO:0016477	cell migration	biological_process	28.1633	5.87e-13	8.01e-11	0.10101	792	80	712	900	21384
GO:0046649	lymphocyte activation	biological_process	27.7999	8.45e-13	1.15e-10	0.132979	376	50	326	930	21770
GO:0006897	endocytosis	biological_process	27.731	9.05e-13	1.22e-10	0.134615	364	49	315	931	21781
GO:0031347	regulation of defense response	biological_process	27.6428	9.88e-13	1.32e-10	0.111111	594	66	528	914	21568
GO:0045597	positive regulation of cell differentiation	biological_process	27.4668	1.18e-12	1.57e-10	0.0903226	1085	98	987	882	21109
GO:0048471	perinuclear region of cytoplasm	cellular_component	27.3595	1.31e-12	1.74e-10	0.109477	612	67	545	913	21551
GO:0050778	positive regulation of immune response	biological_process	27.3136	1.37e-12	1.81e-10	0.106707	656	70	586	910	21510
GO:0032880	regulation of protein localization	biological_process	27.2407	1.48e-12	1.93e-10	0.0926485	993	92	901	888	21195
GO:0055082	cellular chemical homeostasis	biological_process	27.1229	1.66e-12	2.16e-10	0.104651	688	72	616	908	21480
GO:0043067	regulation of programmed cell death	biological_process	27.0303	1.82e-12	2.36e-10	0.081403	1511	123	1388	857	20708
GO:0002685	regulation of leukocyte migration	biological_process	27.0223	1.84e-12	2.36e-10	0.175258	194	34	160	946	21936
GO:0008284	positive regulation of cell proliferation	biological_process	26.8494	2.18e-12	2.79e-10	0.0924797	984	91	893	889	21203
GO:0048870	cell motility	biological_process	26.8226	2.24e-12	2.85e-10	0.0955056	890	85	805	895	21291
GO:0042803	protein homodimerization activity	molecular_function	26.7804	2.34e-12	2.96e-10	0.0943601	922	87	835	893	21261
GO:0016043	cellular component organization	biological_process	26.7586	2.39e-12	3e-10	0.0614798	4717	290	4427	690	17669
GO:0006873	cellular ion homeostasis	biological_process	26.7323	2.46e-12	3.07e-10	0.108911	606	66	540	914	21556
GO:0030003	cellular cation homeostasis	biological_process	26.7061	2.52e-12	3.13e-10	0.109797	592	65	527	915	21569
GO:0005768	endosome	cellular_component	26.6933	2.55e-12	3.15e-10	0.100796	754	76	678	904	21418
GO:0030154	cell differentiation	biological_process	26.6529	2.66e-12	3.26e-10	0.0734619	2178	160	2018	820	20078
GO:0042981	regulation of apoptotic process	biological_process	26.43	3.32e-12	4.06e-10	0.0812081	1490	121	1369	859	20727
GO:0055065	metal ion homeostasis	biological_process	26.3616	3.56e-12	4.32e-10	0.10802	611	66	545	914	21551
GO:0045765	regulation of angiogenesis	biological_process	26.2767	3.87e-12	4.68e-10	0.141914	303	43	260	937	21836
GO:0043408	regulation of MAPK cascade	biological_process	26.0919	4.66e-12	5.6e-10	0.100955	733	74	659	906	21437
GO:0120025	plasma membrane bounded cell projection	cellular_component	26.0802	4.72e-12	5.63e-10	0.0770529	1778	137	1641	843	20455
GO:0070887	cellular response to chemical stimulus	biological_process	25.8931	5.69e-12	6.75e-10	0.0760518	1854	141	1713	839	20383
GO:0001772	immunological synapse	cellular_component	25.8871	5.72e-12	6.76e-10	0.416667	36	15	21	965	22075
GO:0098805	whole membrane	N/A	25.8134	6.16e-12	7.23e-10	0.107616	604	65	539	915	21557
GO:0045766	positive regulation of angiogenesis	biological_process	25.7639	6.47e-12	7.56e-10	0.176796	181	32	149	948	21947
GO:0071840	cellular component organization or biogenesis	biological_process	25.7579	6.51e-12	7.57e-10	0.0608587	4798	292	4506	688	17590
GO:0005102	signaling receptor binding	molecular_function	25.6563	7.2e-12	8.33e-10	0.0770108	1753	135	1618	845	20478
GO:1901342	regulation of vasculature development	biological_process	25.5062	8.37e-12	9.63e-10	0.134328	335	45	290	935	21806
GO:0043005	neuron projection	cellular_component	25.3401	9.88e-12	1.13e-09	0.084898	1225	104	1121	876	20975
GO:0044432	endoplasmic reticulum part	cellular_component	25.3394	9.89e-12	1.13e-09	0.107383	596	64	532	916	21564
GO:0031226	intrinsic component of plasma membrane	cellular_component	25.2636	1.07e-11	1.21e-09	0.0813871	1413	115	1298	865	20798
GO:0002696	positive regulation of leukocyte activation	biological_process	25.2579	1.07e-11	1.21e-09	0.121212	429	52	377	928	21719
GO:0050867	positive regulation of cell activation	biological_process	25.1289	1.22e-11	1.37e-09	0.119369	444	53	391	927	21705
GO:0032649	regulation of interferon-gamma production	biological_process	25.098	1.26e-11	1.4e-09	0.226415	106	24	82	956	22014
GO:0044433	cytoplasmic vesicle part	cellular_component	24.9766	1.42e-11	1.58e-09	0.113772	501	57	444	923	21652
GO:0016192	vesicle-mediated transport	biological_process	24.9602	1.45e-11	1.6e-09	0.0907216	970	88	882	892	21214
GO:0080090	regulation of primary metabolic process	biological_process	24.8402	1.63e-11	1.79e-09	0.0596348	5148	307	4841	673	17255
GO:0008289	lipid binding	molecular_function	24.7249	1.83e-11	2e-09	0.0987821	739	73	666	907	21430
GO:0048856	anatomical structure development	biological_process	24.6256	2.02e-11	2.19e-09	0.0649926	3385	220	3165	760	18931
GO:0031325	positive regulation of cellular metabolic process	biological_process	24.6251	2.02e-11	2.19e-09	0.0661342	3130	207	2923	773	19173
GO:0042129	regulation of T cell proliferation	biological_process	24.5096	2.27e-11	2.44e-09	0.178571	168	30	138	950	21958
GO:0031344	regulation of cell projection organization	biological_process	24.4306	2.45e-11	2.63e-09	0.0974967	759	74	685	906	21411
GO:0006950	response to stress	biological_process	24.3267	2.72e-11	2.9e-09	0.0680322	2734	186	2548	794	19548
GO:0045859	regulation of protein kinase activity	biological_process	24.2992	2.8e-11	2.97e-09	0.10229	655	67	588	913	21508
GO:0033218	amide binding	molecular_function	24.2953	2.81e-11	2.97e-09	0.127778	360	46	314	934	21782
GO:0097367	carbohydrate derivative binding	molecular_function	24.1742	3.17e-11	3.33e-09	0.0727096	2063	150	1913	830	20183
GO:0120035	regulation of plasma membrane bounded cell projection organization	biological_process	24.0363	3.64e-11	3.81e-09	0.0973333	750	73	677	907	21419
GO:0098588	bounding membrane of organelle	cellular_component	23.9182	4.1e-11	4.26e-09	0.0945946	814	77	737	903	21359
GO:0006639	acylglycerol metabolic process	biological_process	23.9161	4.11e-11	4.26e-09	0.247059	85	21	64	959	22032
GO:0006954	inflammatory response	biological_process	23.8387	4.44e-11	4.58e-09	0.124339	378	47	331	933	21765
GO:0006875	cellular metal ion homeostasis	biological_process	23.6017	5.62e-11	5.77e-09	0.108818	533	58	475	922	21621
GO:0006638	neutral lipid metabolic process	biological_process	23.4406	6.61e-11	6.75e-09	0.241379	87	21	66	959	22030
GO:1903555	regulation of tumor necrosis factor superfamily cytokine production	biological_process	23.4186	6.75e-11	6.87e-09	0.181818	154	28	126	952	21970
GO:0098609	cell-cell adhesion	biological_process	23.3839	6.99e-11	7.08e-09	0.122715	383	47	336	933	21760
GO:0002250	adaptive immune response	biological_process	23.2939	7.65e-11	7.71e-09	0.153846	221	34	187	946	21909
GO:0090287	regulation of cellular response to growth factor stimulus	biological_process	23.2535	7.96e-11	7.99e-09	0.141264	269	38	231	942	21865
GO:1904018	positive regulation of vasculature development	biological_process	23.183	8.55e-11	8.54e-09	0.160804	199	32	167	948	21929
GO:0043549	regulation of kinase activity	biological_process	23.103	9.26e-11	9.16e-09	0.0973574	719	70	649	910	21447
GO:0090087	regulation of peptide transport	biological_process	23.103	9.26e-11	9.16e-09	0.0973574	719	70	649	910	21447
GO:0050671	positive regulation of lymphocyte proliferation	biological_process	23.0103	1.02e-10	1e-08	0.191176	136	26	110	954	21986
GO:0032946	positive regulation of mononuclear cell proliferation	biological_process	22.6722	1.42e-10	1.4e-08	0.188406	138	26	112	954	21984
GO:0002687	positive regulation of leukocyte migration	biological_process	22.5056	1.68e-10	1.64e-08	0.18705	139	26	113	954	21983
GO:0002791	regulation of peptide secretion	biological_process	22.405	1.86e-10	1.81e-08	0.108696	506	55	451	925	21645
GO:0051248	negative regulation of protein metabolic process	biological_process	22.3082	2.05e-10	1.98e-08	0.085389	1054	90	964	890	21132
GO:0051251	positive regulation of lymphocyte activation	biological_process	22.2822	2.1e-10	2.03e-08	0.120419	382	46	336	934	21760
GO:0010810	regulation of cell-substrate adhesion	biological_process	22.1394	2.43e-10	2.33e-08	0.154589	207	32	175	948	21921
GO:0032680	regulation of tumor necrosis factor production	biological_process	22.0883	2.55e-10	2.44e-08	0.177632	152	27	125	953	21971
GO:0005887	integral component of plasma membrane	N/A	22.0643	2.62e-10	2.49e-08	0.0796394	1331	106	1225	874	20871
GO:1901700	response to oxygen-containing compound	biological_process	21.9655	2.89e-10	2.73e-08	0.0797872	1316	105	1211	875	20885
GO:0023057	negative regulation of signaling	biological_process	21.934	2.98e-10	2.81e-08	0.0806324	1265	102	1163	878	20933
GO:0050730	regulation of peptidyl-tyrosine phosphorylation	biological_process	21.8695	3.18e-10	2.98e-08	0.140078	257	36	221	944	21875
GO:0005811	lipid droplet	cellular_component	21.7588	3.55e-10	3.32e-08	0.246753	77	19	58	961	22038
GO:0032103	positive regulation of response to external stimulus	biological_process	21.7217	3.68e-10	3.43e-08	0.131757	296	39	257	941	21839
GO:0060548	negative regulation of cell death	biological_process	21.6156	4.1e-10	3.8e-08	0.0850242	1035	88	947	892	21149
GO:0070665	positive regulation of leukocyte proliferation	biological_process	21.54	4.42e-10	4.08e-08	0.17931	145	26	119	954	21977
GO:0035556	intracellular signal transduction	biological_process	21.4494	4.84e-10	4.45e-08	0.0785033	1363	107	1256	873	20840
GO:0043169	cation binding	molecular_function	21.4124	5.02e-10	4.58e-08	0.0627128	3524	221	3303	759	18793
GO:0044424	intracellular part	cellular_component	21.4092	5.04e-10	4.58e-08	0.049289	13431	662	12769	318	9327
GO:0006641	triglyceride metabolic process	biological_process	21.4065	5.05e-10	4.58e-08	0.274194	62	17	45	963	22051
GO:0010648	negative regulation of cell communication	biological_process	21.4032	5.07e-10	4.58e-08	0.0801587	1260	101	1159	879	20937
GO:0030098	lymphocyte differentiation	biological_process	21.3782	5.19e-10	4.68e-08	0.14346	237	34	203	946	21893
GO:0009653	anatomical structure morphogenesis	biological_process	21.3623	5.28e-10	4.73e-08	0.0763612	1506	115	1391	865	20705
GO:0006935	chemotaxis	biological_process	21.3447	5.37e-10	4.8e-08	0.132404	287	38	249	942	21847
GO:0060627	regulation of vesicle-mediated transport	biological_process	21.2765	5.75e-10	5.12e-08	0.103448	551	57	494	923	21602
GO:0042995	cell projection	cellular_component	21.2596	5.85e-10	5.18e-08	0.0705596	2055	145	1910	835	20186
GO:0097458	neuron part	cellular_component	21.1511	6.52e-10	5.75e-08	0.0717277	1910	137	1773	843	20323
GO:1903530	regulation of secretion by cell	biological_process	21.0644	7.11e-10	6.25e-08	0.0911361	801	73	728	907	21368
GO:0042330	taxis	biological_process	21.0439	7.26e-10	6.35e-08	0.131034	290	38	252	942	21844
GO:0051171	regulation of nitrogen compound metabolic process	biological_process	20.9641	7.86e-10	6.83e-08	0.0583533	5004	292	4712	688	17384
GO:0005198	structural molecule activity	molecular_function	20.9679	7.83e-10	6.83e-08	0.0946328	708	67	641	913	21455
GO:0071310	cellular response to organic substance	biological_process	20.9568	7.92e-10	6.85e-08	0.0751592	1570	118	1452	862	20644
GO:0006955	immune response	biological_process	20.9119	8.28e-10	7.14e-08	0.0842207	1033	87	946	893	21150
GO:0043410	positive regulation of MAPK cascade	biological_process	20.78	9.45e-10	8.11e-08	0.105058	514	54	460	926	21636
GO:0070372	regulation of ERK1 and ERK2 cascade	biological_process	20.7435	9.8e-10	8.38e-08	0.127451	306	39	267	941	21829
GO:0005737	cytoplasm	cellular_component	20.5868	1.15e-09	9.76e-08	0.0554622	6545	363	6182	617	15914
GO:0007165	signal transduction	biological_process	20.5812	1.15e-09	9.78e-08	0.0588988	4686	276	4410	704	17686
GO:0008285	negative regulation of cell proliferation	biological_process	20.3954	1.39e-09	1.17e-07	0.09538	671	64	607	916	21489
GO:0046872	metal ion binding	molecular_function	20.3309	1.48e-09	1.25e-07	0.0624635	3426	214	3212	766	18884
GO:0051338	regulation of transferase activity	biological_process	20.3079	1.51e-09	1.27e-07	0.0895706	815	73	742	907	21354
GO:0001818	negative regulation of cytokine production	biological_process	20.2742	1.57e-09	1.31e-07	0.137652	247	34	213	946	21883
GO:0030100	regulation of endocytosis	biological_process	20.2694	1.57e-09	1.31e-07	0.129825	285	37	248	943	21848
GO:0051046	regulation of secretion	biological_process	20.2525	1.6e-09	1.33e-07	0.0874007	881	77	804	903	21292
GO:0042101	T cell receptor complex	cellular_component	20.1796	1.72e-09	1.42e-07	0.6	15	9	6	971	22090
GO:0051336	regulation of hydrolase activity	biological_process	20.0797	1.9e-09	1.57e-07	0.0847983	967	82	885	898	21211
GO:0051223	regulation of protein transport	biological_process	19.9827	2.1e-09	1.72e-07	0.0943953	678	64	614	916	21482
GO:0071900	regulation of protein serine/threonine kinase activity	biological_process	19.9779	2.11e-09	1.72e-07	0.110849	424	47	377	933	21719
GO:0009605	response to external stimulus	biological_process	19.9516	2.16e-09	1.76e-07	0.0738885	1597	118	1479	862	20617
GO:0060341	regulation of cellular localization	biological_process	19.7503	2.65e-09	2.15e-07	0.0854978	924	79	845	901	21251
GO:0006082	organic acid metabolic process	biological_process	19.7437	2.66e-09	2.15e-07	0.087886	842	74	768	906	21328
GO:0098802	plasma membrane receptor complex	cellular_component	19.7064	2.76e-09	2.22e-07	0.155556	180	28	152	952	21944
GO:0009719	response to endogenous stimulus	biological_process	19.7016	2.78e-09	2.23e-07	0.0854054	925	79	846	901	21250
GO:0045807	positive regulation of endocytosis	biological_process	19.6537	2.91e-09	2.33e-07	0.159763	169	27	142	953	21954
GO:0043436	oxoacid metabolic process	biological_process	19.4588	3.54e-09	2.82e-07	0.0883436	815	72	743	908	21353
GO:0042102	positive regulation of T cell proliferation	biological_process	19.4215	3.68e-09	2.92e-07	0.206186	97	20	77	960	22019
GO:0010604	positive regulation of macromolecule metabolic process	biological_process	19.3666	3.88e-09	3.07e-07	0.0629771	3144	198	2946	782	19150
GO:0002683	negative regulation of immune system process	biological_process	19.257	4.33e-09	3.41e-07	0.107143	448	48	400	932	21696
GO:0070201	regulation of establishment of protein localization	biological_process	19.1704	4.72e-09	3.71e-07	0.0918079	708	65	643	915	21453
GO:0002673	regulation of acute inflammatory response	biological_process	19.0088	5.55e-09	4.34e-07	0.253968	63	16	47	964	22049
GO:0043227	membrane-bounded organelle	cellular_component	18.9464	5.91e-09	4.61e-07	0.0511448	10089	516	9573	464	12523
GO:0050708	regulation of protein secretion	biological_process	18.9406	5.95e-09	4.62e-07	0.104925	467	49	418	931	21678
GO:0005581	collagen trimer	cellular_component	18.8835	6.3e-09	4.87e-07	0.222222	81	18	63	962	22033
GO:0001816	cytokine production	biological_process	18.8651	6.41e-09	4.94e-07	0.2	100	20	80	960	22016
GO:0050920	regulation of chemotaxis	biological_process	18.8291	6.65e-09	5.11e-07	0.14218	211	30	181	950	21915
GO:0006952	defense response	biological_process	18.6984	7.58e-09	5.8e-07	0.0800728	1099	88	1011	892	21085
GO:0032729	positive regulation of interferon-gamma production	biological_process	18.673	7.77e-09	5.93e-07	0.232877	73	17	56	963	22040
GO:0043226	organelle	cellular_component	18.6104	8.27e-09	6.29e-07	0.0502648	11141	560	10581	420	11515
GO:0043229	intracellular organelle	cellular_component	18.4745	9.48e-09	7.15e-07	0.0504132	10890	549	10341	431	11755
GO:0050731	positive regulation of peptidyl-tyrosine phosphorylation	biological_process	18.4753	9.47e-09	7.15e-07	0.147368	190	28	162	952	21934
GO:0009968	negative regulation of signal transduction	biological_process	18.4667	9.55e-09	7.19e-07	0.0790167	1139	90	1049	890	21047
GO:0060255	regulation of macromolecule metabolic process	biological_process	18.423	9.98e-09	7.48e-07	0.0565299	5360	303	5057	677	17039
GO:0044853	plasma membrane raft	cellular_component	18.3509	1.07e-08	8.01e-07	0.185841	113	21	92	959	22004
GO:0010942	positive regulation of cell death	biological_process	18.3051	1.12e-08	8.36e-07	0.091716	676	62	614	918	21482
GO:0032269	negative regulation of cellular protein metabolic process	N/A	18.2786	1.15e-08	8.56e-07	0.0819009	989	81	908	899	21188
GO:0042277	peptide binding	molecular_function	18.1951	1.25e-08	9.27e-07	0.122449	294	36	258	944	21838
GO:0031295	T cell costimulation	biological_process	18.1898	1.26e-08	9.29e-07	0.434783	23	10	13	970	22083
GO:0019838	growth factor binding	molecular_function	18.075	1.41e-08	1.04e-06	0.163265	147	24	123	956	21973
GO:0030193	regulation of blood coagulation	biological_process	18.0218	1.49e-08	1.09e-06	0.223684	76	17	59	963	22037
GO:0071702	organic substance transport	biological_process	18.0118	1.51e-08	1.1e-06	0.0706837	1726	122	1604	858	20492
GO:0043068	positive regulation of programmed cell death	biological_process	17.9633	1.58e-08	1.15e-06	0.0936995	619	58	561	922	21535
GO:0050840	extracellular matrix binding	molecular_function	17.9267	1.64e-08	1.18e-06	0.254237	59	15	44	965	22052
GO:0031589	cell-substrate adhesion	biological_process	17.9274	1.64e-08	1.18e-06	0.167883	137	23	114	957	21982
GO:0032989	cellular component morphogenesis	biological_process	17.8659	1.74e-08	1.25e-06	0.0984848	528	52	476	928	21620
GO:1900046	regulation of hemostasis	biological_process	17.8123	1.84e-08	1.32e-06	0.220779	77	17	60	963	22036
GO:0030217	T cell differentiation	biological_process	17.8037	1.85e-08	1.33e-06	0.173228	127	22	105	958	21991
GO:0046903	secretion	biological_process	17.7861	1.89e-08	1.35e-06	0.10124	484	49	435	931	21661
GO:0002699	positive regulation of immune effector process	biological_process	17.7815	1.89e-08	1.35e-06	0.130081	246	32	214	948	21882
GO:0008283	cell proliferation	biological_process	17.7794	1.9e-08	1.35e-06	0.0964286	560	54	506	926	21590
GO:0006811	ion transport	biological_process	17.7736	1.91e-08	1.35e-06	0.0785013	1121	88	1033	892	21063
GO:0031346	positive regulation of cell projection organization	biological_process	17.6691	2.12e-08	1.49e-06	0.10307	456	47	409	933	21687
GO:0032787	monocarboxylic acid metabolic process	biological_process	17.6691	2.12e-08	1.49e-06	0.10307	456	47	409	933	21687
GO:0051173	positive regulation of nitrogen compound metabolic process	biological_process	17.6447	2.17e-08	1.52e-06	0.0624791	2993	187	2806	793	19290
GO:0005518	collagen binding	molecular_function	17.5953	2.28e-08	1.59e-06	0.231884	69	16	53	964	22043
GO:0033674	positive regulation of kinase activity	biological_process	17.5921	2.29e-08	1.59e-06	0.101695	472	48	424	932	21672
GO:0005911	cell-cell junction	cellular_component	17.5337	2.43e-08	1.68e-06	0.10262	458	47	411	933	21685
GO:0046486	glycerolipid metabolic process	biological_process	17.5086	2.49e-08	1.72e-06	0.123636	275	34	241	946	21855
GO:0043065	positive regulation of apoptotic process	biological_process	17.3523	2.91e-08	2e-06	0.0928339	614	57	557	923	21539
GO:1901214	regulation of neuron death	biological_process	17.2827	3.12e-08	2.14e-06	0.111111	360	40	320	940	21776
GO:0030020	extracellular matrix structural constituent conferring tensile strength	molecular_function	17.278	3.14e-08	2.15e-06	0.315789	38	12	26	968	22070
GO:0120161	regulation of cold-induced thermogenesis	biological_process	17.2319	3.28e-08	2.24e-06	0.161972	142	23	119	957	21977
GO:0031294	lymphocyte costimulation	biological_process	17.2176	3.33e-08	2.27e-06	0.4	25	10	15	970	22081
GO:0050818	regulation of coagulation	biological_process	17.2052	3.37e-08	2.29e-06	0.2125	80	17	63	963	22033
GO:1903706	regulation of hemopoiesis	biological_process	17.1742	3.48e-08	2.35e-06	0.107692	390	42	348	938	21748
GO:0060284	regulation of cell development	biological_process	17.0945	3.77e-08	2.54e-06	0.0786517	1068	84	984	896	21112
GO:0045860	positive regulation of protein kinase activity	biological_process	17.0864	3.8e-08	2.54e-06	0.103448	435	45	390	935	21706
GO:0022604	regulation of cell morphogenesis	biological_process	17.0873	3.79e-08	2.54e-06	0.0980392	510	50	460	930	21636
GO:0045664	regulation of neuron differentiation	biological_process	17.0778	3.83e-08	2.56e-06	0.0863874	764	66	698	914	21398
GO:1903827	regulation of cellular protein localization	N/A	17.0752	3.84e-08	2.56e-06	0.0989899	495	49	446	931	21650
GO:0009894	regulation of catabolic process	biological_process	17.0273	4.03e-08	2.67e-06	0.085213	798	68	730	912	21366
GO:0008152	metabolic process	biological_process	17.0113	4.09e-08	2.71e-06	0.0532487	7249	386	6863	594	15233
GO:0002688	regulation of leukocyte chemotaxis	biological_process	17.005	4.12e-08	2.72e-06	0.18018	111	20	91	960	22005
GO:0005794	Golgi apparatus	cellular_component	16.9662	4.28e-08	2.82e-06	0.0753809	1247	94	1153	886	20943
GO:0044092	negative regulation of molecular function	biological_process	16.9573	4.32e-08	2.83e-06	0.080203	985	79	906	901	21190
GO:0051897	positive regulation of protein kinase B signaling	biological_process	16.9516	4.35e-08	2.84e-06	0.188119	101	19	82	961	22014
GO:1903557	positive regulation of tumor necrosis factor superfamily cytokine production	biological_process	16.9479	4.36e-08	2.84e-06	0.197802	91	18	73	962	22023
GO:0030246	carbohydrate binding	molecular_function	16.9391	4.4e-08	2.86e-06	0.123134	268	33	235	947	21861
GO:0072507	divalent inorganic cation homeostasis	biological_process	16.8123	4.99e-08	3.24e-06	0.0991736	484	48	436	932	21660
GO:0055074	calcium ion homeostasis	biological_process	16.7419	5.36e-08	3.46e-06	0.101099	455	46	409	934	21687
GO:0008610	lipid biosynthetic process	biological_process	16.6434	5.91e-08	3.81e-06	0.104369	412	43	369	937	21727
GO:0042110	T cell activation	biological_process	16.63	5.99e-08	3.85e-06	0.12931	232	30	202	950	21894
GO:0019752	carboxylic acid metabolic process	biological_process	16.4915	6.88e-08	4.41e-06	0.0850515	776	66	710	914	21386
GO:0038024	cargo receptor activity	molecular_function	16.4419	7.23e-08	4.62e-06	0.202381	84	17	67	963	22029
GO:0050900	leukocyte migration	biological_process	16.3947	7.58e-08	4.83e-06	0.141304	184	26	158	954	21938
GO:0002793	positive regulation of peptide secretion	biological_process	16.3302	8.09e-08	5.14e-06	0.113924	316	36	280	944	21816
GO:0006631	fatty acid metabolic process	biological_process	16.2599	8.68e-08	5.5e-06	0.115512	303	35	268	945	21828
GO:0044087	regulation of cellular component biogenesis	biological_process	16.2464	8.8e-08	5.55e-06	0.0803859	933	75	858	905	21238
GO:0045058	T cell selection	biological_process	16.2318	8.93e-08	5.62e-06	0.323529	34	11	23	969	22073
GO:0050767	regulation of neurogenesis	biological_process	16.2033	9.18e-08	5.76e-06	0.0802998	934	75	859	905	21237
GO:0051259	protein complex oligomerization	biological_process	16.1844	9.36e-08	5.86e-06	0.0935252	556	52	504	928	21592
GO:0010975	regulation of neuron projection development	biological_process	16.1554	9.63e-08	6.01e-06	0.0918367	588	54	534	926	21562
GO:0050729	positive regulation of inflammatory response	biological_process	16.0911	1.03e-07	6.39e-06	0.164062	128	21	107	959	21989
GO:0042108	positive regulation of cytokine biosynthetic process	N/A	16.0851	1.03e-07	6.41e-06	0.223881	67	15	52	965	22044
GO:0019904	protein domain specific binding	molecular_function	16.0632	1.06e-07	6.52e-06	0.0840764	785	66	719	914	21377
GO:0002822	regulation of adaptive immune response based on somatic recombination of immune receptors built from immunoglobulin superfamily domains	biological_process	16.0644	1.06e-07	6.52e-06	0.139037	187	26	161	954	21935
GO:1902105	regulation of leukocyte differentiation	biological_process	16.0311	1.09e-07	6.7e-06	0.116438	292	34	258	946	21838
GO:0050878	regulation of body fluid levels	biological_process	16.0311	1.09e-07	6.7e-06	0.116438	292	34	258	946	21838
GO:0030054	cell junction	cellular_component	15.9694	1.16e-07	7.1e-06	0.0766423	1096	84	1012	896	21084
GO:0002703	regulation of leukocyte mediated immunity	biological_process	15.9622	1.17e-07	7.13e-06	0.125523	239	30	209	950	21887
GO:0006874	cellular calcium ion homeostasis	biological_process	15.9594	1.17e-07	7.13e-06	0.100686	437	44	393	936	21703
GO:0051716	cellular response to stimulus	biological_process	15.9425	1.19e-07	7.24e-06	0.0618233	2863	177	2686	803	19410
GO:0051347	positive regulation of transferase activity	biological_process	15.9173	1.22e-07	7.36e-06	0.093578	545	51	494	929	21602
GO:0030162	regulation of proteolysis	biological_process	15.9174	1.22e-07	7.36e-06	0.0870827	689	60	629	920	21467
GO:0009056	catabolic process	biological_process	15.9171	1.22e-07	7.36e-06	0.0697819	1605	112	1493	868	20603
GO:0002819	regulation of adaptive immune response	biological_process	15.9019	1.24e-07	7.43e-06	0.134328	201	27	174	953	21922
GO:0031329	regulation of cellular catabolic process	biological_process	15.9025	1.24e-07	7.43e-06	0.0876672	673	59	614	921	21482
GO:0043405	regulation of MAP kinase activity	biological_process	15.8661	1.29e-07	7.68e-06	0.115646	294	34	260	946	21836
GO:0001848	complement binding	molecular_function	15.85	1.31e-07	7.79e-06	0.409091	22	9	13	971	22083
GO:0050678	regulation of epithelial cell proliferation	biological_process	15.8145	1.35e-07	8e-06	0.108262	351	38	313	942	21783
GO:0051896	regulation of protein kinase B signaling	biological_process	15.8168	1.35e-07	8e-06	0.150327	153	23	130	957	21966
GO:0006898	receptor-mediated endocytosis	biological_process	15.8177	1.35e-07	8e-06	0.161538	130	21	109	959	21987
GO:0007160	cell-matrix adhesion	biological_process	15.7262	1.48e-07	8.72e-06	0.193182	88	17	71	963	22025
GO:0045834	positive regulation of lipid metabolic process	biological_process	15.6954	1.53e-07	8.94e-06	0.149351	154	23	131	957	21965
GO:0000904	cell morphogenesis involved in differentiation	biological_process	15.6954	1.53e-07	8.94e-06	0.149351	154	23	131	957	21965
GO:0050839	cell adhesion molecule binding	molecular_function	15.6714	1.56e-07	9.13e-06	0.126638	229	29	200	951	21896
GO:0072503	cellular divalent inorganic cation homeostasis	biological_process	15.6448	1.61e-07	9.36e-06	0.0984683	457	45	412	935	21684
GO:0002523	leukocyte migration involved in inflammatory response	biological_process	15.5437	1.78e-07	1.03e-05	0.470588	17	8	9	972	22087
GO:0030176	integral component of endoplasmic reticulum membrane	cellular_component	15.5335	1.79e-07	1.04e-05	0.172727	110	19	91	961	22005
GO:0001525	angiogenesis	biological_process	15.4969	1.86e-07	1.08e-05	0.118081	271	32	239	948	21857
GO:0022408	negative regulation of cell-cell adhesion	biological_process	15.4838	1.89e-07	1.09e-05	0.138889	180	25	155	955	21941
GO:0098797	plasma membrane protein complex	cellular_component	15.4789	1.89e-07	1.09e-05	0.0931099	537	50	487	930	21609
GO:0000902	cell morphogenesis	biological_process	15.4492	1.95e-07	1.12e-05	0.120155	258	31	227	949	21869
GO:0051222	positive regulation of protein transport	biological_process	15.4397	1.97e-07	1.13e-05	0.101205	415	42	373	938	21723
GO:0050866	negative regulation of cell activation	biological_process	15.4265	2e-07	1.14e-05	0.134715	193	26	167	954	21929
GO:0019900	kinase binding	molecular_function	15.4157	2.02e-07	1.15e-05	0.0826033	799	66	733	914	21363
GO:0031090	organelle membrane	cellular_component	15.3998	2.05e-07	1.16e-05	0.0710306	1436	102	1334	878	20762
GO:0033993	response to lipid	biological_process	15.4001	2.05e-07	1.16e-05	0.0863836	683	59	624	921	21472
GO:0005178	integrin binding	molecular_function	15.383	2.09e-07	1.17e-05	0.163934	122	20	102	960	21994
GO:0032760	positive regulation of tumor necrosis factor production	biological_process	15.3847	2.08e-07	1.17e-05	0.188889	90	17	73	963	22023
GO:0005543	phospholipid binding	molecular_function	15.3739	2.1e-07	1.18e-05	0.100962	416	42	374	938	21722
GO:0008104	protein localization	biological_process	15.3764	2.1e-07	1.18e-05	0.0681818	1716	117	1599	863	20497
GO:0008360	regulation of cell shape	biological_process	15.3602	2.13e-07	1.19e-05	0.151724	145	22	123	958	21973
GO:0033036	macromolecule localization	biological_process	15.3119	2.24e-07	1.25e-05	0.0679332	1737	118	1619	862	20477
GO:0031349	positive regulation of defense response	biological_process	15.3025	2.26e-07	1.26e-05	0.112957	301	34	267	946	21829
GO:0072659	protein localization to plasma membrane	biological_process	15.2682	2.34e-07	1.3e-05	0.137363	182	25	157	955	21939
GO:1904951	positive regulation of establishment of protein localization	biological_process	15.2468	2.39e-07	1.32e-05	0.0993072	433	43	390	937	21706
GO:0051960	regulation of nervous system development	biological_process	15.2135	2.47e-07	1.36e-05	0.076555	1045	80	965	900	21131
GO:0019915	lipid storage	biological_process	15.1932	2.52e-07	1.39e-05	0.333333	30	10	20	970	22076
GO:0003013	circulatory system process	biological_process	15.1929	2.52e-07	1.39e-05	0.126697	221	28	193	952	21903
GO:0032940	secretion by cell	biological_process	15.1391	2.66e-07	1.46e-05	0.104	375	39	336	941	21760
GO:0051250	negative regulation of lymphocyte activation	biological_process	15.1153	2.73e-07	1.49e-05	0.14966	147	22	125	958	21971
GO:0043066	negative regulation of apoptotic process	biological_process	15.0778	2.83e-07	1.54e-05	0.0792079	909	72	837	908	21259
GO:0098772	molecular function regulator	molecular_function	15.0802	2.82e-07	1.54e-05	0.0679555	1707	116	1591	864	20505
GO:0043069	negative regulation of programmed cell death	biological_process	15.0476	2.92e-07	1.58e-05	0.0787487	927	73	854	907	21242
GO:0044283	small molecule biosynthetic process	biological_process	14.9942	3.08e-07	1.67e-05	0.0952381	483	46	437	934	21659
GO:1903532	positive regulation of secretion by cell	biological_process	14.9469	3.23e-07	1.74e-05	0.0971302	453	44	409	936	21687
GO:0002695	negative regulation of leukocyte activation	biological_process	14.9031	3.37e-07	1.82e-05	0.138728	173	24	149	956	21947
GO:1902624	positive regulation of neutrophil migration	biological_process	14.8424	3.58e-07	1.92e-05	0.322581	31	10	21	970	22075
GO:0050868	negative regulation of T cell activation	biological_process	14.8133	3.69e-07	1.98e-05	0.165217	115	19	96	961	22000
GO:0048731	system development	biological_process	14.7963	3.75e-07	2e-05	0.0821566	779	64	715	916	21381
GO:1903038	negative regulation of leukocyte cell-cell adhesion	biological_process	14.7119	4.08e-07	2.18e-05	0.15748	127	20	107	960	21989
GO:0002274	myeloid leukocyte activation	biological_process	14.6771	4.22e-07	2.25e-05	0.171429	105	18	87	962	22009
GO:1902622	regulation of neutrophil migration	biological_process	14.659	4.3e-07	2.28e-05	0.282051	39	11	28	969	22068
GO:0050707	regulation of cytokine secretion	N/A	14.6206	4.47e-07	2.37e-05	0.129353	201	26	175	954	21921
GO:0032102	negative regulation of response to external stimulus	biological_process	14.5572	4.76e-07	2.52e-05	0.107692	325	35	290	945	21806
GO:0016125	sterol metabolic process	biological_process	14.5373	4.86e-07	2.56e-05	0.162393	117	19	98	961	21998
GO:0016491	oxidoreductase activity	molecular_function	14.5287	4.9e-07	2.58e-05	0.0815287	785	64	721	916	21375
GO:0002690	positive regulation of leukocyte chemotaxis	biological_process	14.5161	4.96e-07	2.6e-05	0.188235	85	16	69	964	22027
GO:0051047	positive regulation of secretion	biological_process	14.4522	5.29e-07	2.77e-05	0.0925197	508	47	461	933	21635
GO:0031227	intrinsic component of endoplasmic reticulum membrane	cellular_component	14.4018	5.56e-07	2.9e-05	0.161017	118	19	99	961	21997
GO:0032963	collagen metabolic process	biological_process	14.3574	5.82e-07	3.03e-05	0.22807	57	13	44	967	22052
GO:0005575	cellular_component	cellular_component	14.3512	5.85e-07	3.04e-05	0.0435858	22232	969	21263	11	833
GO:0030659	cytoplasmic vesicle membrane	cellular_component	14.3399	5.92e-07	3.07e-05	0.13089	191	25	166	955	21930
GO:0019955	cytokine binding	molecular_function	14.3269	6e-07	3.09e-05	0.153846	130	20	110	960	21986
GO:1902107	positive regulation of leukocyte differentiation	biological_process	14.3221	6.03e-07	3.09e-05	0.138554	166	23	143	957	21953
GO:0002790	peptide secretion	biological_process	14.3221	6.03e-07	3.09e-05	0.138554	166	23	143	957	21953
GO:0010008	endosome membrane	cellular_component	14.3221	6.03e-07	3.09e-05	0.138554	166	23	143	957	21953
GO:0010243	response to organonitrogen compound	biological_process	14.2751	6.32e-07	3.23e-05	0.0824324	740	61	679	919	21417
GO:0008203	cholesterol metabolic process	biological_process	14.2445	6.51e-07	3.33e-05	0.166667	108	18	90	962	22006
GO:0019216	regulation of lipid metabolic process	biological_process	14.1962	6.83e-07	3.48e-05	0.106061	330	35	295	945	21801
GO:0061134	peptidase regulator activity	molecular_function	14.1898	6.88e-07	3.5e-05	0.12069	232	28	204	952	21892
GO:0071622	regulation of granulocyte chemotaxis	biological_process	14.181	6.94e-07	3.5e-05	0.244898	49	12	37	968	22059
GO:0071675	regulation of mononuclear cell migration	biological_process	14.181	6.94e-07	3.5e-05	0.244898	49	12	37	968	22059
GO:1901698	response to nitrogen compound	biological_process	14.1812	6.94e-07	3.5e-05	0.0802469	810	65	745	915	21351
GO:2000377	regulation of reactive oxygen species metabolic process	biological_process	14.1424	7.21e-07	3.63e-05	0.129534	193	25	168	955	21928
GO:0051093	negative regulation of developmental process	biological_process	14.0566	7.86e-07	3.95e-05	0.075	1040	78	962	902	21134
GO:0033634	positive regulation of cell-cell adhesion mediated by integrin	biological_process	14.0489	7.92e-07	3.97e-05	0.833333	6	5	1	975	22095
GO:1903034	regulation of response to wounding	biological_process	14.0013	8.3e-07	4.16e-05	0.136095	169	23	146	957	21950
GO:0080135	regulation of cellular response to stress	biological_process	13.9919	8.38e-07	4.19e-05	0.0851393	646	55	591	925	21505
GO:0045619	regulation of lymphocyte differentiation	biological_process	13.9624	8.63e-07	4.3e-05	0.131868	182	24	158	956	21938
GO:0044456	synapse part	cellular_component	13.9389	8.84e-07	4.39e-05	0.0744581	1061	79	982	901	21114
GO:0016323	basolateral plasma membrane	cellular_component	13.8519	9.64e-07	4.78e-05	0.127551	196	25	171	955	21925
GO:0010883	regulation of lipid storage	biological_process	13.8382	9.78e-07	4.84e-05	0.261905	42	11	31	969	22065
GO:0050848	regulation of calcium-mediated signaling	biological_process	13.8212	9.94e-07	4.91e-05	0.17	100	17	83	963	22013
GO:0055072	iron ion homeostasis	biological_process	13.8146	1e-06	4.93e-05	0.189873	79	15	64	965	22032
GO:0016324	apical plasma membrane	cellular_component	13.6957	1.13e-06	5.54e-05	0.107143	308	33	275	947	21821
GO:1902652	secondary alcohol metabolic process	biological_process	13.693	1.13e-06	5.54e-05	0.160714	112	18	94	962	22002
GO:0002706	regulation of lymphocyte mediated immunity	biological_process	13.664	1.16e-06	5.69e-05	0.12973	185	24	161	956	21935
GO:0009306	protein secretion	biological_process	13.5997	1.24e-06	6.06e-05	0.141892	148	21	127	959	21969
GO:0050921	positive regulation of chemotaxis	biological_process	13.5936	1.25e-06	6.07e-05	0.147059	136	20	116	960	21980
GO:0030234	enzyme regulator activity	molecular_function	13.5953	1.25e-06	6.07e-05	0.0761099	946	72	874	908	21222
GO:0001952	regulation of cell-matrix adhesion	biological_process	13.5594	1.29e-06	6.27e-05	0.159292	113	18	95	962	22001
GO:0002020	protease binding	molecular_function	13.4758	1.4e-06	6.8e-05	0.145985	137	20	117	960	21979
GO:0098796	membrane protein complex	cellular_component	13.4694	1.41e-06	6.83e-05	0.072973	1110	81	1029	899	21067
GO:0036094	small molecule binding	molecular_function	13.4608	1.43e-06	6.87e-05	0.0620515	2369	147	2222	833	19874
GO:1904646	cellular response to amyloid-beta	biological_process	13.4495	1.44e-06	6.93e-05	0.321429	28	9	19	971	22077
GO:0071704	organic substance metabolic process	biological_process	13.4295	1.47e-06	7.06e-05	0.0523591	6761	354	6407	626	15689
GO:0051235	maintenance of location	biological_process	13.3159	1.65e-06	7.89e-05	0.134969	163	22	141	958	21955
GO:0043394	proteoglycan binding	molecular_function	13.29	1.69e-06	8.08e-05	0.277778	36	10	26	970	22070
GO:0051129	negative regulation of cellular component organization	biological_process	13.2186	1.82e-06	8.66e-05	0.0813464	713	58	655	922	21441
GO:0051345	positive regulation of hydrolase activity	biological_process	13.204	1.84e-06	8.77e-05	0.0901804	499	45	454	935	21642
GO:0055076	transition metal ion homeostasis	biological_process	13.1686	1.91e-06	9.06e-05	0.155172	116	18	98	962	21998
GO:0070374	positive regulation of ERK1 and ERK2 cascade	biological_process	13.1458	1.95e-06	9.23e-05	0.119816	217	26	191	954	21905
GO:0012506	vesicle membrane	cellular_component	13.1458	1.95e-06	9.23e-05	0.119816	217	26	191	954	21905
GO:1901615	organic hydroxy compound metabolic process	biological_process	13.059	2.13e-06	0.000100471	0.0969388	392	38	354	942	21742
GO:1903708	positive regulation of hemopoiesis	biological_process	13.0195	2.22e-06	0.000104295	0.121951	205	25	180	955	21916
GO:0090288	negative regulation of cellular response to growth factor stimulus	biological_process	13.0172	2.22e-06	0.000104315	0.141844	141	20	121	960	21975
GO:0043086	negative regulation of catalytic activity	biological_process	13.0114	2.23e-06	0.000104489	0.0824588	667	55	612	925	21484
GO:1904375	regulation of protein localization to cell periphery	biological_process	13.0112	2.24e-06	0.000104489	0.147287	129	19	110	961	21986
GO:0070661	leukocyte proliferation	biological_process	12.9834	2.3e-06	0.000107038	0.160377	106	17	89	963	22007
GO:0050769	positive regulation of neurogenesis	biological_process	12.9829	2.3e-06	0.000107038	0.0862676	568	49	519	931	21577
GO:1903829	positive regulation of cellular protein localization	biological_process	12.9798	2.31e-06	0.000107142	0.107266	289	31	258	949	21838
GO:0019901	protein kinase binding	molecular_function	12.9566	2.36e-06	0.000109427	0.0806676	719	58	661	922	21435
GO:0007167	enzyme linked receptor protein signaling pathway	biological_process	12.938	2.4e-06	0.000111241	0.0892857	504	45	459	935	21637
GO:0002821	positive regulation of adaptive immune response	biological_process	12.9054	2.48e-06	0.000114574	0.140845	142	20	122	960	21974
GO:0009607	response to biotic stimulus	biological_process	12.9043	2.49e-06	0.000114574	0.0727612	1072	78	994	902	21102
GO:0006879	cellular iron ion homeostasis	biological_process	12.8572	2.61e-06	0.000119851	0.23913	46	11	35	969	22061
GO:0005901	caveola	cellular_component	12.8477	2.63e-06	0.000120742	0.176471	85	15	70	965	22026
GO:0007610	behavior	biological_process	12.8391	2.65e-06	0.000121529	0.0825688	654	54	600	926	21496
GO:0007204	positive regulation of cytosolic calcium ion concentration	biological_process	12.8351	2.67e-06	0.000121757	0.106529	291	31	260	949	21836
GO:1905952	regulation of lipid localization	biological_process	12.7948	2.78e-06	0.000126502	0.13986	143	20	123	960	21973
GO:0045444	fat cell differentiation	biological_process	12.7918	2.78e-06	0.000126628	0.151261	119	18	101	962	21995
GO:0051051	negative regulation of transport	biological_process	12.7886	2.79e-06	0.000126772	0.0879541	523	46	477	934	21619
GO:0019932	second-messenger-mediated signaling	biological_process	12.7634	2.86e-06	0.00012973	0.106164	292	31	261	949	21835
GO:0031253	cell projection membrane	cellular_component	12.6921	3.08e-06	0.000139032	0.105802	293	31	262	949	21834
GO:0030139	endocytic vesicle	cellular_component	12.6854	3.1e-06	0.000139686	0.138889	144	20	124	960	21972
GO:0071902	positive regulation of protein serine/threonine kinase activity	biological_process	12.6583	3.18e-06	0.000143233	0.107527	279	30	249	950	21847
GO:0043368	positive T cell selection	biological_process	12.6331	3.26e-06	0.000146584	0.411765	17	7	10	973	22086
GO:0044463	cell projection part	cellular_component	12.5996	3.37e-06	0.00015095	0.0669761	1508	101	1407	879	20689
GO:0120038	plasma membrane bounded cell projection part	cellular_component	12.5996	3.37e-06	0.00015095	0.0669761	1508	101	1407	879	20689
GO:1904377	positive regulation of protein localization to cell periphery	biological_process	12.5889	3.41e-06	0.000152271	0.19697	66	13	53	967	22043
GO:1901215	negative regulation of neuron death	biological_process	12.5406	3.58e-06	0.000159484	0.113445	238	27	211	953	21885
GO:0098858	actin-based cell projection	cellular_component	12.5294	3.62e-06	0.000160633	0.132911	158	21	137	959	21959
GO:0010720	positive regulation of cell development	biological_process	12.5311	3.61e-06	0.000160633	0.0822981	644	53	591	927	21505
GO:0009892	negative regulation of metabolic process	biological_process	12.5027	3.72e-06	0.000164634	0.0596414	2733	163	2570	817	19526
GO:0097028	dendritic cell differentiation	biological_process	12.4933	3.75e-06	0.000165861	0.290323	31	9	22	971	22074
GO:0050856	regulation of T cell receptor signaling pathway	biological_process	12.4892	3.77e-06	0.000166207	0.25641	39	10	29	970	22067
GO:0052547	regulation of peptidase activity	biological_process	12.4606	3.88e-06	0.000170694	0.0945274	402	38	364	942	21732
GO:0001540	amyloid-beta binding	molecular_function	12.4573	3.89e-06	0.000170904	0.210526	57	12	45	968	22051
GO:0019199	transmembrane receptor protein kinase activity	molecular_function	12.4506	3.92e-06	0.000171718	0.181818	77	14	63	966	22033
GO:0043207	response to external biotic stimulus	biological_process	12.4482	3.92e-06	0.000171785	0.07245	1049	76	973	904	21123
GO:0007159	leukocyte cell-cell adhesion	biological_process	12.408	4.09e-06	0.000178466	0.229167	48	11	37	969	22059
GO:1905954	positive regulation of lipid localization	biological_process	12.3987	4.12e-06	0.00017979	0.170455	88	15	73	965	22023
GO:0006869	lipid transport	biological_process	12.3822	4.19e-06	0.000182422	0.1125	240	27	213	953	21883
GO:0002700	regulation of production of molecular mediator of immune response	biological_process	12.3636	4.27e-06	0.000185208	0.136054	147	20	127	960	21969
GO:0060326	cell chemotaxis	biological_process	12.363	4.27e-06	0.000185208	0.120603	199	24	175	956	21921
GO:0002824	positive regulation of adaptive immune response based on somatic recombination of immune receptors built from immunoglobulin superfamily domains	biological_process	12.3223	4.45e-06	0.000191774	0.140741	135	19	116	961	21980
GO:0006979	response to oxidative stress	biological_process	12.3251	4.44e-06	0.000191774	0.102236	313	32	281	948	21815
GO:0061041	regulation of wound healing	biological_process	12.3223	4.45e-06	0.000191774	0.140741	135	19	116	961	21980
GO:0031967	organelle envelope	cellular_component	12.3182	4.47e-06	0.000191802	0.127168	173	22	151	958	21945
GO:0031975	envelope	cellular_component	12.3182	4.47e-06	0.000191802	0.127168	173	22	151	958	21945
GO:0051962	positive regulation of nervous system development	biological_process	12.2688	4.7e-06	0.000201133	0.0821485	633	52	581	928	21515
GO:0032663	regulation of interleukin-2 production	biological_process	12.2646	4.72e-06	0.000201581	0.206897	58	12	46	968	22050
GO:0046982	protein heterodimerization activity	molecular_function	12.2563	4.76e-06	0.000202868	0.0854545	550	47	503	933	21593
GO:0033628	regulation of cell adhesion mediated by integrin	biological_process	12.2401	4.83e-06	0.000205778	0.25	40	10	30	970	22066
GO:0006953	acute-phase response	biological_process	12.2013	5.02e-06	0.000213503	0.28125	32	9	23	971	22073
GO:0030199	collagen fibril organization	biological_process	12.1927	5.07e-06	0.000214944	0.22449	49	11	38	969	22058
GO:0071711	basement membrane organization	biological_process	12.178	5.14e-06	0.000217708	0.388889	18	7	11	973	22085
GO:0097435	supramolecular fiber organization	biological_process	12.1539	5.27e-06	0.000222591	0.0921986	423	39	384	941	21712
GO:0050714	positive regulation of protein secretion	biological_process	12.0873	5.63e-06	0.00023746	0.10453	287	30	257	950	21839
GO:0048146	positive regulation of fibroblast proliferation	biological_process	12.0701	5.73e-06	0.000241113	0.188406	69	13	56	967	22040
GO:0045061	thymic T cell selection	biological_process	12.052	5.83e-06	0.000245054	0.32	25	8	17	972	22079
GO:0043254	regulation of protein complex assembly	biological_process	11.9799	6.27e-06	0.00026187	0.0904977	442	40	402	940	21694
GO:0046916	cellular transition metal ion homeostasis	biological_process	11.9836	6.25e-06	0.00026187	0.175	80	14	66	966	22030
GO:0090066	regulation of anatomical structure size	biological_process	11.9799	6.27e-06	0.00026187	0.0904977	442	40	402	940	21694
GO:0030595	leukocyte chemotaxis	biological_process	11.9631	6.38e-06	0.000265066	0.142857	126	18	108	962	21988
GO:0005774	vacuolar membrane	cellular_component	11.9631	6.38e-06	0.000265066	0.142857	126	18	108	962	21988
GO:0061024	membrane organization	biological_process	11.9621	6.38e-06	0.000265066	0.081862	623	51	572	929	21524
GO:1904645	response to amyloid-beta	biological_process	11.9212	6.65e-06	0.000275614	0.272727	33	9	24	971	22072
GO:0010812	negative regulation of cell-substrate adhesion	biological_process	11.8922	6.84e-06	0.000283164	0.2	60	12	48	968	22048
GO:0022607	cellular component assembly	biological_process	11.8535	7.11e-06	0.000293803	0.0620192	2080	129	1951	851	20145
GO:0044437	vacuolar part	cellular_component	11.8381	7.22e-06	0.000297801	0.127273	165	21	144	959	21952
GO:0051260	protein homooligomerization	biological_process	11.822	7.34e-06	0.000302071	0.0968661	351	34	317	946	21779
GO:0003018	vascular process in circulatory system	biological_process	11.7963	7.53e-06	0.000308758	0.119792	192	23	169	957	21927
GO:0006066	alcohol metabolic process	biological_process	11.7965	7.53e-06	0.000308758	0.10687	262	28	234	952	21862
GO:0005767	secondary lysosome	cellular_component	11.7783	7.67e-06	0.000313785	0.461538	13	6	7	974	22089
GO:0001666	response to hypoxia	biological_process	11.7604	7.81e-06	0.000318877	0.122905	179	22	157	958	21939
GO:0042035	regulation of cytokine biosynthetic process	N/A	11.7527	7.87e-06	0.000319027	0.153846	104	16	88	964	22008
GO:0006793	phosphorus metabolic process	biological_process	11.7519	7.87e-06	0.000319027	0.0645547	1673	108	1565	872	20531
GO:0032872	regulation of stress-activated MAPK cascade	biological_process	11.7531	7.86e-06	0.000319027	0.111111	234	26	208	954	21888
GO:0008202	steroid metabolic process	biological_process	11.7506	7.88e-06	0.000319027	0.113636	220	25	195	955	21901
GO:0033630	positive regulation of cell adhesion mediated by integrin	biological_process	11.7558	7.84e-06	0.000319027	0.368421	19	7	12	973	22084
GO:0015711	organic anion transport	biological_process	11.7443	7.93e-06	0.000320464	0.0979228	337	33	304	947	21792
GO:0048306	calcium-dependent protein binding	molecular_function	11.7409	7.96e-06	0.00032096	0.183099	71	13	58	967	22038
GO:0004714	transmembrane receptor protein tyrosine kinase activity	molecular_function	11.7123	8.19e-06	0.000329692	0.196721	61	12	49	968	22047
GO:0046634	regulation of alpha-beta T cell activation	biological_process	11.627	8.92e-06	0.00035838	0.152381	105	16	89	964	22007
GO:0001933	negative regulation of protein phosphorylation	biological_process	11.622	8.97e-06	0.000359505	0.0922693	401	37	364	943	21732
GO:0043393	regulation of protein binding	biological_process	11.5998	9.17e-06	0.000366252	0.110169	236	26	210	954	21886
GO:0070302	regulation of stress-activated protein kinase signaling cascade	biological_process	11.5998	9.17e-06	0.000366252	0.110169	236	26	210	954	21886
GO:0060191	regulation of lipase activity	biological_process	11.581	9.34e-06	0.000372506	0.180556	72	13	59	967	22037
GO:0045582	positive regulation of T cell differentiation	biological_process	11.5613	9.53e-06	0.00037857	0.159574	94	15	79	965	22017
GO:0014066	regulation of phosphatidylinositol 3-kinase signaling	biological_process	11.5613	9.53e-06	0.00037857	0.159574	94	15	79	965	22017
GO:1903035	negative regulation of response to wounding	biological_process	11.5401	9.73e-06	0.000385959	0.168675	83	14	69	966	22027
GO:0043492	ATPase activity, coupled to movement of substances	N/A	11.5189	9.94e-06	0.000393545	0.138462	130	18	112	962	21984
GO:0048729	tissue morphogenesis	biological_process	11.4991	1.01e-05	0.000400667	0.0896552	435	39	396	941	21700
GO:0043231	intracellular membrane-bounded organelle	cellular_component	11.4895	1.02e-05	0.000403813	0.0494025	9372	463	8909	517	13187
GO:1901652	response to peptide	biological_process	11.4401	1.08e-05	0.000423508	0.104869	267	28	239	952	21857
GO:0040013	negative regulation of locomotion	biological_process	11.4195	1.1e-05	0.000431555	0.0978593	327	32	295	948	21801
GO:0019934	cGMP-mediated signaling	biological_process	11.4086	1.11e-05	0.000434227	0.296296	27	8	19	972	22077
GO:0002698	negative regulation of immune effector process	biological_process	11.4109	1.11e-05	0.000434227	0.137405	131	18	113	962	21983
GO:0009725	response to hormone	biological_process	11.408	1.11e-05	0.000434227	0.08742	469	41	428	939	21668
GO:0006826	iron ion transport	biological_process	11.3929	1.13e-05	0.000440028	0.257143	35	9	26	971	22070
GO:0045621	positive regulation of lymphocyte differentiation	biological_process	11.3807	1.14e-05	0.000443861	0.149533	107	16	91	964	22005
GO:0048145	regulation of fibroblast proliferation	biological_process	11.3807	1.14e-05	0.000443861	0.149533	107	16	91	964	22005
GO:0001667	ameboidal-type cell migration	biological_process	11.3708	1.15e-05	0.00044749	0.123529	170	21	149	959	21947
GO:0050715	positive regulation of cytokine secretion	N/A	11.3687	1.16e-05	0.000447635	0.131944	144	19	125	961	21971
GO:0010759	positive regulation of macrophage chemotaxis	biological_process	11.3623	1.16e-05	0.000449694	0.35	20	7	13	973	22083
GO:0072657	protein localization to membrane	biological_process	11.3562	1.17e-05	0.000450898	0.0923077	390	36	354	944	21742
GO:1990778	protein localization to cell periphery	biological_process	11.3575	1.17e-05	0.000450898	0.111111	225	25	200	955	21896
GO:0006796	phosphate-containing compound metabolic process	biological_process	11.3444	1.18e-05	0.000455441	0.0642424	1650	106	1544	874	20552
GO:1901564	organonitrogen compound metabolic process	biological_process	11.3192	1.21e-05	0.000466243	0.0544141	4429	241	4188	739	17908
GO:0045202	synapse	cellular_component	11.2744	1.27e-05	0.000486758	0.0703565	1066	75	991	905	21105
GO:0048259	regulation of receptor-mediated endocytosis	biological_process	11.26	1.29e-05	0.00049295	0.148148	108	16	92	964	22004
GO:1901135	carbohydrate derivative metabolic process	biological_process	11.251	1.3e-05	0.000496526	0.0781476	691	54	637	926	21459
GO:0048812	neuron projection morphogenesis	biological_process	11.1871	1.39e-05	0.00052838	0.105469	256	27	229	953	21867
GO:0042060	wound healing	biological_process	11.1191	1.48e-05	0.000564611	0.173333	75	13	62	967	22034
GO:0002116	semaphorin receptor complex	cellular_component	11.1117	1.49e-05	0.000566831	0.555556	9	5	4	975	22092
GO:0030670	phagocytic vesicle membrane	cellular_component	11.1117	1.49e-05	0.000566831	0.555556	9	5	4	975	22092
GO:0046632	alpha-beta T cell differentiation	biological_process	11.1076	1.5e-05	0.000567172	0.222222	45	10	35	970	22061
GO:0030195	negative regulation of blood coagulation	biological_process	11.1076	1.5e-05	0.000567172	0.222222	45	10	35	970	22061
GO:0042105	alpha-beta T cell receptor complex	cellular_component	11.0668	1.56e-05	0.000588752	0.8	5	4	1	976	22095
GO:0051541	elastin metabolic process	biological_process	11.0668	1.56e-05	0.000588752	0.8	5	4	1	976	22095
GO:0003824	catalytic activity	molecular_function	11.0437	1.6e-05	0.000601526	0.0524186	5685	298	5387	682	16709
GO:0043933	protein-containing complex subunit organization	biological_process	11.0348	1.61e-05	0.000605834	0.0653506	1469	96	1373	884	20723
GO:0030425	dendrite	cellular_component	10.9893	1.69e-05	0.000632966	0.0834915	527	44	483	936	21613
GO:0055114	oxidation-reduction process	biological_process	10.9762	1.71e-05	0.0006402	0.0738975	839	62	777	918	21319
GO:0044248	cellular catabolic process	biological_process	10.967	1.73e-05	0.00064501	0.0659498	1395	92	1303	888	20793
GO:0071674	mononuclear cell migration	biological_process	10.9029	1.84e-05	0.000686537	0.243243	37	9	28	971	22068
GO:1900047	negative regulation of hemostasis	biological_process	10.901	1.84e-05	0.000686693	0.217391	46	10	36	970	22060
GO:0046328	regulation of JNK cascade	biological_process	10.8916	1.86e-05	0.000692024	0.116402	189	22	167	958	21929
GO:0055088	lipid homeostasis	biological_process	10.8887	1.87e-05	0.000692834	0.132353	136	18	118	962	21978
GO:0010769	regulation of cell morphogenesis involved in differentiation	biological_process	10.8717	1.9e-05	0.000703524	0.0952381	336	32	304	948	21792
GO:0030424	axon	cellular_component	10.8664	1.91e-05	0.00070609	0.0881671	431	38	393	942	21703
GO:0050770	regulation of axonogenesis	biological_process	10.8002	2.04e-05	0.000751876	0.112745	204	23	181	957	21915
GO:0036293	response to decreased oxygen levels	biological_process	10.8002	2.04e-05	0.000751876	0.112745	204	23	181	957	21915
GO:0042535	positive regulation of tumor necrosis factor biosynthetic process	N/A	10.7812	2.08e-05	0.000762896	0.4	15	6	9	974	22087
GO:0043383	negative T cell selection	biological_process	10.7812	2.08e-05	0.000762896	0.4	15	6	9	974	22087
GO:0045580	regulation of T cell differentiation	biological_process	10.7807	2.08e-05	0.000762896	0.126667	150	19	131	961	21965
GO:0120039	plasma membrane bounded cell projection morphogenesis	biological_process	10.7699	2.1e-05	0.000769824	0.103053	262	27	235	953	21861
GO:0051480	regulation of cytosolic calcium ion concentration	biological_process	10.7535	2.14e-05	0.0007813	0.0946746	338	32	306	948	21790
GO:0010976	positive regulation of neuron projection development	biological_process	10.7288	2.19e-05	0.000799469	0.0932203	354	33	321	947	21775
GO:0050819	negative regulation of coagulation	biological_process	10.7003	2.25e-05	0.000819877	0.212766	47	10	37	970	22059
GO:0120163	negative regulation of cold-induced thermogenesis	biological_process	10.7003	2.25e-05	0.000819877	0.212766	47	10	37	970	22059
GO:1905475	regulation of protein localization to membrane	biological_process	10.6652	2.33e-05	0.000847754	0.117978	178	21	157	959	21939
GO:0044440	endosomal part	cellular_component	10.6571	2.35e-05	0.000851839	0.109091	220	24	196	956	21900
GO:0032720	negative regulation of tumor necrosis factor production	biological_process	10.6575	2.35e-05	0.000851839	0.192982	57	11	46	969	22050
GO:0010884	positive regulation of lipid storage	biological_process	10.6485	2.37e-05	0.000857808	0.318182	22	7	15	973	22081
GO:0050880	regulation of blood vessel size	N/A	10.6194	2.44e-05	0.000881657	0.121212	165	20	145	960	21951
GO:0043406	positive regulation of MAP kinase activity	biological_process	10.5823	2.54e-05	0.000913448	0.108597	221	24	197	956	21899
GO:0031331	positive regulation of cellular catabolic process	biological_process	10.5784	2.55e-05	0.000915574	0.0938416	341	32	309	948	21787
GO:0008092	cytoskeletal protein binding	molecular_function	10.5728	2.56e-05	0.000919199	0.0712009	941	67	874	913	21222
GO:1905477	positive regulation of protein localization to membrane	biological_process	10.5548	2.61e-05	0.000930394	0.147059	102	15	87	965	22009
GO:0030888	regulation of B cell proliferation	biological_process	10.5551	2.61e-05	0.000930394	0.176471	68	12	56	968	22040
GO:0010758	regulation of macrophage chemotaxis	biological_process	10.5526	2.61e-05	0.000930394	0.266667	30	8	22	972	22074
GO:0061045	negative regulation of wound healing	biological_process	10.5551	2.61e-05	0.000930394	0.176471	68	12	56	968	22040
GO:0090022	regulation of neutrophil chemotaxis	biological_process	10.5526	2.61e-05	0.000930394	0.266667	30	8	22	972	22074
GO:0002718	regulation of cytokine production involved in immune response	biological_process	10.5412	2.64e-05	0.000939522	0.164557	79	13	66	967	22030
GO:0035150	regulation of tube size	biological_process	10.531	2.67e-05	0.000947604	0.120482	166	20	146	960	21950
GO:0051271	negative regulation of cellular component movement	biological_process	10.5235	2.69e-05	0.000953196	0.096463	311	30	281	950	21815
GO:0097746	regulation of blood vessel diameter	biological_process	10.4997	2.75e-05	0.000965242	0.124183	153	19	134	961	21962
GO:0048858	cell projection morphogenesis	biological_process	10.5006	2.75e-05	0.000965242	0.101504	266	27	239	953	21857
GO:0050850	positive regulation of calcium-mediated signaling	biological_process	10.5052	2.74e-05	0.000965242	0.208333	48	10	38	970	22058
GO:0051924	regulation of calcium ion transport	biological_process	10.5006	2.75e-05	0.000965242	0.101504	266	27	239	953	21857
GO:0007157	heterophilic cell-cell adhesion via plasma membrane cell adhesion molecules	biological_process	10.5052	2.74e-05	0.000965242	0.208333	48	10	38	970	22058
GO:0010632	regulation of epithelial cell migration	biological_process	10.5081	2.73e-05	0.000965242	0.108108	222	24	198	956	21898
GO:0035296	regulation of tube diameter	biological_process	10.4997	2.75e-05	0.000965242	0.124183	153	19	134	961	21962
GO:1902532	negative regulation of intracellular signal transduction	biological_process	10.4972	2.76e-05	0.000966118	0.0825336	521	43	478	937	21618
GO:1903556	negative regulation of tumor necrosis factor superfamily cytokine production	biological_process	10.486	2.79e-05	0.000973948	0.189655	58	11	47	969	22049
GO:0002526	acute inflammatory response	biological_process	10.486	2.79e-05	0.000973948	0.189655	58	11	47	969	22049
GO:0045861	negative regulation of proteolysis	biological_process	10.4632	2.86e-05	0.000994823	0.0932945	343	32	311	948	21785
GO:0010035	response to inorganic substance	biological_process	10.4608	2.86e-05	0.000995619	0.0865604	439	38	401	942	21695
GO:0005769	early endosome	cellular_component	10.4345	2.94e-05	0.00102055	0.107623	223	24	199	956	21897
GO:0010634	positive regulation of epithelial cell migration	biological_process	10.3943	3.06e-05	0.00106075	0.12766	141	18	123	962	21973
GO:0006820	anion transport	biological_process	10.3615	3.16e-05	0.00109431	0.0861678	441	38	403	942	21693
GO:0045056	transcytosis	biological_process	10.3228	3.29e-05	0.00113214	0.304348	23	7	16	973	22080
GO:1905523	positive regulation of macrophage migration	biological_process	10.3228	3.29e-05	0.00113214	0.304348	23	7	16	973	22080
GO:0002827	positive regulation of T-helper 1 type immune response	biological_process	10.3228	3.29e-05	0.00113214	0.304348	23	7	16	973	22080
GO:1903078	positive regulation of protein localization to plasma membrane	biological_process	10.3184	3.3e-05	0.00113543	0.186441	59	11	48	969	22048
GO:0043236	laminin binding	molecular_function	10.2918	3.39e-05	0.00116233	0.258065	31	8	23	972	22073
GO:0050999	regulation of nitric-oxide synthase activity	biological_process	10.2918	3.39e-05	0.00116233	0.258065	31	8	23	972	22073
GO:0071495	cellular response to endogenous stimulus	biological_process	10.2886	3.4e-05	0.00116428	0.0759312	698	53	645	927	21451
GO:0051641	cellular localization	biological_process	10.2453	3.55e-05	0.00121201	0.0620417	1773	110	1663	870	20433
GO:0061135	endopeptidase regulator activity	molecular_function	10.2466	3.55e-05	0.00121201	0.111675	197	22	175	958	21921
GO:0042326	negative regulation of phosphorylation	biological_process	10.2142	3.66e-05	0.0012483	0.0855856	444	38	406	942	21690
GO:0007169	transmembrane receptor protein tyrosine kinase signaling pathway	biological_process	10.1974	3.73e-05	0.00126748	0.0933735	332	31	301	949	21795
GO:0048646	anatomical structure formation involved in morphogenesis	biological_process	10.138	3.95e-05	0.00134114	0.0737387	773	57	716	923	21380
GO:0005635	nuclear envelope	cellular_component	10.1379	3.96e-05	0.00134114	0.121019	157	19	138	961	21958
GO:0045665	negative regulation of neuron differentiation	biological_process	10.1088	4.07e-05	0.00137796	0.101167	257	26	231	954	21865
GO:0014068	positive regulation of phosphatidylinositol 3-kinase signaling	biological_process	10.1077	4.08e-05	0.00137796	0.169014	71	12	59	968	22037
GO:1903076	regulation of protein localization to plasma membrane	biological_process	10.0927	4.14e-05	0.00139661	0.141509	106	15	91	965	22005
GO:0051493	regulation of cytoskeleton organization	biological_process	10.0517	4.31e-05	0.00145283	0.0809793	531	43	488	937	21608
GO:0016042	lipid catabolic process	biological_process	10.0428	4.35e-05	0.0014627	0.100775	258	26	232	954	21864
GO:0002548	monocyte chemotaxis	biological_process	10.0419	4.35e-05	0.0014627	0.25	32	8	24	972	22072
GO:0008047	enzyme activator activity	molecular_function	10.0208	4.45e-05	0.00149161	0.0848214	448	38	410	942	21686
GO:0044319	wound healing, spreading of cells	biological_process	10.0152	4.47e-05	0.00149309	0.291667	24	7	17	973	22079
GO:0030414	peptidase inhibitor activity	molecular_function	10.0153	4.47e-05	0.00149309	0.11	200	22	178	958	21918
GO:0090023	positive regulation of neutrophil chemotaxis	biological_process	10.0152	4.47e-05	0.00149309	0.291667	24	7	17	973	22079
GO:0035239	tube morphogenesis	biological_process	9.98938	4.59e-05	0.00152986	0.09375	320	30	290	950	21806
GO:0070542	response to fatty acid	biological_process	9.95094	4.77e-05	0.00158565	0.196078	51	10	41	970	22055
GO:0008329	signaling pattern recognition receptor activity	N/A	9.94902	4.78e-05	0.00158565	0.352941	17	6	11	974	22085
GO:0038187	pattern recognition receptor activity	molecular_function	9.94902	4.78e-05	0.00158565	0.352941	17	6	11	974	22085
GO:0051099	positive regulation of binding	biological_process	9.93948	4.82e-05	0.00159843	0.109453	201	22	179	958	21917
GO:0090092	regulation of transmembrane receptor protein serine/threonine kinase signaling pathway	biological_process	9.93343	4.85e-05	0.0016057	0.104348	230	24	206	956	21890
GO:0017154	semaphorin receptor activity	molecular_function	9.88376	5.1e-05	0.00167487	0.454545	11	5	6	975	22090
GO:0044754	autolysosome	cellular_component	9.88376	5.1e-05	0.00167487	0.454545	11	5	6	975	22090
GO:0032490	detection of molecule of bacterial origin	biological_process	9.88376	5.1e-05	0.00167487	0.454545	11	5	6	975	22090
GO:0033632	regulation of cell-cell adhesion mediated by integrin	biological_process	9.88376	5.1e-05	0.00167487	0.454545	11	5	6	975	22090
GO:0060600	dichotomous subdivision of an epithelial terminal unit	biological_process	9.88376	5.1e-05	0.00167487	0.454545	11	5	6	975	22090
GO:0032990	cell part morphogenesis	biological_process	9.87369	5.15e-05	0.0016893	0.0962199	291	28	263	952	21833
GO:0032092	positive regulation of protein binding	biological_process	9.87101	5.17e-05	0.0016913	0.138889	108	15	93	965	22003
GO:0040008	regulation of growth	biological_process	9.86698	5.19e-05	0.00169561	0.0742779	727	54	673	926	21423
GO:2000146	negative regulation of cell motility	biological_process	9.85604	5.24e-05	0.00171172	0.0978261	276	27	249	953	21847
GO:0032970	regulation of actin filament-based process	biological_process	9.85444	5.25e-05	0.00171192	0.0880829	386	34	352	946	21744
GO:0043523	regulation of neuron apoptotic process	biological_process	9.84748	5.29e-05	0.00171876	0.0996169	261	26	235	954	21861
GO:0097190	apoptotic signaling pathway	biological_process	9.84748	5.29e-05	0.00171876	0.0996169	261	26	235	954	21861
GO:0045666	positive regulation of neuron differentiation	biological_process	9.83061	5.38e-05	0.00174543	0.0840708	452	38	414	942	21682
GO:0030667	secretory granule membrane	cellular_component	9.82366	5.42e-05	0.00175241	0.164384	73	12	61	968	22035
GO:0006909	phagocytosis	biological_process	9.82366	5.42e-05	0.00175241	0.164384	73	12	61	968	22035
GO:0004713	protein tyrosine kinase activity	molecular_function	9.81549	5.46e-05	0.0017642	0.126866	134	17	117	963	21979
GO:0006695	cholesterol biosynthetic process	biological_process	9.80197	5.53e-05	0.00178558	0.242424	33	8	25	972	22071
GO:0004857	enzyme inhibitor activity	molecular_function	9.79657	5.56e-05	0.00179262	0.0889488	371	33	338	947	21758
GO:0004866	endopeptidase inhibitor activity	molecular_function	9.77182	5.7e-05	0.00183485	0.111111	189	21	168	959	21928
GO:0015850	organic hydroxy compound transport	biological_process	9.76238	5.76e-05	0.00184955	0.137615	109	15	94	965	22002
GO:0009595	detection of biotic stimulus	biological_process	9.72393	5.98e-05	0.00191923	0.28	25	7	18	973	22078
GO:0002253	activation of immune response	biological_process	9.70079	6.12e-05	0.0019613	0.0874036	389	34	355	946	21741
GO:0009896	positive regulation of catabolic process	biological_process	9.66523	6.35e-05	0.00202936	0.0862069	406	35	371	945	21725
GO:0051098	regulation of binding	biological_process	9.65007	6.44e-05	0.00205735	0.0871795	390	34	356	946	21740
GO:0045184	establishment of protein localization	biological_process	9.63076	6.57e-05	0.00209442	0.0660535	1196	79	1117	901	20979
GO:0070664	negative regulation of leukocyte proliferation	biological_process	9.62186	6.63e-05	0.00211008	0.151163	86	13	73	967	22023
GO:0046651	lymphocyte proliferation	biological_process	9.61752	6.66e-05	0.00211619	0.142857	98	14	84	966	22012
GO:0042886	amide transport	biological_process	9.60397	6.75e-05	0.00213888	0.0664366	1159	77	1082	903	21014
GO:0032655	regulation of interleukin-12 production	biological_process	9.60513	6.74e-05	0.00213888	0.188679	53	10	43	970	22053
GO:0002577	regulation of antigen processing and presentation	biological_process	9.5801	6.91e-05	0.00218425	0.333333	18	6	12	974	22084
GO:0010817	regulation of hormone levels	biological_process	9.58067	6.91e-05	0.00218425	0.0793358	542	43	499	937	21597
GO:0070328	triglyceride homeostasis	biological_process	9.57141	6.97e-05	0.00219069	0.235294	34	8	26	972	22070
GO:1902653	secondary alcohol biosynthetic process	biological_process	9.57141	6.97e-05	0.00219069	0.235294	34	8	26	972	22070
GO:0002675	positive regulation of acute inflammatory response	biological_process	9.57141	6.97e-05	0.00219069	0.235294	34	8	26	972	22070
GO:0055090	acylglycerol homeostasis	biological_process	9.57141	6.97e-05	0.00219069	0.235294	34	8	26	972	22070
GO:0071705	nitrogen compound transport	biological_process	9.5689	6.99e-05	0.00219304	0.0636809	1429	91	1338	889	20758
GO:0050777	negative regulation of immune response	biological_process	9.56748	7e-05	0.00219304	0.12	150	18	132	962	21964
GO:1901575	organic substance catabolic process	biological_process	9.55083	7.11e-05	0.00222669	0.0645161	1333	86	1247	894	20849
GO:0002705	positive regulation of leukocyte mediated immunity	biological_process	9.53753	7.21e-05	0.00225328	0.115854	164	19	145	961	21951
GO:0010811	positive regulation of cell-substrate adhesion	biological_process	9.52522	7.3e-05	0.00227795	0.129032	124	16	108	964	21988
GO:0032943	mononuclear cell proliferation	biological_process	9.50431	7.45e-05	0.0023228	0.141414	99	14	85	966	22011
GO:0010721	negative regulation of cell development	biological_process	9.48589	7.59e-05	0.00236263	0.0875332	377	33	344	947	21752
GO:0008217	regulation of blood pressure	biological_process	9.45206	7.85e-05	0.00244046	0.111732	179	20	159	960	21937
GO:0071624	positive regulation of granulocyte chemotaxis	biological_process	9.44746	7.89e-05	0.00244135	0.269231	26	7	19	973	22077
GO:0001530	lipopolysaccharide binding	molecular_function	9.44746	7.89e-05	0.00244135	0.269231	26	7	19	973	22077
GO:0010829	negative regulation of glucose transmembrane transport	biological_process	9.44746	7.89e-05	0.00244135	0.269231	26	7	19	973	22077
GO:0042626	ATPase activity, coupled to transmembrane movement of substances	molecular_function	9.44501	7.91e-05	0.00244391	0.133929	112	15	97	965	21999
GO:0050994	regulation of lipid catabolic process	biological_process	9.43874	7.96e-05	0.00245581	0.185185	54	10	44	970	22052
GO:0005044	scavenger receptor activity	molecular_function	9.42968	8.03e-05	0.00247469	0.204545	44	9	35	971	22061
GO:0051224	negative regulation of protein transport	biological_process	9.39247	8.33e-05	0.00256492	0.108247	194	21	173	959	21923
GO:0005829	cytosol	cellular_component	9.3891	8.36e-05	0.00256919	0.0558641	3061	171	2890	809	19206
GO:0008643	carbohydrate transport	biological_process	9.38801	8.37e-05	0.00256919	0.169231	65	11	54	969	22042
GO:1902287	semaphorin-plexin signaling pathway involved in axon guidance	biological_process	9.38039	8.44e-05	0.00257088	0.416667	12	5	7	975	22089
GO:1902715	positive regulation of interferon-gamma secretion	N/A	9.38039	8.44e-05	0.00257088	0.416667	12	5	7	975	22089
GO:0005215	transporter activity	molecular_function	9.38229	8.42e-05	0.00257088	0.0659811	1167	77	1090	903	21006
GO:0030666	endocytic vesicle membrane	cellular_component	9.38039	8.44e-05	0.00257088	0.416667	12	5	7	975	22089
GO:0010889	regulation of sequestering of triglyceride	biological_process	9.38039	8.44e-05	0.00257088	0.416667	12	5	7	975	22089
GO:0002237	response to molecule of bacterial origin	biological_process	9.3716	8.51e-05	0.00258999	0.0906344	331	30	301	950	21795
GO:0002701	negative regulation of production of molecular mediator of immune response	biological_process	9.34958	8.7e-05	0.00264399	0.228571	35	8	27	972	22069
GO:0070482	response to oxygen levels	biological_process	9.32986	8.87e-05	0.00268183	0.0984252	254	25	229	955	21867
GO:0019637	organophosphate metabolic process	biological_process	9.3332	8.84e-05	0.00268183	0.0727763	742	54	688	926	21408
GO:0051056	regulation of small GTPase mediated signal transduction	biological_process	9.32986	8.87e-05	0.00268183	0.0984252	254	25	229	955	21867
GO:0030674	protein binding, bridging	molecular_function	9.33148	8.86e-05	0.00268183	0.126984	126	16	110	964	21986
GO:0009636	response to toxic substance	biological_process	9.28379	9.29e-05	0.00280439	0.0962963	270	26	244	954	21852
GO:0050854	regulation of antigen receptor-mediated signaling pathway	biological_process	9.27647	9.36e-05	0.00282114	0.181818	55	10	45	970	22051
GO:0010466	negative regulation of peptidase activity	biological_process	9.25984	9.52e-05	0.00286449	0.1	240	24	216	956	21880
GO:1990928	response to amino acid starvation	biological_process	9.2446	9.66e-05	0.0029045	0.2	45	9	36	971	22060
GO:0031579	membrane raft organization	biological_process	9.23712	9.74e-05	0.00291835	0.315789	19	6	13	974	22083
GO:0007035	vacuolar acidification	biological_process	9.23712	9.74e-05	0.00291835	0.315789	19	6	13	974	22083
GO:0000302	response to reactive oxygen species	biological_process	9.22392	9.87e-05	0.00295307	0.116883	154	18	136	962	21960
GO:0031324	negative regulation of cellular metabolic process	biological_process	9.2166	9.94e-05	0.00297075	0.0578374	2386	138	2248	842	19848
GO:0022804	active transmembrane transporter activity	molecular_function	9.21156	9.99e-05	0.0029817	0.0885714	350	31	319	949	21777
GO:0048102	autophagic cell death	biological_process	9.18964	0.000102092	0.0030313	0.571429	7	4	3	976	22093
GO:1904350	regulation of protein catabolic process in the vacuole	biological_process	9.18964	0.000102092	0.0030313	0.571429	7	4	3	976	22093
GO:0010886	positive regulation of cholesterol storage	biological_process	9.18964	0.000102092	0.0030313	0.571429	7	4	3	976	22093
GO:0009895	negative regulation of catabolic process	biological_process	9.19182	0.000101869	0.0030313	0.0940767	287	27	260	953	21836
GO:0071709	membrane assembly	biological_process	9.18452	0.000102616	0.00304274	0.259259	27	7	20	973	22076
GO:0045335	phagocytic vesicle	cellular_component	9.15853	0.000105318	0.00311445	0.153846	78	12	66	968	22030
GO:1903317	regulation of protein maturation	biological_process	9.15853	0.000105318	0.00311445	0.153846	78	12	66	968	22030
GO:0002709	regulation of T cell mediated immunity	biological_process	9.14257	0.000107012	0.00316031	0.144444	90	13	77	967	22019
GO:0005924	cell-substrate adherens junction	cellular_component	9.14018	0.000107268	0.00316361	0.116129	155	18	137	962	21959
GO:0098636	protein complex involved in cell adhesion	cellular_component	9.13592	0.000107725	0.0031686	0.222222	36	8	28	972	22068
GO:1905521	regulation of macrophage migration	biological_process	9.13592	0.000107725	0.0031686	0.222222	36	8	28	972	22068
GO:0044242	cellular lipid catabolic process	biological_process	9.13259	0.000108086	0.00317494	0.112426	169	19	150	961	21946
GO:0048260	positive regulation of receptor-mediated endocytosis	biological_process	9.11813	0.000109659	0.00321687	0.178571	56	10	46	970	22050
GO:0046635	positive regulation of alpha-beta T cell activation	biological_process	9.10364	0.00011126	0.00325946	0.164179	67	11	56	969	22040
GO:1904950	negative regulation of establishment of protein localization	biological_process	9.10014	0.00011165	0.00326653	0.106061	198	21	177	959	21919
GO:0051649	establishment of localization in cell	biological_process	9.09268	0.000112487	0.00328664	0.0636566	1351	86	1265	894	20831
GO:0006812	cation transport	biological_process	9.05551	0.000116747	0.00340658	0.0728291	714	52	662	928	21434
GO:0001936	regulation of endothelial cell proliferation	biological_process	9.04935	0.000117468	0.00342148	0.124031	129	16	113	964	21983
GO:0031400	negative regulation of protein modification process	biological_process	9.04849	0.000117569	0.00342148	0.0774775	555	43	512	937	21584
GO:0010038	response to metal ion	biological_process	9.01898	0.000121089	0.00351927	0.0965251	259	25	234	955	21862
GO:0044238	primary metabolic process	biological_process	8.99351	0.000124213	0.0036053	0.0505066	6415	324	6091	656	16005
GO:0042493	response to drug	N/A	8.9894	0.000124724	0.00361536	0.0755337	609	46	563	934	21533
GO:0032874	positive regulation of stress-activated MAPK cascade	biological_process	8.97585	0.000126427	0.00365989	0.111111	171	19	152	961	21944
GO:0001755	neural crest cell migration	biological_process	8.96359	0.000127986	0.00370014	0.175439	57	10	47	970	22049
GO:0015991	ATP hydrolysis coupled proton transport	N/A	8.93397	0.000131833	0.00380471	0.25	28	7	21	973	22075
GO:1900121	negative regulation of receptor binding	biological_process	8.93047	0.000132296	0.00380471	0.384615	13	5	8	975	22088
GO:1902285	semaphorin-plexin signaling pathway involved in neuron projection guidance	biological_process	8.93047	0.000132296	0.00380471	0.384615	13	5	8	975	22088
GO:0032609	interferon-gamma production	biological_process	8.93047	0.000132296	0.00380471	0.384615	13	5	8	975	22088
GO:0018108	peptidyl-tyrosine phosphorylation	biological_process	8.91417	0.000134471	0.00386221	0.141304	92	13	79	967	22017
GO:0046330	positive regulation of JNK cascade	biological_process	8.91149	0.000134831	0.0038675	0.118056	144	17	127	963	21969
GO:0070304	positive regulation of stress-activated protein kinase signaling cascade	biological_process	8.89856	0.000136585	0.00391272	0.110465	172	19	153	961	21943
GO:0015405	P-P-bond-hydrolysis-driven transmembrane transporter activity	N/A	8.8463	0.000143914	0.00411728	0.127119	118	15	103	965	21993
GO:0042130	negative regulation of T cell proliferation	biological_process	8.83077	0.000146166	0.00417629	0.15942	69	11	58	969	22038
GO:2001233	regulation of apoptotic signaling pathway	biological_process	8.82376	0.000147194	0.0042002	0.0835381	407	34	373	946	21723
GO:1901565	organonitrogen compound catabolic process	biological_process	8.79205	0.000151936	0.00432987	0.0743671	632	47	585	933	21511
GO:0030336	negative regulation of cell migration	biological_process	8.77763	0.000154142	0.00438707	0.095057	263	25	238	955	21858
GO:0015399	primary active transmembrane transporter activity	molecular_function	8.7509	0.000158319	0.00450012	0.12605	119	15	104	965	21992
GO:0032675	regulation of interleukin-6 production	biological_process	8.74214	0.000159712	0.00453385	0.116438	146	17	129	963	21967
GO:0042169	SH2 domain binding	molecular_function	8.73117	0.000161474	0.00456028	0.210526	38	8	30	972	22066
GO:0071526	semaphorin-plexin signaling pathway	biological_process	8.73117	0.000161474	0.00456028	0.210526	38	8	30	972	22066
GO:0001568	blood vessel development	biological_process	8.73377	0.000161054	0.00456028	0.1125	160	18	142	962	21954
GO:0001953	negative regulation of cell-matrix adhesion	biological_process	8.73117	0.000161474	0.00456028	0.210526	38	8	30	972	22066
GO:0044420	extracellular matrix component	cellular_component	8.72077	0.000163161	0.00460201	0.1875	48	9	39	971	22057
GO:0044297	cell body	cellular_component	8.70843	0.000165188	0.00465321	0.0726744	688	50	638	930	21458
GO:0043025	neuronal cell body	cellular_component	8.70207	0.000166241	0.00467689	0.0751252	599	45	554	935	21542
GO:0002724	regulation of T cell cytokine production	biological_process	8.69483	0.000167449	0.00470485	0.241379	29	7	22	973	22074
GO:0008237	metallopeptidase activity	molecular_function	8.67094	0.000171498	0.00481247	0.108571	175	19	156	961	21940
GO:0050672	negative regulation of lymphocyte proliferation	biological_process	8.66805	0.000171994	0.00481407	0.146341	82	12	70	968	22026
GO:0032945	negative regulation of mononuclear cell proliferation	biological_process	8.66805	0.000171994	0.00481407	0.146341	82	12	70	968	22026
GO:0046631	alpha-beta T cell activation	biological_process	8.66531	0.000172467	0.00482117	0.169492	59	10	49	970	22047
GO:0034613	cellular protein localization	N/A	8.62951	0.000178752	0.00499051	0.0683857	892	61	831	919	21265
GO:0052548	regulation of endopeptidase activity	biological_process	8.62644	0.000179302	0.00499318	0.0881459	329	29	300	951	21796
GO:0040007	growth	biological_process	8.62686	0.000179226	0.00499318	0.0846561	378	32	346	948	21750
GO:0015833	peptide transport	biological_process	8.62066	0.000180342	0.00501579	0.0650264	1138	74	1064	906	21032
GO:0046325	negative regulation of glucose import	biological_process	8.6169	0.000181021	0.00502831	0.285714	21	6	15	974	22081
GO:0045088	regulation of innate immune response	biological_process	8.60077	0.000183965	0.00509852	0.093985	266	25	241	955	21855
GO:0002708	positive regulation of lymphocyte mediated immunity	biological_process	8.60051	0.000184013	0.00509852	0.119403	134	16	118	964	21978
GO:0043524	negative regulation of neuron apoptotic process	biological_process	8.59644	0.000184762	0.00511282	0.107955	176	19	157	961	21939
GO:0010959	regulation of metal ion transport	biological_process	8.59315	0.000185371	0.00512324	0.0825243	412	34	378	946	21718
GO:1902903	regulation of supramolecular fiber organization	biological_process	8.58673	0.000186566	0.00514978	0.0867052	346	30	316	950	21780
GO:0018212	peptidyl-tyrosine modification	biological_process	8.58464	0.000186956	0.00515407	0.136842	95	13	82	967	22014
GO:0019935	cyclic-nucleotide-mediated signaling	biological_process	8.57675	0.000188437	0.00517107	0.111111	162	18	144	962	21952
GO:0002263	cell activation involved in immune response	biological_process	8.57634	0.000188514	0.00517107	0.114865	148	17	131	963	21965
GO:0030055	cell-substrate junction	cellular_component	8.57675	0.000188437	0.00517107	0.111111	162	18	144	962	21952
GO:0031256	leading edge membrane	cellular_component	8.57634	0.000188514	0.00517107	0.114865	148	17	131	963	21965
GO:0042632	cholesterol homeostasis	biological_process	8.5507	0.000193409	0.00529214	0.144578	83	12	71	968	22025
GO:1901888	regulation of cell junction assembly	biological_process	8.5507	0.000193409	0.00529214	0.144578	83	12	71	968	22025
GO:0051704	multi-organism process	biological_process	8.54162	0.000195174	0.00533378	0.0648554	1141	74	1067	906	21029
GO:0016126	sterol biosynthetic process	biological_process	8.53919	0.000195649	0.00534012	0.205128	39	8	31	972	22065
GO:0016717	oxidoreductase activity, acting on paired donors, with oxidation of a pair of donors resulting in the reduction of molecular oxygen to two molecules of water	molecular_function	8.53077	0.000197303	0.00536089	0.5	8	4	4	976	22092
GO:0045060	negative thymic T cell selection	biological_process	8.52419	0.000198606	0.00536089	0.357143	14	5	9	975	22087
GO:0045059	positive thymic T cell selection	biological_process	8.52419	0.000198606	0.00536089	0.357143	14	5	9	975	22087
GO:2000389	regulation of neutrophil extravasation	biological_process	8.53077	0.000197303	0.00536089	0.5	8	4	4	976	22092
GO:2000391	positive regulation of neutrophil extravasation	biological_process	8.53077	0.000197303	0.00536089	0.5	8	4	4	976	22092
GO:0048513	animal organ development	biological_process	8.52918	0.000197617	0.00536089	0.0629213	1335	84	1251	896	20845
GO:0030021	extracellular matrix structural constituent conferring compression resistance	molecular_function	8.52419	0.000198606	0.00536089	0.357143	14	5	9	975	22087
GO:0030449	regulation of complement activation	biological_process	8.52419	0.000198606	0.00536089	0.357143	14	5	9	975	22087
GO:0038065	collagen-activated signaling pathway	biological_process	8.52419	0.000198606	0.00536089	0.357143	14	5	9	975	22087
GO:0051048	negative regulation of secretion	biological_process	8.51154	0.000201133	0.00542245	0.0952381	252	24	228	956	21868
GO:0005925	focal adhesion	cellular_component	8.49474	0.000204541	0.00550757	0.114094	149	17	132	963	21964
GO:0009617	response to bacterium	biological_process	8.49032	0.000205448	0.00552523	0.0749574	587	44	543	936	21553
GO:0044089	positive regulation of cellular component biogenesis	biological_process	8.48525	0.000206492	0.00554651	0.0773694	517	40	477	940	21619
GO:0002573	myeloid leukocyte differentiation	biological_process	8.47813	0.000207968	0.00557253	0.135417	96	13	83	967	22013
GO:0120162	positive regulation of cold-induced thermogenesis	biological_process	8.47813	0.000207968	0.00557253	0.135417	96	13	83	967	22013
GO:0099131	ATP hydrolysis coupled ion transmembrane transport	N/A	8.46621	0.00021046	0.00559158	0.233333	30	7	23	973	22073
GO:0099132	ATP hydrolysis coupled cation transmembrane transport	N/A	8.46621	0.00021046	0.00559158	0.233333	30	7	23	973	22073
GO:0002691	regulation of cellular extravasation	biological_process	8.46621	0.00021046	0.00559158	0.233333	30	7	23	973	22073
GO:0002825	regulation of T-helper 1 type immune response	biological_process	8.46621	0.00021046	0.00559158	0.233333	30	7	23	973	22073
GO:0032673	regulation of interleukin-4 production	biological_process	8.46621	0.00021046	0.00559158	0.233333	30	7	23	973	22073
GO:0060143	positive regulation of syncytium formation by plasma membrane fusion	biological_process	8.46621	0.00021046	0.00559158	0.233333	30	7	23	973	22073
GO:0090662	ATP hydrolysis coupled transmembrane transport	N/A	8.46621	0.00021046	0.00559158	0.233333	30	7	23	973	22073
GO:0050766	positive regulation of phagocytosis	biological_process	8.44144	0.000215739	0.0057249	0.152778	72	11	61	969	22035
GO:0055092	sterol homeostasis	biological_process	8.43535	0.000217057	0.00574601	0.142857	84	12	72	968	22024
GO:0034103	regulation of tissue remodeling	biological_process	8.43535	0.000217057	0.00574601	0.142857	84	12	72	968	22024
GO:0030133	transport vesicle	cellular_component	8.42745	0.000218779	0.00578462	0.0966387	238	23	215	957	21881
GO:0042113	B cell activation	biological_process	8.42276	0.000219807	0.00580482	0.109756	164	18	146	962	21950
GO:0046578	regulation of Ras protein signal transduction	biological_process	8.41278	0.000222012	0.00584898	0.0986547	223	22	201	958	21895
GO:1903531	negative regulation of secretion by cell	biological_process	8.41278	0.000222012	0.00584898	0.0986547	223	22	201	958	21895
GO:0009888	tissue development	biological_process	8.40102	0.000224638	0.00591108	0.0736	625	46	579	934	21517
GO:0051172	negative regulation of nitrogen compound metabolic process	biological_process	8.37531	0.000230488	0.00605775	0.0575964	2205	127	2078	853	20018
GO:0070727	cellular macromolecule localization	biological_process	8.36235	0.000233494	0.0061225	0.0677026	901	61	840	919	21256
GO:0048589	developmental growth	biological_process	8.36229	0.000233509	0.0061225	0.0844687	367	31	336	949	21760
GO:0098581	detection of external biotic stimulus	biological_process	8.33486	0.000240003	0.00627778	0.272727	22	6	16	974	22080
GO:0002693	positive regulation of cellular extravasation	biological_process	8.33486	0.000240003	0.00627778	0.272727	22	6	16	974	22080
GO:0048029	monosaccharide binding	molecular_function	8.32194	0.000243123	0.00634431	0.141176	85	12	73	968	22023
GO:0015031	protein transport	biological_process	8.32228	0.00024304	0.00634431	0.0648065	1111	72	1039	908	21057
GO:0045596	negative regulation of cell differentiation	biological_process	8.30392	0.000247545	0.00645203	0.0698577	773	54	719	926	21377
GO:0043177	organic acid binding	molecular_function	8.28639	0.000251922	0.00655832	0.0977778	225	22	203	958	21893
GO:0045936	negative regulation of phosphate metabolic process	biological_process	8.26887	0.000256374	0.00664276	0.0759259	540	41	499	939	21597
GO:0050764	regulation of phagocytosis	biological_process	8.26987	0.000256118	0.00664276	0.132653	98	13	85	967	22011
GO:0004222	metalloendopeptidase activity	molecular_function	8.26987	0.000256118	0.00664276	0.132653	98	13	85	967	22011
GO:0010563	negative regulation of phosphorus metabolic process	biological_process	8.26887	0.000256374	0.00664276	0.0759259	540	41	499	939	21597
GO:0050710	negative regulation of cytokine secretion	N/A	8.24294	0.000263109	0.00680923	0.16129	62	10	52	970	22044
GO:0017046	peptide hormone binding	molecular_function	8.23916	0.000264107	0.006827	0.176471	51	9	42	971	22054
GO:0010827	regulation of glucose transmembrane transport	biological_process	8.21043	0.000271803	0.0070177	0.139535	86	12	74	968	22022
GO:0046890	regulation of lipid biosynthetic process	biological_process	8.1973	0.000275395	0.0071021	0.107784	167	18	149	962	21947
GO:0002792	negative regulation of peptide secretion	biological_process	8.17674	0.000281117	0.00723268	0.111111	153	17	136	963	21960
GO:0006575	cellular modified amino acid metabolic process	biological_process	8.17674	0.000281117	0.00723268	0.111111	153	17	136	963	21960
GO:0034198	cellular response to amino acid starvation	biological_process	8.17411	0.000281858	0.00724324	0.195122	41	8	33	972	22063
GO:0060491	regulation of cell projection assembly	biological_process	8.16343	0.000284883	0.00731245	0.104396	182	19	163	961	21933
GO:0016805	dipeptidase activity	molecular_function	8.15424	0.000287515	0.00733714	0.333333	15	5	10	975	22086
GO:0019432	triglyceride biosynthetic process	biological_process	8.15424	0.000287515	0.00733714	0.333333	15	5	10	975	22086
GO:2000257	regulation of protein activation cascade	biological_process	8.15424	0.000287515	0.00733714	0.333333	15	5	10	975	22086
GO:0001846	opsonin binding	molecular_function	8.15424	0.000287515	0.00733714	0.333333	15	5	10	975	22086
GO:0005789	endoplasmic reticulum membrane	cellular_component	8.15491	0.000287321	0.00733714	0.0869565	322	28	294	952	21802
GO:0050679	positive regulation of epithelial cell proliferation	biological_process	8.14851	0.000289167	0.00737073	0.101523	197	20	177	960	21919
GO:0019834	phospholipase A2 inhibitor activity	molecular_function	8.1259	0.000295778	0.00747853	0.75	4	3	1	977	22095
GO:0046100	hypoxanthine metabolic process	biological_process	8.1259	0.000295778	0.00747853	0.75	4	3	1	977	22095
GO:0001865	NK T cell differentiation	biological_process	8.1259	0.000295778	0.00747853	0.75	4	3	1	977	22095
GO:0001875	lipopolysaccharide receptor activity	molecular_function	8.1259	0.000295778	0.00747853	0.75	4	3	1	977	22095
GO:0002232	leukocyte chemotaxis involved in inflammatory response	biological_process	8.1259	0.000295778	0.00747853	0.75	4	3	1	977	22095
GO:0004875	complement receptor activity	molecular_function	8.1259	0.000295778	0.00747853	0.75	4	3	1	977	22095
GO:0032497	detection of lipopolysaccharide	biological_process	8.1259	0.000295778	0.00747853	0.75	4	3	1	977	22095
GO:0001558	regulation of cell growth	biological_process	8.10458	0.000302152	0.00763089	0.0803783	423	34	389	946	21707
GO:1901701	cellular response to oxygen-containing compound	biological_process	8.10168	0.000303028	0.00764245	0.067033	910	61	849	919	21247
GO:1904035	regulation of epithelial cell apoptotic process	biological_process	8.10077	0.000303305	0.00764245	0.137931	87	12	75	968	22021
GO:0070373	negative regulation of ERK1 and ERK2 cascade	biological_process	8.07422	0.000311468	0.00783017	0.146667	75	11	64	969	22032
GO:0070555	response to interleukin-1	biological_process	8.07422	0.000311468	0.00783017	0.146667	75	11	64	969	22032
GO:0042534	regulation of tumor necrosis factor biosynthetic process	N/A	8.06897	0.000313107	0.00784445	0.26087	23	6	17	974	22079
GO:1900120	regulation of receptor binding	biological_process	8.06897	0.000313107	0.00784445	0.26087	23	6	17	974	22079
GO:0033344	cholesterol efflux	biological_process	8.06897	0.000313107	0.00784445	0.26087	23	6	17	974	22079
GO:0015988	energy coupled proton transmembrane transport, against electrochemical gradient	biological_process	8.03751	0.000323111	0.00805834	0.21875	32	7	25	973	22071
GO:0030574	collagen catabolic process	biological_process	8.03751	0.000323111	0.00805834	0.21875	32	7	25	973	22071
GO:0032689	negative regulation of interferon-gamma production	biological_process	8.03751	0.000323111	0.00805834	0.21875	32	7	25	973	22071
GO:0032743	positive regulation of interleukin-2 production	biological_process	8.03751	0.000323111	0.00805834	0.21875	32	7	25	973	22071
GO:0052689	carboxylic ester hydrolase activity	molecular_function	8.01355	0.000330948	0.00824442	0.113475	141	16	125	964	21971
GO:0032768	regulation of monooxygenase activity	biological_process	8.00033	0.000335352	0.00833523	0.190476	42	8	34	972	22062
GO:0009925	basal plasma membrane	cellular_component	8.00033	0.000335352	0.00833523	0.190476	42	8	34	972	22062
GO:0070161	anchoring junction	cellular_component	7.98172	0.000341652	0.00847267	0.0887372	293	26	267	954	21829
GO:0010605	negative regulation of macromolecule metabolic process	biological_process	7.98211	0.000341518	0.00847267	0.0561616	2475	139	2336	841	19760
GO:0033179	proton-transporting V-type ATPase, V0 domain	cellular_component	7.97721	0.000343196	0.00850137	0.444444	9	4	5	976	22091
GO:0072341	modified amino acid binding	molecular_function	7.9689	0.000346059	0.00854337	0.128713	101	13	88	967	22008
GO:0050772	positive regulation of axonogenesis	biological_process	7.9689	0.000346059	0.00854337	0.128713	101	13	88	967	22008
GO:0009100	glycoprotein metabolic process	biological_process	7.9689	0.000346059	0.00854337	0.128713	101	13	88	967	22008
GO:0034762	regulation of transmembrane transport	biological_process	7.96705	0.0003467	0.00854961	0.0748175	548	41	507	939	21589
GO:1901699	cellular response to nitrogen compound	biological_process	7.96169	0.000348563	0.00858591	0.0774059	478	37	441	943	21655
GO:0070613	regulation of protein processing	biological_process	7.95639	0.000350418	0.00862192	0.144737	76	11	65	969	22031
GO:0034329	cell junction assembly	biological_process	7.9435	0.000354963	0.00872399	0.117188	128	15	113	965	21983
GO:0010517	regulation of phospholipase activity	biological_process	7.93887	0.000356608	0.00875464	0.169811	53	9	44	971	22052
GO:0043900	regulation of multi-organism process	biological_process	7.93414	0.000358299	0.00878632	0.0814249	393	32	361	948	21735
GO:0032956	regulation of actin cytoskeleton organization	biological_process	7.92836	0.000360377	0.00882743	0.0845481	343	29	314	951	21782
GO:0008219	cell death	biological_process	7.91853	0.000363937	0.00890471	0.069863	730	51	679	929	21417
GO:0071417	cellular response to organonitrogen compound	biological_process	7.89754	0.000371656	0.00908345	0.0786517	445	35	410	945	21686
GO:0005912	adherens junction	cellular_component	7.87328	0.000380782	0.00929616	0.0896057	279	25	254	955	21842
GO:0050709	negative regulation of protein secretion	biological_process	7.85409	0.00038816	0.00946575	0.111888	143	16	127	964	21969
GO:0016239	positive regulation of macroautophagy	biological_process	7.84789	0.000390573	0.00950352	0.153846	65	10	55	970	22041
GO:0045428	regulation of nitric oxide biosynthetic process	biological_process	7.84789	0.000390573	0.00950352	0.153846	65	10	55	970	22041
GO:0051346	negative regulation of hydrolase activity	biological_process	7.84565	0.000391452	0.00951435	0.0810127	395	32	363	948	21733
GO:0044291	cell-cell contact zone	cellular_component	7.84074	0.000393379	0.00955064	0.142857	77	11	66	969	22030
GO:0016504	peptidase activator activity	molecular_function	7.83611	0.000395203	0.00957375	0.212121	33	7	26	973	22070
GO:0008305	integrin complex	cellular_component	7.83611	0.000395203	0.00957375	0.212121	33	7	26	973	22070
GO:0008374	O-acyltransferase activity	molecular_function	7.83199	0.000396836	0.00960273	0.186047	43	8	35	972	22061
GO:0016411	acylglycerol O-acyltransferase activity	molecular_function	7.81502	0.000403629	0.0096818	0.3125	16	5	11	975	22085
GO:0071402	cellular response to lipoprotein particle stimulus	biological_process	7.81764	0.000402571	0.0096818	0.25	24	6	18	974	22078
GO:1902713	regulation of interferon-gamma secretion	N/A	7.81502	0.000403629	0.0096818	0.3125	16	5	11	975	22085
GO:0003414	chondrocyte morphogenesis involved in endochondral bone morphogenesis	biological_process	7.81502	0.000403629	0.0096818	0.3125	16	5	11	975	22085
GO:0003422	growth plate cartilage morphogenesis	biological_process	7.81502	0.000403629	0.0096818	0.3125	16	5	11	975	22085
GO:0003429	growth plate cartilage chondrocyte morphogenesis	biological_process	7.81502	0.000403629	0.0096818	0.3125	16	5	11	975	22085
GO:0031345	negative regulation of cell projection organization	biological_process	7.82052	0.000401412	0.0096818	0.0990099	202	20	182	960	21914
GO:0090171	chondrocyte morphogenesis	biological_process	7.81502	0.000403629	0.0096818	0.3125	16	5	11	975	22085
GO:0015718	monocarboxylic acid transport	biological_process	7.80432	0.000407968	0.00976457	0.12069	116	14	102	966	21994
GO:0097529	myeloid leukocyte migration	biological_process	7.80432	0.000407968	0.00976457	0.12069	116	14	102	966	21994
GO:0031334	positive regulation of protein complex assembly	biological_process	7.79947	0.000409953	0.00980139	0.0944206	233	22	211	958	21885
GO:0060193	positive regulation of lipase activity	biological_process	7.79445	0.000412014	0.00983997	0.166667	54	9	45	971	22051
GO:0016241	regulation of macroautophagy	biological_process	7.77549	0.000419902	0.0100175	0.126214	103	13	90	967	22006
GO:0050768	negative regulation of neurogenesis	biological_process	7.75931	0.000426751	0.0101698	0.0848485	330	28	302	952	21794
GO:0009611	response to wounding	biological_process	7.75312	0.000429402	0.0102219	0.101064	188	19	169	961	21927
GO:0001101	response to acid chemical	biological_process	7.73866	0.000435657	0.0103596	0.0835735	347	29	318	951	21778
GO:1901653	cellular response to peptide	biological_process	7.72363	0.000442251	0.010505	0.106918	159	17	142	963	21954
GO:0046324	regulation of glucose import	biological_process	7.72181	0.000443059	0.0105052	0.151515	66	10	56	970	22040
GO:0006790	sulfur compound metabolic process	biological_process	7.72145	0.000443217	0.0105052	0.092	250	23	227	957	21869
GO:0004867	serine-type endopeptidase inhibitor activity	molecular_function	7.71595	0.00044566	0.0105404	0.119658	117	14	103	966	21993
GO:0008277	regulation of G protein-coupled receptor signaling pathway	biological_process	7.71595	0.00044566	0.0105404	0.119658	117	14	103	966	21993
GO:0016787	hydrolase activity	molecular_function	7.69636	0.00045448	0.0107375	0.0558478	2471	138	2333	842	19763
GO:0120034	positive regulation of plasma membrane bounded cell projection assembly	biological_process	7.68086	0.000461577	0.0108934	0.125	104	13	91	967	22005
GO:0005544	calcium-dependent phospholipid binding	molecular_function	7.65365	0.000474312	0.011182	0.163636	55	9	46	971	22050
GO:0002920	regulation of humoral immune response	biological_process	7.64257	0.000479594	0.0112944	0.205882	34	7	27	973	22069
GO:0034341	response to interferon-gamma	biological_process	7.62873	0.00048628	0.0114396	0.118644	118	14	104	966	21992
GO:1901019	regulation of calcium ion transmembrane transporter activity	biological_process	7.61574	0.000492636	0.0115767	0.139241	79	11	68	969	22028
GO:0097755	positive regulation of blood vessel diameter	biological_process	7.59837	0.000501269	0.011767	0.149254	67	10	57	970	22039
GO:0042445	hormone metabolic process	biological_process	7.57863	0.000511263	0.0119505	0.10559	161	17	144	963	21952
GO:0042542	response to hydrogen peroxide	biological_process	7.57867	0.00051124	0.0119505	0.130435	92	12	80	968	22016
GO:0046889	positive regulation of lipid biosynthetic process	biological_process	7.57867	0.00051124	0.0119505	0.130435	92	12	80	968	22016
GO:0050858	negative regulation of antigen receptor-mediated signaling pathway	biological_process	7.57952	0.000510804	0.0119505	0.24	25	6	19	974	22077
GO:0071248	cellular response to metal ion	biological_process	7.54547	0.000528499	0.0123402	0.108844	147	16	131	964	21965
GO:0042176	regulation of protein catabolic process	biological_process	7.5443	0.000529119	0.0123416	0.0815217	368	30	338	950	21758
GO:0071347	cellular response to interleukin-1	biological_process	7.51631	0.000544139	0.0126517	0.160714	56	9	47	971	22049
GO:0002704	negative regulation of leukocyte mediated immunity	biological_process	7.51631	0.000544139	0.0126517	0.160714	56	9	47	971	22049
GO:0014704	intercalated disc	cellular_component	7.51631	0.000544139	0.0126517	0.160714	56	9	47	971	22049
GO:2000404	regulation of T cell migration	biological_process	7.51052	0.000547294	0.0127116	0.177778	45	8	37	972	22059
GO:0070391	response to lipoteichoic acid	biological_process	7.50056	0.000552777	0.0127326	0.4	10	4	6	976	22090
GO:0071223	cellular response to lipoteichoic acid	biological_process	7.50056	0.000552777	0.0127326	0.4	10	4	6	976	22090
GO:1900040	regulation of interleukin-2 secretion	N/A	7.50056	0.000552777	0.0127326	0.4	10	4	6	976	22090
GO:1900272	negative regulation of long-term synaptic potentiation	biological_process	7.50056	0.000552777	0.0127326	0.4	10	4	6	976	22090
GO:0030001	metal ion transport	biological_process	7.50045	0.000552835	0.0127326	0.0736648	543	40	503	940	21593
GO:0031348	negative regulation of defense response	biological_process	7.50592	0.000549822	0.0127326	0.0966184	207	20	187	960	21909
GO:0031620	regulation of fever generation	biological_process	7.50056	0.000552777	0.0127326	0.4	10	4	6	976	22090
GO:1990535	neuron projection maintenance	biological_process	7.50056	0.000552777	0.0127326	0.4	10	4	6	976	22090
GO:0030510	regulation of BMP signaling pathway	biological_process	7.4792	0.000564707	0.0129924	0.129032	93	12	81	968	22015
GO:0019898	extrinsic component of membrane	cellular_component	7.47255	0.000568476	0.0130654	0.0941704	223	21	202	959	21894
GO:1903318	negative regulation of protein maturation	biological_process	7.45638	0.000577742	0.0131819	0.2	35	7	28	973	22068
GO:0050873	brown fat cell differentiation	biological_process	7.45638	0.000577742	0.0131819	0.2	35	7	28	973	22068
GO:0007154	cell communication	biological_process	7.46206	0.00057447	0.0131819	0.0719064	598	43	555	937	21541
GO:0034358	plasma lipoprotein particle	cellular_component	7.45638	0.000577742	0.0131819	0.2	35	7	28	973	22068
GO:0060142	regulation of syncytium formation by plasma membrane fusion	biological_process	7.45638	0.000577742	0.0131819	0.2	35	7	28	973	22068
GO:0010955	negative regulation of protein processing	biological_process	7.45638	0.000577742	0.0131819	0.2	35	7	28	973	22068
GO:1990777	lipoprotein particle	cellular_component	7.45638	0.000577742	0.0131819	0.2	35	7	28	973	22068
GO:0006644	phospholipid metabolic process	biological_process	7.45515	0.000578453	0.0131844	0.087108	287	25	262	955	21834
GO:0043269	regulation of ion transport	biological_process	7.42157	0.000598211	0.0136206	0.0691114	709	49	660	931	21436
GO:0090276	regulation of peptide hormone secretion	biological_process	7.4139	0.000602813	0.0137112	0.09375	224	21	203	959	21893
GO:0071346	cellular response to interferon-gamma	biological_process	7.3813	0.000622792	0.014151	0.12766	94	12	82	968	22014
GO:0045177	apical part of cell	cellular_component	7.37368	0.000627553	0.0142297	0.115702	121	14	107	966	21989
GO:0007399	nervous system development	biological_process	7.37439	0.000627112	0.0142297	0.0788177	406	32	374	948	21722
GO:0009628	response to abiotic stimulus	biological_process	7.36505	0.000632993	0.0143383	0.0646154	975	63	912	917	21184
GO:0071813	lipoprotein particle binding	molecular_function	7.35345	0.000640378	0.0144608	0.230769	26	6	20	974	22076
GO:0071814	protein-lipid complex binding	molecular_function	7.35345	0.000640378	0.0144608	0.230769	26	6	20	974	22076
GO:0001773	myeloid dendritic cell activation	biological_process	7.35345	0.000640378	0.0144608	0.230769	26	6	20	974	22076
GO:0033267	axon part	cellular_component	7.31799	0.000663494	0.0149674	0.0769231	442	34	408	946	21688
GO:0048514	blood vessel morphogenesis	biological_process	7.31556	0.000665109	0.0149885	0.12037	108	13	95	967	22001
GO:2001235	positive regulation of apoptotic signaling pathway	biological_process	7.29137	0.000681392	0.015324	0.1	180	18	162	962	21934
GO:0120032	regulation of plasma membrane bounded cell projection assembly	biological_process	7.29137	0.000681392	0.015324	0.1	180	18	162	962	21934
GO:0030004	cellular monovalent inorganic cation homeostasis	biological_process	7.28492	0.000685804	0.0153917	0.126316	95	12	83	968	22013
GO:0032147	activation of protein kinase activity	biological_process	7.28526	0.000685567	0.0153917	0.0909091	242	22	220	958	21876
GO:0051090	regulation of DNA-binding transcription factor activity	biological_process	7.28381	0.000686563	0.015393	0.0792839	391	31	360	949	21736
GO:0071320	cellular response to cAMP	biological_process	7.27709	0.000691195	0.0154811	0.194444	36	7	29	973	22067
GO:0043199	sulfate binding	molecular_function	7.24181	0.000716013	0.0158769	0.6	5	3	2	977	22094
GO:0002568	somatic diversification of T cell receptor genes	biological_process	7.24181	0.000716013	0.0158769	0.6	5	3	2	977	22094
GO:0002681	somatic recombination of T cell receptor gene segments	biological_process	7.24181	0.000716013	0.0158769	0.6	5	3	2	977	22094
GO:0005975	carbohydrate metabolic process	biological_process	7.2417	0.000716093	0.0158769	0.0790816	392	31	361	949	21735
GO:0033153	T cell receptor V(D)J recombination	biological_process	7.24181	0.000716013	0.0158769	0.6	5	3	2	977	22094
GO:0034241	positive regulation of macrophage fusion	biological_process	7.24181	0.000716013	0.0158769	0.6	5	3	2	977	22094
GO:0060666	dichotomous subdivision of terminal units involved in salivary gland branching	biological_process	7.24181	0.000716013	0.0158769	0.6	5	3	2	977	22094
GO:0036005	response to macrophage colony-stimulating factor	biological_process	7.24181	0.000716013	0.0158769	0.6	5	3	2	977	22094
GO:0036006	cellular response to macrophage colony-stimulating factor stimulus	biological_process	7.24181	0.000716013	0.0158769	0.6	5	3	2	977	22094
GO:1990712	HFE-transferrin receptor complex	cellular_component	7.24181	0.000716013	0.0158769	0.6	5	3	2	977	22094
GO:2000106	regulation of leukocyte apoptotic process	biological_process	7.2274	0.000726404	0.0160893	0.119266	109	13	96	967	22000
GO:0042447	hormone catabolic process	biological_process	7.21211	0.000737598	0.0162065	0.277778	18	5	13	975	22083
GO:0019865	immunoglobulin binding	molecular_function	7.21211	0.000737598	0.0162065	0.277778	18	5	13	975	22083
GO:0046460	neutral lipid biosynthetic process	biological_process	7.21211	0.000737598	0.0162065	0.277778	18	5	13	975	22083
GO:0046463	acylglycerol biosynthetic process	biological_process	7.21211	0.000737598	0.0162065	0.277778	18	5	13	975	22083
GO:0048245	eosinophil chemotaxis	biological_process	7.21211	0.000737598	0.0162065	0.277778	18	5	13	975	22083
GO:0050860	negative regulation of T cell receptor signaling pathway	biological_process	7.21211	0.000737598	0.0162065	0.277778	18	5	13	975	22083
GO:0005740	mitochondrial envelope	cellular_component	7.21211	0.000737598	0.0162065	0.277778	18	5	13	975	22083
GO:0034381	plasma lipoprotein particle clearance	biological_process	7.21211	0.000737598	0.0162065	0.277778	18	5	13	975	22083
GO:0019722	calcium-mediated signaling	biological_process	7.20899	0.000739903	0.0162247	0.113821	123	14	109	966	21987
GO:0010469	regulation of signaling receptor activity	biological_process	7.20899	0.000739903	0.0162247	0.113821	123	14	109	966	21987
GO:1904036	negative regulation of epithelial cell apoptotic process	biological_process	7.20775	0.000740825	0.0162287	0.170213	47	8	39	972	22057
GO:0009891	positive regulation of biosynthetic process	biological_process	7.20666	0.000741633	0.0162302	0.0573986	1899	109	1790	871	20306
GO:0031406	carboxylic acid binding	molecular_function	7.204	0.000743604	0.0162572	0.0943396	212	20	192	960	21904
GO:0062012	regulation of small molecule metabolic process	biological_process	7.19881	0.000747478	0.0163256	0.0818713	342	28	314	952	21782
GO:0006633	fatty acid biosynthetic process	biological_process	7.19003	0.000754067	0.0164532	0.125	96	12	84	968	22012
GO:0043902	positive regulation of multi-organism process	biological_process	7.1606	0.000776587	0.0169278	0.101796	167	17	150	963	21946
GO:1903828	negative regulation of cellular protein localization	biological_process	7.14047	0.000792382	0.0172549	0.118182	110	13	97	967	21999
GO:0050849	negative regulation of calcium-mediated signaling	biological_process	7.1384	0.000794025	0.0172736	0.222222	27	6	21	974	22075
GO:0015075	ion transmembrane transporter activity	molecular_function	7.13568	0.000796182	0.0173034	0.0658824	850	56	794	924	21302
GO:1903362	regulation of cellular protein catabolic process	N/A	7.12738	0.000802818	0.0174304	0.0917031	229	21	208	959	21888
GO:0033043	regulation of organelle organization	biological_process	7.11066	0.000816352	0.0177067	0.0615258	1219	75	1144	905	20952
GO:0032994	protein-lipid complex	cellular_component	7.10427	0.000821588	0.0178027	0.189189	37	7	30	973	22066
GO:0004896	cytokine receptor activity	molecular_function	7.0966	0.000827915	0.0179221	0.123711	97	12	85	968	22011
GO:0043547	positive regulation of GTPase activity	biological_process	7.08665	0.000836196	0.0179958	0.0934579	214	20	194	960	21902
GO:0043619	regulation of transcription from RNA polymerase II promoter in response to oxidative stress	biological_process	7.08269	0.000839508	0.0179958	0.363636	11	4	7	976	22089
GO:0045926	negative regulation of growth	biological_process	7.08632	0.00083647	0.0179958	0.0863309	278	24	254	956	21842
GO:1900221	regulation of amyloid-beta clearance	biological_process	7.08269	0.000839508	0.0179958	0.363636	11	4	7	976	22089
GO:0000041	transition metal ion transport	biological_process	7.08744	0.000835536	0.0179958	0.130952	84	11	73	969	22023
GO:0001765	membrane raft assembly	biological_process	7.08269	0.000839508	0.0179958	0.363636	11	4	7	976	22089
GO:0002579	positive regulation of antigen processing and presentation	biological_process	7.08269	0.000839508	0.0179958	0.363636	11	4	7	976	22089
GO:0034383	low-density lipoprotein particle clearance	biological_process	7.08269	0.000839508	0.0179958	0.363636	11	4	7	976	22089
GO:0038063	collagen-activated tyrosine kinase receptor signaling pathway	biological_process	7.08269	0.000839508	0.0179958	0.363636	11	4	7	976	22089
GO:0014910	regulation of smooth muscle cell migration	biological_process	7.08744	0.000835536	0.0179958	0.130952	84	11	73	969	22023
GO:1900271	regulation of long-term synaptic potentiation	biological_process	7.06282	0.000856357	0.0183391	0.166667	48	8	40	972	22056
GO:1903169	regulation of calcium ion transmembrane transport	biological_process	7.03637	0.000879316	0.0187576	0.103896	154	16	138	964	21958
GO:0005996	monosaccharide metabolic process	biological_process	7.03637	0.000879316	0.0187576	0.103896	154	16	138	964	21958
GO:0032496	response to lipopolysaccharide	biological_process	7.03825	0.000877659	0.0187576	0.0833333	312	26	286	954	21810
GO:0010594	regulation of endothelial cell migration	biological_process	7.03637	0.000879316	0.0187576	0.103896	154	16	138	964	21958
GO:0046907	intracellular transport	biological_process	7.01284	0.000900251	0.0191856	0.0622222	1125	70	1055	910	21041
GO:0046883	regulation of hormone secretion	biological_process	7.0097	0.000903082	0.0192272	0.0844595	296	25	271	955	21825
GO:0042625	ATPase coupled ion transmembrane transporter activity	molecular_function	6.99906	0.000912736	0.0193765	0.15	60	9	51	971	22045
GO:0019829	cation-transporting ATPase activity	molecular_function	6.99906	0.000912736	0.0193765	0.15	60	9	51	971	22045
GO:0022853	active ion transmembrane transporter activity	molecular_function	6.99906	0.000912736	0.0193765	0.15	60	9	51	971	22045
GO:0033157	regulation of intracellular protein transport	biological_process	6.99463	0.00091679	0.0194437	0.095	200	19	181	961	21915
GO:0016310	phosphorylation	biological_process	6.98661	0.000924175	0.0195626	0.0643777	932	60	872	920	21224
GO:0070062	extracellular exosome	cellular_component	6.98723	0.000923597	0.0195626	0.129412	85	11	74	969	22022
GO:0098742	cell-cell adhesion via plasma-membrane adhesion molecules	biological_process	6.97114	0.000938583	0.0198485	0.0972973	185	18	167	962	21929
GO:0055067	monovalent inorganic cation homeostasis	biological_process	6.9696	0.000940033	0.01986	0.111111	126	14	112	966	21984
GO:0060090	molecular adaptor activity	molecular_function	6.9607	0.000948433	0.0200182	0.1	170	17	153	963	21943
GO:0042219	cellular modified amino acid catabolic process	biological_process	6.94208	0.000966255	0.0202601	0.263158	19	5	14	975	22082
GO:0072677	eosinophil migration	biological_process	6.94208	0.000966255	0.0202601	0.263158	19	5	14	975	22082
GO:0022857	transmembrane transporter activity	molecular_function	6.94199	0.000966349	0.0202601	0.0633037	1011	64	947	916	21149
GO:0050890	cognition	biological_process	6.94519	0.000963258	0.0202601	0.0828025	314	26	288	954	21808
GO:0050901	leukocyte tethering or rolling	biological_process	6.94208	0.000966255	0.0202601	0.263158	19	5	14	975	22082
GO:0002710	negative regulation of T cell mediated immunity	biological_process	6.94208	0.000966255	0.0202601	0.263158	19	5	14	975	22082
GO:0040037	negative regulation of fibroblast growth factor receptor signaling pathway	biological_process	6.94208	0.000966255	0.0202601	0.263158	19	5	14	975	22082
GO:0048247	lymphocyte chemotaxis	biological_process	6.93755	0.000970646	0.0202971	0.184211	38	7	31	973	22065
GO:0030866	cortical actin cytoskeleton organization	biological_process	6.93755	0.000970646	0.0202971	0.184211	38	7	31	973	22065
GO:0007611	learning or memory	biological_process	6.93731	0.000970882	0.0202971	0.0854093	281	24	257	956	21839
GO:0034113	heterotypic cell-cell adhesion	biological_process	6.93346	0.000974623	0.0203559	0.214286	28	6	22	974	22074
GO:0034097	response to cytokine	biological_process	6.93203	0.000976013	0.0203656	0.0672043	744	50	694	930	21402
GO:0050728	negative regulation of inflammatory response	biological_process	6.92036	0.000987479	0.0205853	0.106383	141	15	126	965	21970
GO:0043112	receptor metabolic process	biological_process	6.91399	0.000993788	0.0206972	0.121212	99	12	87	968	22009
GO:0030203	glycosaminoglycan metabolic process	biological_process	6.90877	0.000998984	0.020766	0.136986	73	10	63	970	22033
GO:0007229	integrin-mediated signaling pathway	biological_process	6.90877	0.000998984	0.020766	0.136986	73	10	63	970	22033
GO:0015630	microtubule cytoskeleton	cellular_component	6.89772	0.00101009	0.020977	0.102564	156	16	140	964	21956
GO:0051092	positive regulation of NF-kappaB transcription factor activity	biological_process	6.89176	0.00101612	0.0210823	0.110236	127	14	113	966	21983
GO:1901136	carbohydrate derivative catabolic process	biological_process	6.88673	0.00102124	0.0211687	0.115044	113	13	100	967	21996
GO:0032677	regulation of interleukin-8 production	biological_process	6.8772	0.00103103	0.0213513	0.147541	61	9	52	971	22044
GO:0065003	protein-containing complex assembly	biological_process	6.87579	0.00103248	0.0213613	0.060512	1289	78	1211	902	20885
GO:0010977	negative regulation of neuron projection development	biological_process	6.83065	0.00108015	0.0223266	0.0988372	172	17	155	963	21941
GO:0046394	carboxylic acid biosynthetic process	biological_process	6.81831	0.00109357	0.0225827	0.0861423	267	23	244	957	21852
GO:0097517	contractile actin filament bundle	cellular_component	6.80167	0.00111192	0.0227901	0.135135	74	10	64	970	22032
GO:0001725	stress fiber	cellular_component	6.80167	0.00111192	0.0227901	0.135135	74	10	64	970	22032
GO:0002009	morphogenesis of an epithelium	biological_process	6.80234	0.00111117	0.0227901	0.0808383	334	27	307	953	21789
GO:0030641	regulation of cellular pH	biological_process	6.80167	0.00111192	0.0227901	0.135135	74	10	64	970	22032
GO:0005902	microvillus	cellular_component	6.80167	0.00111192	0.0227901	0.135135	74	10	64	970	22032
GO:0007009	plasma membrane organization	biological_process	6.80167	0.00111192	0.0227901	0.135135	74	10	64	970	22032
GO:0007599	hemostasis	biological_process	6.80167	0.00111192	0.0227901	0.135135	74	10	64	970	22032
GO:0061097	regulation of protein tyrosine kinase activity	biological_process	6.80167	0.00111192	0.0227901	0.135135	74	10	64	970	22032
GO:0050662	coenzyme binding	molecular_function	6.79122	0.00112359	0.023008	0.084507	284	24	260	956	21836
GO:0051283	negative regulation of sequestering of calcium ion	biological_process	6.78495	0.00113067	0.0230883	0.16	50	8	42	972	22054
GO:0002720	positive regulation of cytokine production involved in immune response	biological_process	6.78495	0.00113067	0.0230883	0.16	50	8	42	972	22054
GO:0032388	positive regulation of intracellular transport	biological_process	6.78591	0.00112958	0.0230883	0.0957447	188	18	170	962	21926
GO:0016614	oxidoreductase activity, acting on CH-OH group of donors	molecular_function	6.77612	0.0011407	0.0232499	0.104895	143	15	128	965	21968
GO:0031902	late endosome membrane	cellular_component	6.77657	0.00114018	0.0232499	0.179487	39	7	32	973	22064
GO:0016053	organic acid biosynthetic process	biological_process	6.76844	0.00114949	0.0234075	0.0858209	268	23	245	957	21851
GO:0031667	response to nutrient levels	biological_process	6.76243	0.00115641	0.0235266	0.081761	318	26	292	954	21804
GO:0051961	negative regulation of nervous system development	biological_process	6.76001	0.00115922	0.0235618	0.0795455	352	28	324	952	21772
GO:0001786	phosphatidylserine binding	molecular_function	6.75811	0.00116143	0.0235849	0.145161	62	9	53	971	22043
GO:1902991	regulation of amyloid precursor protein catabolic process	biological_process	6.73785	0.00118519	0.0239788	0.206897	29	6	23	974	22073
GO:0051452	intracellular pH reduction	biological_process	6.73785	0.00118519	0.0239788	0.206897	29	6	23	974	22073
GO:0051592	response to calcium ion	biological_process	6.73896	0.00118388	0.0239788	0.108527	129	14	115	966	21981
GO:0034110	regulation of homotypic cell-cell adhesion	biological_process	6.73785	0.00118519	0.0239788	0.206897	29	6	23	974	22073
GO:0006468	protein phosphorylation	biological_process	6.73692	0.0011863	0.0239791	0.0669399	732	49	683	931	21413
GO:0042171	lysophosphatidic acid acyltransferase activity	molecular_function	6.7113	0.00121708	0.0244887	0.333333	12	4	8	976	22088
GO:0045078	positive regulation of interferon-gamma biosynthetic process	N/A	6.7113	0.00121708	0.0244887	0.333333	12	4	8	976	22088
GO:0045086	positive regulation of interleukin-2 biosynthetic process	N/A	6.7113	0.00121708	0.0244887	0.333333	12	4	8	976	22088
GO:1902430	negative regulation of amyloid-beta formation	biological_process	6.7113	0.00121708	0.0244887	0.333333	12	4	8	976	22088
GO:0061299	retina vasculature morphogenesis in camera-type eye	biological_process	6.7113	0.00121708	0.0244887	0.333333	12	4	8	976	22088
GO:0002366	leukocyte activation involved in immune response	biological_process	6.70521	0.00122452	0.0246158	0.104167	144	15	129	965	21967
GO:0043011	myeloid dendritic cell differentiation	biological_process	6.68971	0.00124364	0.0249546	0.25	20	5	15	975	22081
GO:0061756	leukocyte adhesion to vascular endothelial cell	biological_process	6.68971	0.00124364	0.0249546	0.25	20	5	15	975	22081
GO:0030135	coated vesicle	cellular_component	6.66395	0.0012761	0.0255825	0.107692	130	14	116	966	21980
GO:0030514	negative regulation of BMP signaling pathway	biological_process	6.65165	0.00129189	0.0258754	0.156863	51	8	43	972	22053
GO:0000187	activation of MAPK activity	biological_process	6.64315	0.00130292	0.0260634	0.112069	116	13	103	967	21993
GO:1903391	regulation of adherens junction organization	biological_process	6.64168	0.00130483	0.0260634	0.142857	63	9	54	971	22042
GO:0031623	receptor internalization	biological_process	6.64168	0.00130483	0.0260634	0.142857	63	9	54	971	22042
GO:0034330	cell junction organization	biological_process	6.64025	0.0013067	0.0260771	0.0971429	175	17	158	963	21938
GO:0010506	regulation of autophagy	biological_process	6.63858	0.00130889	0.026097	0.0882353	238	21	217	959	21879
GO:0030545	receptor regulator activity	molecular_function	6.62805	0.00132274	0.0263493	0.0719844	514	37	477	943	21619
GO:0046677	response to antibiotic	biological_process	6.62087	0.00133227	0.0264671	0.0848708	271	23	248	957	21848
GO:0006508	proteolysis	biological_process	6.62122	0.00133181	0.0264671	0.0618652	1083	67	1016	913	21080
GO:0034105	positive regulation of tissue remodeling	biological_process	6.62102	0.00133207	0.0264671	0.175	40	7	33	973	22063
GO:0070891	lipoteichoic acid binding	molecular_function	6.5808	0.00138674	0.0271565	0.5	6	3	3	977	22093
GO:2000483	negative regulation of interleukin-8 secretion	N/A	6.5808	0.00138674	0.0271565	0.5	6	3	3	977	22093
GO:2000554	regulation of T-helper 1 cell cytokine production	biological_process	6.5808	0.00138674	0.0271565	0.5	6	3	3	977	22093
GO:2000556	positive regulation of T-helper 1 cell cytokine production	biological_process	6.5808	0.00138674	0.0271565	0.5	6	3	3	977	22093
GO:0097006	regulation of plasma lipoprotein particle levels	biological_process	6.5808	0.00138674	0.0271565	0.5	6	3	3	977	22093
GO:0047499	calcium-independent phospholipase A2 activity	molecular_function	6.5808	0.00138674	0.0271565	0.5	6	3	3	977	22093
GO:0051928	positive regulation of calcium ion transport	biological_process	6.58985	0.00137425	0.0271565	0.10687	131	14	117	966	21979
GO:1905165	regulation of lysosomal protein catabolic process	biological_process	6.5808	0.00138674	0.0271565	0.5	6	3	3	977	22093
GO:0002606	positive regulation of dendritic cell antigen processing and presentation	biological_process	6.5808	0.00138674	0.0271565	0.5	6	3	3	977	22093
GO:0004565	beta-galactosidase activity	molecular_function	6.5808	0.00138674	0.0271565	0.5	6	3	3	977	22093
GO:0004768	stearoyl-CoA 9-desaturase activity	molecular_function	6.5808	0.00138674	0.0271565	0.5	6	3	3	977	22093
GO:0004859	phospholipase inhibitor activity	molecular_function	6.5808	0.00138674	0.0271565	0.5	6	3	3	977	22093
GO:0031584	activation of phospholipase D activity	biological_process	6.5808	0.00138674	0.0271565	0.5	6	3	3	977	22093
GO:0032051	clathrin light chain binding	molecular_function	6.5808	0.00138674	0.0271565	0.5	6	3	3	977	22093
GO:0034112	positive regulation of homotypic cell-cell adhesion	biological_process	6.5808	0.00138674	0.0271565	0.5	6	3	3	977	22093
GO:0034239	regulation of macrophage fusion	biological_process	6.5808	0.00138674	0.0271565	0.5	6	3	3	977	22093
GO:0048535	lymph node development	biological_process	6.55087	0.00142887	0.027882	0.2	30	6	24	974	22072
GO:0000038	very long-chain fatty acid metabolic process	biological_process	6.55087	0.00142887	0.027882	0.2	30	6	24	974	22072
GO:0032660	regulation of interleukin-17 production	biological_process	6.55087	0.00142887	0.027882	0.2	30	6	24	974	22072
GO:0061900	glial cell activation	biological_process	6.55087	0.00142887	0.027882	0.2	30	6	24	974	22072
GO:0031330	negative regulation of cellular catabolic process	biological_process	6.53443	0.00145255	0.028319	0.0875	240	21	219	959	21877
GO:0030117	membrane coat	cellular_component	6.52784	0.00146216	0.028481	0.140625	64	9	55	971	22041
GO:0048018	receptor ligand activity	molecular_function	6.52318	0.00146899	0.0285887	0.0727651	481	35	446	945	21650
GO:1903510	mucopolysaccharide metabolic process	biological_process	6.5219	0.00147087	0.0285958	0.153846	52	8	44	972	22052
GO:0030029	actin filament-based process	biological_process	6.52116	0.00147196	0.0285958	0.0773333	375	29	346	951	21750
GO:0048771	tissue remodeling	biological_process	6.51107	0.00148689	0.028835	0.122222	90	11	79	969	22017
GO:0006885	regulation of pH	biological_process	6.51107	0.00148689	0.028835	0.122222	90	11	79	969	22017
GO:0009612	response to mechanical stimulus	biological_process	6.4987	0.0015054	0.0291681	0.0987654	162	16	146	964	21950
GO:0044057	regulation of system process	biological_process	6.48483	0.00152642	0.0295494	0.069808	573	40	533	940	21563
GO:2000379	positive regulation of reactive oxygen species metabolic process	biological_process	6.48084	0.00153252	0.0296153	0.115385	104	12	92	968	22004
GO:0032091	negative regulation of protein binding	biological_process	6.48084	0.00153252	0.0296153	0.115385	104	12	92	968	22004
GO:0043434	response to peptide hormone	biological_process	6.47502	0.00154146	0.0297618	0.0909091	209	19	190	961	21906
GO:0048488	synaptic vesicle endocytosis	biological_process	6.4706	0.00154829	0.029789	0.170732	41	7	34	973	22062
GO:0001937	negative regulation of endothelial cell proliferation	biological_process	6.4706	0.00154829	0.029789	0.170732	41	7	34	973	22062
GO:0140238	presynaptic endocytosis	biological_process	6.4706	0.00154829	0.029789	0.170732	41	7	34	973	22062
GO:0032459	regulation of protein oligomerization	biological_process	6.4706	0.00154829	0.029789	0.170732	41	7	34	973	22062
GO:0009991	response to extracellular stimulus	biological_process	6.45776	0.00156831	0.0301478	0.0789474	342	27	315	953	21781
GO:0044309	neuron spine	cellular_component	6.45527	0.00157222	0.0301844	0.0955056	178	17	161	963	21935
GO:2000482	regulation of interleukin-8 secretion	N/A	6.45305	0.00157571	0.0301844	0.238095	21	5	16	975	22080
GO:0046961	proton-transporting ATPase activity, rotational mechanism	molecular_function	6.45305	0.00157571	0.0301844	0.238095	21	5	16	975	22080
GO:0055094	response to lipoprotein particle	biological_process	6.45305	0.00157571	0.0301844	0.238095	21	5	16	975	22080
GO:0035023	regulation of Rho protein signal transduction	biological_process	6.44432	0.00158953	0.0304226	0.105263	133	14	119	966	21977
GO:0048638	regulation of developmental growth	biological_process	6.42068	0.00162755	0.031047	0.0759494	395	30	365	950	21731
GO:1902882	regulation of response to oxidative stress	biological_process	6.42052	0.0016278	0.031047	0.120879	91	11	80	969	22016
GO:0006022	aminoglycan metabolic process	biological_process	6.42052	0.0016278	0.031047	0.120879	91	11	80	969	22016
GO:0090257	regulation of muscle system process	biological_process	6.42096	0.0016271	0.031047	0.0884956	226	20	206	960	21890
GO:0030175	filopodium	cellular_component	6.41649	0.00163438	0.0311453	0.138462	65	9	56	971	22040
GO:0043087	regulation of GTPase activity	biological_process	6.41552	0.00163597	0.0311487	0.0821918	292	24	268	956	21828
GO:0015748	organophosphate ester transport	biological_process	6.39333	0.00167268	0.0317375	0.128205	78	10	68	970	22028
GO:0072676	lymphocyte migration	biological_process	6.39556	0.00166896	0.0317375	0.150943	53	8	45	972	22051
GO:0010631	epithelial cell migration	biological_process	6.39333	0.00167268	0.0317375	0.128205	78	10	68	970	22028
GO:0010770	positive regulation of cell morphogenesis involved in differentiation	biological_process	6.39478	0.00167026	0.0317375	0.0949721	179	17	162	963	21934
GO:0042761	very long-chain fatty acid biosynthetic process	biological_process	6.37759	0.00169921	0.0320197	0.307692	13	4	9	976	22087
GO:0044548	S100 protein binding	molecular_function	6.37759	0.00169921	0.0320197	0.307692	13	4	9	976	22087
GO:0045072	regulation of interferon-gamma biosynthetic process	N/A	6.37759	0.00169921	0.0320197	0.307692	13	4	9	976	22087
GO:0071404	cellular response to low-density lipoprotein particle stimulus	biological_process	6.37759	0.00169921	0.0320197	0.307692	13	4	9	976	22087
GO:0097001	ceramide binding	molecular_function	6.37759	0.00169921	0.0320197	0.307692	13	4	9	976	22087
GO:0051549	positive regulation of keratinocyte migration	biological_process	6.37759	0.00169921	0.0320197	0.307692	13	4	9	976	22087
GO:0010755	regulation of plasminogen activation	biological_process	6.37759	0.00169921	0.0320197	0.307692	13	4	9	976	22087
GO:0010885	regulation of cholesterol storage	biological_process	6.37759	0.00169921	0.0320197	0.307692	13	4	9	976	22087
GO:0016616	oxidoreductase activity, acting on the CH-OH group of donors, NAD or NADP as acceptor	molecular_function	6.37286	0.00170727	0.0320655	0.104478	134	14	120	966	21976
GO:0043534	blood vessel endothelial cell migration	biological_process	6.37189	0.00170893	0.0320655	0.193548	31	6	25	974	22071
GO:1901265	nucleoside phosphate binding	molecular_function	6.37254	0.00170781	0.0320655	0.055835	1988	111	1877	869	20219
GO:0000166	nucleotide binding	molecular_function	6.37254	0.00170781	0.0320655	0.055835	1988	111	1877	869	20219
GO:0051491	positive regulation of filopodium assembly	biological_process	6.37189	0.00170893	0.0320655	0.193548	31	6	25	974	22071
GO:0015920	lipopolysaccharide transport	biological_process	6.31897	0.0018018	0.0330736	1	2	2	0	978	22096
GO:0019322	pentose biosynthetic process	biological_process	6.31897	0.0018018	0.0330736	1	2	2	0	978	22096
GO:0106027	neuron projection organization	biological_process	6.32505	0.00179088	0.0330736	0.166667	42	7	35	973	22061
GO:1900220	semaphorin-plexin signaling pathway involved in bone trabecula morphogenesis	biological_process	6.31897	0.0018018	0.0330736	1	2	2	0	978	22096
GO:0046503	glycerolipid catabolic process	biological_process	6.32505	0.00179088	0.0330736	0.166667	42	7	35	973	22061
GO:1900477	negative regulation of G1/S transition of mitotic cell cycle by negative regulation of transcription from RNA polymerase II promoter	biological_process	6.31897	0.0018018	0.0330736	1	2	2	0	978	22096
GO:2000547	regulation of dendritic cell dendrite assembly	biological_process	6.31897	0.0018018	0.0330736	1	2	2	0	978	22096
GO:0072610	interleukin-12 secretion	N/A	6.31897	0.0018018	0.0330736	1	2	2	0	978	22096
GO:2001202	negative regulation of transforming growth factor-beta secretion	N/A	6.31897	0.0018018	0.0330736	1	2	2	0	978	22096
GO:1901303	negative regulation of cargo loading into COPII-coated vesicle	biological_process	6.31897	0.0018018	0.0330736	1	2	2	0	978	22096
GO:0050852	T cell receptor signaling pathway	biological_process	6.33146	0.00177944	0.0330736	0.119565	92	11	81	969	22015
GO:1904235	regulation of substrate-dependent cell migration, cell attachment to substrate	biological_process	6.31897	0.0018018	0.0330736	1	2	2	0	978	22096
GO:1904237	positive regulation of substrate-dependent cell migration, cell attachment to substrate	biological_process	6.31897	0.0018018	0.0330736	1	2	2	0	978	22096
GO:1904432	regulation of ferrous iron binding	biological_process	6.31897	0.0018018	0.0330736	1	2	2	0	978	22096
GO:1904434	positive regulation of ferrous iron binding	biological_process	6.31897	0.0018018	0.0330736	1	2	2	0	978	22096
GO:1904435	regulation of transferrin receptor binding	biological_process	6.31897	0.0018018	0.0330736	1	2	2	0	978	22096
GO:1904437	positive regulation of transferrin receptor binding	biological_process	6.31897	0.0018018	0.0330736	1	2	2	0	978	22096
GO:0007010	cytoskeleton organization	biological_process	6.32902	0.00178379	0.0330736	0.0643985	823	53	770	927	21326
GO:0032633	interleukin-4 production	biological_process	6.31897	0.0018018	0.0330736	1	2	2	0	978	22096
GO:0034118	regulation of erythrocyte aggregation	biological_process	6.31897	0.0018018	0.0330736	1	2	2	0	978	22096
GO:0034677	integrin alpha7-beta1 complex	cellular_component	6.31897	0.0018018	0.0330736	1	2	2	0	978	22096
GO:0060309	elastin catabolic process	biological_process	6.31897	0.0018018	0.0330736	1	2	2	0	978	22096
GO:0010518	positive regulation of phospholipase activity	biological_process	6.32505	0.00179088	0.0330736	0.166667	42	7	35	973	22061
GO:0036143	kringle domain binding	molecular_function	6.31897	0.0018018	0.0330736	1	2	2	0	978	22096
GO:0038062	protein tyrosine kinase collagen receptor activity	molecular_function	6.31897	0.0018018	0.0330736	1	2	2	0	978	22096
GO:0014853	regulation of excitatory postsynaptic membrane potential involved in skeletal muscle contraction	biological_process	6.31897	0.0018018	0.0330736	1	2	2	0	978	22096
GO:0071453	cellular response to oxygen levels	biological_process	6.31636	0.00180651	0.0331324	0.113208	106	12	94	968	22002
GO:0034599	cellular response to oxidative stress	biological_process	6.30826	0.00182121	0.0333741	0.0969697	165	16	149	964	21947
GO:0030136	clathrin-coated vesicle	cellular_component	6.29598	0.0018437	0.0337581	0.126582	79	10	69	970	22027
GO:2001242	regulation of intrinsic apoptotic signaling pathway	biological_process	6.24606	0.00193808	0.0354566	0.0963855	166	16	150	964	21946
GO:1903561	extracellular vesicle	cellular_component	6.24384	0.00194239	0.0354764	0.11828	93	11	82	969	22014
GO:0005765	lysosomal membrane	cellular_component	6.24384	0.00194239	0.0354764	0.11828	93	11	82	969	22014
GO:0016722	oxidoreductase activity, oxidizing metal ions	molecular_function	6.23045	0.00196856	0.0357761	0.227273	22	5	17	975	22079
GO:0097038	perinuclear endoplasmic reticulum	cellular_component	6.23045	0.00196856	0.0357761	0.227273	22	5	17	975	22079
GO:1901889	negative regulation of cell junction assembly	biological_process	6.23045	0.00196856	0.0357761	0.227273	22	5	17	975	22079
GO:0003015	heart process	biological_process	6.23045	0.00196856	0.0357761	0.227273	22	5	17	975	22079
GO:0030204	chondroitin sulfate metabolic process	biological_process	6.23045	0.00196856	0.0357761	0.227273	22	5	17	975	22079
GO:0032462	regulation of protein homooligomerization	biological_process	6.23045	0.00196856	0.0357761	0.227273	22	5	17	975	22079
GO:2000378	negative regulation of reactive oxygen species metabolic process	biological_process	6.20095	0.0020275	0.0367178	0.134328	67	9	58	971	22038
GO:0051453	regulation of intracellular pH	biological_process	6.20095	0.0020275	0.0367178	0.134328	67	9	58	971	22038
GO:0002861	regulation of inflammatory response to antigenic stimulus	biological_process	6.20034	0.00202874	0.0367178	0.1875	32	6	26	974	22070
GO:0030947	regulation of vascular endothelial growth factor receptor signaling pathway	biological_process	6.20034	0.00202874	0.0367178	0.1875	32	6	26	974	22070
GO:1990138	neuron projection extension	biological_process	6.20095	0.0020275	0.0367178	0.134328	67	9	58	971	22038
GO:0080171	lytic vacuole organization	biological_process	6.18411	0.00206194	0.0371962	0.162791	43	7	36	973	22060
GO:0007040	lysosome organization	biological_process	6.18411	0.00206194	0.0371962	0.162791	43	7	36	973	22060
GO:0034446	substrate adhesion-dependent cell spreading	biological_process	6.18411	0.00206194	0.0371962	0.162791	43	7	36	973	22060
GO:0035265	organ growth	biological_process	6.18411	0.00206194	0.0371962	0.162791	43	7	36	973	22060
GO:0002252	immune effector process	biological_process	6.17451	0.00208182	0.037524	0.0695971	546	38	508	942	21588
GO:0043506	regulation of JUN kinase activity	biological_process	6.15763	0.00211727	0.0380382	0.117021	94	11	83	969	22013
GO:0097530	granulocyte migration	biological_process	6.15763	0.00211727	0.0380382	0.117021	94	11	83	969	22013
GO:0098852	lytic vacuole membrane	cellular_component	6.15763	0.00211727	0.0380382	0.117021	94	11	83	969	22013
GO:0001676	long-chain fatty acid metabolic process	biological_process	6.15763	0.00211727	0.0380382	0.117021	94	11	83	969	22013
GO:0051020	GTPase binding	molecular_function	6.1534	0.00212623	0.0381679	0.0705882	510	36	474	944	21622
GO:0006721	terpenoid metabolic process	biological_process	6.15252	0.00212811	0.0381705	0.145455	55	8	47	972	22049
GO:0031647	regulation of protein stability	biological_process	6.11485	0.0022098	0.0396034	0.0830189	265	22	243	958	21853
GO:0032386	regulation of intracellular transport	biological_process	6.1095	0.00222166	0.0397834	0.0736342	421	31	390	949	21706
GO:0031099	regeneration	biological_process	6.10661	0.00222808	0.0398659	0.123457	81	10	71	970	22025
GO:0031328	positive regulation of cellular biosynthetic process	biological_process	6.09915	0.00224477	0.0401319	0.0559441	1859	104	1755	876	20341
GO:0071456	cellular response to hypoxia	biological_process	6.09661	0.00225049	0.0401687	0.132353	68	9	59	971	22037
GO:1903036	positive regulation of response to wounding	biological_process	6.09661	0.00225049	0.0401687	0.132353	68	9	59	971	22037
GO:0070848	response to growth factor	biological_process	6.08474	0.00227735	0.0406152	0.0843373	249	21	228	959	21868
GO:0015682	ferric iron transport	N/A	6.07509	0.00229945	0.0407776	0.285714	14	4	10	976	22086
GO:0071354	cellular response to interleukin-6	biological_process	6.07509	0.00229945	0.0407776	0.285714	14	4	10	976	22086
GO:0071617	lysophospholipid acyltransferase activity	molecular_function	6.07509	0.00229945	0.0407776	0.285714	14	4	10	976	22086
GO:0046914	transition metal ion binding	molecular_function	6.07748	0.00229394	0.0407776	0.0623656	930	58	872	922	21224
GO:0072512	trivalent inorganic cation transport	N/A	6.07509	0.00229945	0.0407776	0.285714	14	4	10	976	22086
GO:1902992	negative regulation of amyloid precursor protein catabolic process	biological_process	6.07509	0.00229945	0.0407776	0.285714	14	4	10	976	22086
GO:0030497	fatty acid elongation	biological_process	6.07509	0.00229945	0.0407776	0.285714	14	4	10	976	22086
GO:0006694	steroid biosynthetic process	biological_process	6.07279	0.00230473	0.0408054	0.115789	95	11	84	969	22012
GO:0010595	positive regulation of endothelial cell migration	biological_process	6.07279	0.00230473	0.0408054	0.115789	95	11	84	969	22012
GO:0043409	negative regulation of MAPK cascade	biological_process	6.06321	0.00232692	0.041165	0.0946746	169	16	153	964	21943
GO:0016215	acyl-CoA desaturase activity	molecular_function	6.05324	0.00235023	0.0412126	0.428571	7	3	4	977	22092
GO:1900084	regulation of peptidyl-tyrosine autophosphorylation	biological_process	6.05324	0.00235023	0.0412126	0.428571	7	3	4	977	22092
GO:2000510	positive regulation of dendritic cell chemotaxis	biological_process	6.05324	0.00235023	0.0412126	0.428571	7	3	4	977	22092
GO:0097493	structural molecule activity conferring elasticity	molecular_function	6.05324	0.00235023	0.0412126	0.428571	7	3	4	977	22092
GO:0048305	immunoglobulin secretion	N/A	6.05324	0.00235023	0.0412126	0.428571	7	3	4	977	22092
GO:0002583	regulation of antigen processing and presentation of peptide antigen	biological_process	6.05324	0.00235023	0.0412126	0.428571	7	3	4	977	22092
GO:0002604	regulation of dendritic cell antigen processing and presentation	biological_process	6.05324	0.00235023	0.0412126	0.428571	7	3	4	977	22092
GO:1905906	regulation of amyloid fibril formation	biological_process	6.05324	0.00235023	0.0412126	0.428571	7	3	4	977	22092
GO:0060510	type II pneumocyte differentiation	biological_process	6.05324	0.00235023	0.0412126	0.428571	7	3	4	977	22092
GO:0010890	positive regulation of sequestering of triglyceride	biological_process	6.05324	0.00235023	0.0412126	0.428571	7	3	4	977	22092
GO:0150093	amyloid-beta clearance by transcytosis	biological_process	6.05324	0.00235023	0.0412126	0.428571	7	3	4	977	22092
GO:0015909	long-chain fatty acid transport	biological_process	6.04755	0.00236365	0.0413489	0.159091	44	7	37	973	22059
GO:0051707	response to other organism	biological_process	6.0491	0.00235998	0.0413489	0.0635492	834	53	781	927	21315
GO:0090207	regulation of triglyceride metabolic process	biological_process	6.04755	0.00236365	0.0413489	0.159091	44	7	37	973	22059
GO:0045851	pH reduction	biological_process	6.03573	0.00239174	0.0415817	0.181818	33	6	27	974	22069
GO:0046364	monosaccharide biosynthetic process	biological_process	6.03573	0.00239174	0.0415817	0.181818	33	6	27	974	22069
GO:0002040	sprouting angiogenesis	biological_process	6.03573	0.00239174	0.0415817	0.181818	33	6	27	974	22069
GO:0005776	autophagosome	cellular_component	6.03558	0.0023921	0.0415817	0.142857	56	8	48	972	22048
GO:0007044	cell-substrate junction assembly	biological_process	6.03573	0.00239174	0.0415817	0.181818	33	6	27	974	22069
GO:0033081	regulation of T cell differentiation in thymus	biological_process	6.03573	0.00239174	0.0415817	0.181818	33	6	27	974	22069
GO:0040036	regulation of fibroblast growth factor receptor signaling pathway	biological_process	6.03573	0.00239174	0.0415817	0.181818	33	6	27	974	22069
GO:0090316	positive regulation of intracellular protein transport	biological_process	6.03912	0.00238366	0.0415817	0.104839	124	13	111	967	21985
GO:0002764	immune response-regulating signaling pathway	biological_process	6.03332	0.00239753	0.0416431	0.0776119	335	26	309	954	21787
GO:1902003	regulation of amyloid-beta formation	biological_process	6.02052	0.00242841	0.0421129	0.217391	23	5	18	975	22078
GO:0002719	negative regulation of cytokine production involved in immune response	biological_process	6.02052	0.00242841	0.0421129	0.217391	23	5	18	975	22078
GO:0016209	antioxidant activity	molecular_function	6.0145	0.00244307	0.0422337	0.121951	82	10	72	970	22024
GO:0071621	granulocyte chemotaxis	biological_process	6.0145	0.00244307	0.0422337	0.121951	82	10	72	970	22024
GO:0051341	regulation of oxidoreductase activity	biological_process	6.0145	0.00244307	0.0422337	0.121951	82	10	72	970	22024
GO:0001726	ruffle	cellular_component	6.0145	0.00244307	0.0422337	0.121951	82	10	72	970	22024
GO:0045017	glycerolipid biosynthetic process	biological_process	6.00135	0.00247541	0.0427591	0.109091	110	12	98	968	21998
GO:0070382	exocytic vesicle	cellular_component	5.98704	0.00251108	0.0433412	0.0913978	186	17	169	963	21927
GO:0048754	branching morphogenesis of an epithelial tube	biological_process	5.97499	0.00254154	0.0438326	0.0967742	155	15	140	965	21956
GO:0048545	response to steroid hormone	biological_process	5.96795	0.00255949	0.0441075	0.104	125	13	112	967	21984
GO:0050680	negative regulation of epithelial cell proliferation	biological_process	5.96154	0.00257595	0.0443565	0.1	140	14	126	966	21970
GO:0044237	cellular metabolic process	biological_process	5.94232	0.00262592	0.045157	0.0487217	6219	303	5916	677	16180
GO:2000116	regulation of cysteine-type endopeptidase activity	biological_process	5.94208	0.00262656	0.045157	0.086758	219	19	200	961	21896
GO:0005516	calmodulin binding	molecular_function	5.93096	0.00265593	0.0456263	0.0909091	187	17	170	963	21926
GO:0003674	molecular_function	molecular_function	5.92918	0.00266066	0.0456719	0.0434218	21579	937	20642	43	1454
GO:0042641	actomyosin	cellular_component	5.92404	0.00267437	0.0457286	0.120482	83	10	73	970	22023
GO:1900407	regulation of cellular response to oxidative stress	biological_process	5.92404	0.00267437	0.0457286	0.120482	83	10	73	970	22023
GO:0032432	actin filament bundle	cellular_component	5.92404	0.00267437	0.0457286	0.120482	83	10	73	970	22023
GO:0007033	vacuole organization	biological_process	5.92537	0.00267081	0.0457286	0.108108	111	12	99	968	21997
GO:0090101	negative regulation of transmembrane receptor protein serine/threonine kinase signaling pathway	biological_process	5.92537	0.00267081	0.0457286	0.108108	111	12	99	968	21997
GO:0051893	regulation of focal adhesion assembly	biological_process	5.92154	0.00268107	0.045772	0.140351	57	8	49	972	22047
GO:0090109	regulation of cell-substrate junction assembly	biological_process	5.92154	0.00268107	0.045772	0.140351	57	8	49	972	22047
GO:0030865	cortical cytoskeleton organization	biological_process	5.91515	0.00269824	0.045958	0.155556	45	7	38	973	22058
GO:0030890	positive regulation of B cell proliferation	biological_process	5.91515	0.00269824	0.045958	0.155556	45	7	38	973	22058
GO:0031952	regulation of protein autophosphorylation	biological_process	5.91515	0.00269824	0.045958	0.155556	45	7	38	973	22058
GO:0043230	extracellular organelle	cellular_component	5.90714	0.00271996	0.0462204	0.113402	97	11	86	969	22010
GO:0046165	alcohol biosynthetic process	biological_process	5.90714	0.00271996	0.0462204	0.113402	97	11	86	969	22010
GO:0002443	leukocyte mediated immunity	biological_process	5.90714	0.00271996	0.0462204	0.113402	97	11	86	969	22010
GO:0042177	negative regulation of protein catabolic process	biological_process	5.89768	0.0027458	0.0465199	0.103175	126	13	113	967	21983
GO:0019538	protein metabolic process	biological_process	5.89871	0.00274299	0.0465199	0.0514334	3558	183	3375	797	18721
GO:0002757	immune response-activating signal transduction	biological_process	5.89759	0.00274605	0.0465199	0.0778816	321	25	296	955	21800
GO:0034763	negative regulation of transmembrane transport	biological_process	5.89768	0.0027458	0.0465199	0.103175	126	13	113	967	21983
GO:0042509	regulation of tyrosine phosphorylation of STAT protein	biological_process	5.89441	0.00275479	0.0466319	0.128571	70	9	61	971	22035
GO:0097366	response to bronchodilator	biological_process	5.8776	0.00280149	0.0473495	0.176471	34	6	28	974	22068
GO:0032735	positive regulation of interleukin-12 production	biological_process	5.8776	0.00280149	0.0473495	0.176471	34	6	28	974	22068
GO:0030036	actin cytoskeleton organization	biological_process	5.87236	0.00281622	0.0475618	0.0766962	339	26	313	954	21783
GO:0016485	protein processing	biological_process	5.85139	0.00287591	0.0485326	0.0955414	157	15	142	965	21954
GO:1901343	negative regulation of vasculature development	biological_process	5.82831	0.00294304	0.0496274	0.102362	127	13	114	967	21982
GO:0046461	neutral lipid catabolic process	biological_process	5.82205	0.00296153	0.0496344	0.208333	24	5	19	975	22077
GO:0046464	acylglycerol catabolic process	biological_process	5.82205	0.00296153	0.0496344	0.208333	24	5	19	975	22077
GO:0046625	sphingolipid binding	molecular_function	5.82205	0.00296153	0.0496344	0.208333	24	5	19	975	22077
GO:0048588	developmental cell growth	biological_process	5.82626	0.0029491	0.0496344	0.112245	98	11	87	969	22009
GO:1903426	regulation of reactive oxygen species biosynthetic process	biological_process	5.82626	0.0029491	0.0496344	0.112245	98	11	87	969	22009
GO:0032753	positive regulation of interleukin-4 production	biological_process	5.82205	0.00296153	0.0496344	0.208333	24	5	19	975	22077
GO:0034364	high-density lipoprotein particle	cellular_component	5.82205	0.00296153	0.0496344	0.208333	24	5	19	975	22077
GO:0015026	coreceptor activity	molecular_function	5.82205	0.00296153	0.0496344	0.208333	24	5	19	975	22077
GO:0032412	regulation of ion transmembrane transporter activity	biological_process	5.81591	0.00297978	0.0499022	0.0840336	238	20	218	960	21878
GO:0045806	negative regulation of endocytosis	biological_process	5.81028	0.00299659	0.0501073	0.137931	58	8	50	972	22046
GO:0006081	cellular aldehyde metabolic process	biological_process	5.81028	0.00299659	0.0501073	0.137931	58	8	50	972	22046
GO:0042730	fibrinolysis	biological_process	5.79884	0.00303106	0.050339	0.266667	15	4	11	976	22085
GO:0045927	positive regulation of growth	biological_process	5.8036	0.00301667	0.050339	0.0784314	306	24	282	956	21814
GO:0071731	response to nitric oxide	biological_process	5.79884	0.00303106	0.050339	0.266667	15	4	11	976	22085
GO:0097320	plasma membrane tubulation	biological_process	5.79884	0.00303106	0.050339	0.266667	15	4	11	976	22085
GO:0051547	regulation of keratinocyte migration	biological_process	5.79884	0.00303106	0.050339	0.266667	15	4	11	976	22085
GO:0031650	regulation of heat generation	biological_process	5.79884	0.00303106	0.050339	0.266667	15	4	11	976	22085
GO:0033089	positive regulation of T cell differentiation in thymus	biological_process	5.79884	0.00303106	0.050339	0.266667	15	4	11	976	22085
GO:0033623	regulation of integrin activation	biological_process	5.79884	0.00303106	0.050339	0.266667	15	4	11	976	22085
GO:0060347	heart trabecula formation	biological_process	5.79884	0.00303106	0.050339	0.266667	15	4	11	976	22085
GO:1903725	regulation of phospholipid metabolic process	biological_process	5.79643	0.00303838	0.0504223	0.126761	71	9	62	971	22034
GO:0015918	sterol transport	biological_process	5.78673	0.003068	0.0507225	0.152174	46	7	39	973	22057
GO:0050663	cytokine secretion	N/A	5.78673	0.003068	0.0507225	0.152174	46	7	39	973	22057
GO:1903727	positive regulation of phospholipid metabolic process	biological_process	5.78673	0.003068	0.0507225	0.152174	46	7	39	973	22057
GO:0002707	negative regulation of lymphocyte mediated immunity	biological_process	5.78673	0.003068	0.0507225	0.152174	46	7	39	973	22057
GO:0030301	cholesterol transport	biological_process	5.78673	0.003068	0.0507225	0.152174	46	7	39	973	22057
GO:0008654	phospholipid biosynthetic process	biological_process	5.76652	0.00313065	0.0517193	0.0979021	143	14	129	966	21967
GO:0019221	cytokine-mediated signaling pathway	biological_process	5.75535	0.00316579	0.052182	0.0820312	256	21	235	959	21861
GO:0003779	actin binding	molecular_function	5.7556	0.00316502	0.052182	0.0726392	413	30	383	950	21713
GO:0032409	regulation of transporter activity	biological_process	5.75535	0.00316579	0.052182	0.0820312	256	21	235	959	21861
GO:0019217	regulation of fatty acid metabolic process	biological_process	5.74791	0.00318943	0.0525324	0.117647	85	10	75	970	22021
GO:0002702	positive regulation of production of molecular mediator of immune response	biological_process	5.74663	0.00319351	0.0525602	0.111111	99	11	88	969	22008
GO:0042594	response to starvation	biological_process	5.73042	0.00324572	0.0533794	0.0943396	159	15	144	965	21952
GO:0012501	programmed cell death	biological_process	5.72058	0.00327782	0.0538671	0.0649351	693	45	648	935	21448
GO:0110053	regulation of actin filament organization	biological_process	5.70968	0.00331372	0.0544164	0.0817121	257	21	236	959	21860
GO:0048037	cofactor binding	molecular_function	5.70816	0.00331877	0.0544586	0.0687023	524	36	488	944	21608
GO:0010508	positive regulation of autophagy	biological_process	5.70376	0.0033334	0.0546579	0.105263	114	12	102	968	21994
GO:2000401	regulation of lymphocyte migration	biological_process	5.70171	0.00334026	0.0546763	0.135593	59	8	51	972	22045
GO:0050817	coagulation	biological_process	5.70044	0.00334448	0.0546763	0.125	72	9	63	971	22033
GO:0051702	interaction with symbiont	biological_process	5.70044	0.00334448	0.0546763	0.125	72	9	63	971	22033
GO:0007596	blood coagulation	biological_process	5.70044	0.00334448	0.0546763	0.125	72	9	63	971	22033
GO:0051219	phosphoprotein binding	molecular_function	5.66824	0.00345392	0.0564235	0.11	100	11	89	969	22007
GO:0098794	postsynapse	cellular_component	5.66435	0.0034674	0.0565618	0.0813953	258	21	237	959	21859
GO:0001523	retinoid metabolic process	biological_process	5.66209	0.00347526	0.0565618	0.148936	47	7	40	973	22056
GO:0002460	adaptive immune response based on somatic recombination of immune receptors built from immunoglobulin superfamily domains	biological_process	5.66216	0.00347499	0.0565618	0.116279	86	10	76	970	22020
GO:0032642	regulation of chemokine production	biological_process	5.66216	0.00347499	0.0565618	0.116279	86	10	76	970	22020
GO:0090659	walking behavior	biological_process	5.66209	0.00347526	0.0565618	0.148936	47	7	40	973	22056
GO:0072330	monocarboxylic acid biosynthetic process	biological_process	5.65739	0.0034916	0.0567437	0.0909091	176	16	160	964	21936
GO:0010951	negative regulation of endopeptidase activity	biological_process	5.65739	0.0034916	0.0567437	0.0909091	176	16	160	964	21936
GO:0043171	peptide catabolic process	biological_process	5.63401	0.00357421	0.0576597	0.2	25	5	20	975	22076
GO:0043270	positive regulation of ion transport	biological_process	5.63877	0.00355722	0.0576597	0.0774194	310	24	286	956	21810
GO:1900048	positive regulation of hemostasis	biological_process	5.63401	0.00357421	0.0576597	0.2	25	5	20	975	22076
GO:1900078	positive regulation of cellular response to insulin stimulus	biological_process	5.63401	0.00357421	0.0576597	0.2	25	5	20	975	22076
GO:0030194	positive regulation of blood coagulation	biological_process	5.63401	0.00357421	0.0576597	0.2	25	5	20	975	22076
GO:0032373	positive regulation of sterol transport	biological_process	5.63401	0.00357421	0.0576597	0.2	25	5	20	975	22076
GO:0032376	positive regulation of cholesterol transport	biological_process	5.63401	0.00357421	0.0576597	0.2	25	5	20	975	22076
GO:0032469	endoplasmic reticulum calcium ion homeostasis	biological_process	5.63401	0.00357421	0.0576597	0.2	25	5	20	975	22076
GO:0032703	negative regulation of interleukin-2 production	biological_process	5.63401	0.00357421	0.0576597	0.2	25	5	20	975	22076
GO:0008233	peptidase activity	molecular_function	5.63648	0.00356538	0.0576597	0.0657277	639	42	597	938	21499
GO:2000181	negative regulation of blood vessel morphogenesis	biological_process	5.63193	0.00358165	0.0577374	0.104348	115	12	103	968	21993
GO:0051091	positive regulation of DNA-binding transcription factor activity	biological_process	5.62656	0.00360092	0.0580055	0.0826446	242	20	222	960	21874
GO:0030030	cell projection organization	biological_process	5.62506	0.00360636	0.058008	0.0619977	871	54	817	926	21279
GO:0010821	regulation of mitochondrion organization	biological_process	5.6254	0.00360512	0.058008	0.1	130	13	117	967	21979
GO:0015925	galactosidase activity	molecular_function	5.61522	0.00364199	0.058071	0.375	8	3	5	977	22091
GO:0045627	positive regulation of T-helper 1 cell differentiation	biological_process	5.61522	0.00364199	0.058071	0.375	8	3	5	977	22091
GO:0045916	negative regulation of complement activation	biological_process	5.61522	0.00364199	0.058071	0.375	8	3	5	977	22091
GO:2000169	regulation of peptidyl-cysteine S-nitrosylation	biological_process	5.61522	0.00364199	0.058071	0.375	8	3	5	977	22091
GO:2000258	negative regulation of protein activation cascade	biological_process	5.61522	0.00364199	0.058071	0.375	8	3	5	977	22091
GO:2000586	regulation of platelet-derived growth factor receptor-beta signaling pathway	biological_process	5.61522	0.00364199	0.058071	0.375	8	3	5	977	22091
GO:0097286	iron ion import	N/A	5.61522	0.00364199	0.058071	0.375	8	3	5	977	22091
GO:1902255	positive regulation of intrinsic apoptotic signaling pathway by p53 class mediator	biological_process	5.61522	0.00364199	0.058071	0.375	8	3	5	977	22091
GO:0050702	interleukin-1 beta secretion	N/A	5.61522	0.00364199	0.058071	0.375	8	3	5	977	22091
GO:0051388	positive regulation of neurotrophin TRK receptor signaling pathway	biological_process	5.61522	0.00364199	0.058071	0.375	8	3	5	977	22091
GO:0030235	nitric-oxide synthase regulator activity	molecular_function	5.61522	0.00364199	0.058071	0.375	8	3	5	977	22091
GO:0006098	pentose-phosphate shunt	biological_process	5.61522	0.00364199	0.058071	0.375	8	3	5	977	22091
GO:0005741	mitochondrial outer membrane	cellular_component	5.61201	0.00365373	0.0582159	0.0931677	161	15	146	965	21950
GO:0009887	animal organ morphogenesis	biological_process	5.60488	0.00367987	0.0585899	0.0677656	546	37	509	943	21587
GO:0045089	positive regulation of innate immune response	biological_process	5.60169	0.00369161	0.0586493	0.0903955	177	16	161	964	21935
GO:0019867	outer membrane	cellular_component	5.60169	0.00369161	0.0586493	0.0903955	177	16	161	964	21935
GO:0031968	organelle outer membrane	cellular_component	5.60169	0.00369161	0.0586493	0.0903955	177	16	161	964	21935
GO:0015914	phospholipid transport	biological_process	5.59572	0.00371372	0.0588729	0.133333	60	8	52	972	22044
GO:0046850	regulation of bone remodeling	biological_process	5.59572	0.00371372	0.0588729	0.133333	60	8	52	972	22044
GO:0022890	inorganic cation transmembrane transporter activity	molecular_function	5.59599	0.00371272	0.0588729	0.0672566	565	38	527	942	21569
GO:0016049	cell growth	biological_process	5.59106	0.00373107	0.0590627	0.108911	101	11	90	969	22006
GO:0008238	exopeptidase activity	molecular_function	5.59106	0.00373107	0.0590627	0.108911	101	11	90	969	22006
GO:0046640	regulation of alpha-beta T cell proliferation	biological_process	5.57918	0.00377565	0.0597255	0.166667	36	6	30	974	22066
GO:1903364	positive regulation of cellular protein catabolic process	N/A	5.55945	0.0038509	0.0608719	0.0992366	131	13	118	967	21978
GO:0008021	synaptic vesicle	cellular_component	5.55374	0.00387294	0.0611764	0.0925926	162	15	147	965	21949
GO:0070741	response to interleukin-6	biological_process	5.54502	0.00390687	0.0612718	0.25	16	4	12	976	22084
GO:0070885	negative regulation of calcineurin-NFAT signaling cascade	biological_process	5.54502	0.00390687	0.0612718	0.25	16	4	12	976	22084
GO:0106057	negative regulation of calcineurin-mediated signaling	biological_process	5.54502	0.00390687	0.0612718	0.25	16	4	12	976	22084
GO:0051386	regulation of neurotrophin TRK receptor signaling pathway	biological_process	5.54502	0.00390687	0.0612718	0.25	16	4	12	976	22084
GO:0001886	endothelial cell morphogenesis	biological_process	5.54502	0.00390687	0.0612718	0.25	16	4	12	976	22084
GO:0030169	low-density lipoprotein particle binding	molecular_function	5.54502	0.00390687	0.0612718	0.25	16	4	12	976	22084
GO:0030228	lipoprotein particle receptor activity	molecular_function	5.54502	0.00390687	0.0612718	0.25	16	4	12	976	22084
GO:0034185	apolipoprotein binding	molecular_function	5.54502	0.00390687	0.0612718	0.25	16	4	12	976	22084
GO:0034389	lipid droplet organization	biological_process	5.54502	0.00390687	0.0612718	0.25	16	4	12	976	22084
GO:0010875	positive regulation of cholesterol efflux	biological_process	5.54502	0.00390687	0.0612718	0.25	16	4	12	976	22084
GO:0006886	intracellular protein transport	biological_process	5.52729	0.00397677	0.0623235	0.0653188	643	42	601	938	21495
GO:0031267	small GTPase binding	molecular_function	5.51346	0.00403215	0.0631464	0.0714286	420	30	390	950	21706
GO:0048660	regulation of smooth muscle cell proliferation	biological_process	5.49609	0.00410279	0.0641612	0.0920245	163	15	148	965	21948
GO:0051100	negative regulation of binding	biological_process	5.49609	0.00410279	0.0641612	0.0920245	163	15	148	965	21948
GO:0015908	fatty acid transport	biological_process	5.49223	0.00411865	0.0642721	0.131148	61	8	53	972	22043
GO:0032722	positive regulation of chemokine production	biological_process	5.49223	0.00411865	0.0642721	0.131148	61	8	53	972	22043
GO:0014911	positive regulation of smooth muscle cell migration	biological_process	5.49223	0.00411865	0.0642721	0.131148	61	8	53	972	22043
GO:0002768	immune response-regulating cell surface receptor signaling pathway	biological_process	5.49129	0.00412254	0.0642871	0.078853	279	22	257	958	21839
GO:0055085	transmembrane transport	biological_process	5.47881	0.00417431	0.0650482	0.0613155	897	55	842	925	21254
GO:0043903	regulation of symbiosis, encompassing mutualism through parasitism	biological_process	5.46998	0.00421133	0.0655785	0.0849057	212	18	194	962	21902
GO:0005070	SH3/SH2 adaptor activity	molecular_function	5.4555	0.00427274	0.0662999	0.192308	26	5	21	975	22075
GO:0033627	cell adhesion mediated by integrin	biological_process	5.4555	0.00427274	0.0662999	0.192308	26	5	21	975	22075
GO:0060536	cartilage morphogenesis	biological_process	5.4555	0.00427274	0.0662999	0.192308	26	5	21	975	22075
GO:1990748	cellular detoxification	biological_process	5.4555	0.00427274	0.0662999	0.192308	26	5	21	975	22075
GO:0090025	regulation of monocyte chemotaxis	biological_process	5.4555	0.00427274	0.0662999	0.192308	26	5	21	975	22075
GO:0071363	cellular response to growth factor stimulus	biological_process	5.45155	0.00428965	0.0665152	0.0829694	229	19	210	961	21886
GO:0022898	regulation of transmembrane transporter activity	biological_process	5.44303	0.00432636	0.0670373	0.0813008	246	20	226	960	21870
GO:0017016	Ras GTPase binding	N/A	5.44127	0.00433398	0.0671079	0.0717822	404	29	375	951	21721
GO:0098754	detoxification	biological_process	5.43818	0.00434741	0.0671739	0.162162	37	6	31	974	22065
GO:0002275	myeloid cell activation involved in immune response	biological_process	5.43818	0.00434741	0.0671739	0.162162	37	6	31	974	22065
GO:0007163	establishment or maintenance of cell polarity	biological_process	5.43904	0.00434365	0.0671739	0.0914634	164	15	149	965	21947
GO:0016101	diterpenoid metabolic process	biological_process	5.42347	0.0044118	0.0678824	0.142857	49	7	42	973	22054
GO:0046638	positive regulation of alpha-beta T cell differentiation	biological_process	5.42347	0.0044118	0.0678824	0.142857	49	7	42	973	22054
GO:0097756	negative regulation of blood vessel diameter	biological_process	5.42347	0.0044118	0.0678824	0.142857	49	7	42	973	22054
GO:1902041	regulation of extrinsic apoptotic signaling pathway via death domain receptors	biological_process	5.42347	0.0044118	0.0678824	0.142857	49	7	42	973	22054
GO:0030593	neutrophil chemotaxis	biological_process	5.42385	0.00441012	0.0678824	0.12	75	9	66	971	22030
GO:0032715	negative regulation of interleukin-6 production	biological_process	5.42347	0.0044118	0.0678824	0.142857	49	7	42	973	22054
GO:0045862	positive regulation of proteolysis	biological_process	5.39941	0.00451925	0.0694469	0.0759494	316	24	292	956	21804
GO:0007264	small GTPase mediated signal transduction	biological_process	5.39929	0.0045198	0.0694469	0.0795455	264	21	243	959	21853
GO:0001653	peptide receptor activity	molecular_function	5.3962	0.00453379	0.0696132	0.0939597	149	14	135	966	21961
GO:0004175	endopeptidase activity	molecular_function	5.38802	0.00457102	0.0701358	0.0701357	442	31	411	949	21685
GO:0030099	myeloid cell differentiation	biological_process	5.3843	0.00458804	0.0703478	0.0883978	181	16	165	964	21931
GO:0044431	Golgi apparatus part	cellular_component	5.38204	0.00459841	0.0704086	0.0688935	479	33	446	947	21650
GO:0050821	protein stabilization	biological_process	5.38259	0.00459589	0.0704086	0.0909091	165	15	150	965	21946
GO:0031625	ubiquitin protein ligase binding	molecular_function	5.38016	0.00460707	0.070492	0.0769231	299	23	276	957	21820
GO:0071241	cellular response to inorganic substance	biological_process	5.37231	0.0046434	0.0709984	0.0841121	214	18	196	962	21900
GO:0017015	regulation of transforming growth factor beta receptor signaling pathway	biological_process	5.3665	0.00467046	0.0713129	0.105769	104	11	93	969	22003
GO:0006915	apoptotic process	biological_process	5.36666	0.00466971	0.0713129	0.0647149	649	42	607	938	21489
GO:0006665	sphingolipid metabolic process	biological_process	5.35432	0.00472768	0.0720865	0.10084	119	12	107	968	21989
GO:0060560	developmental growth involved in morphogenesis	biological_process	5.35432	0.00472768	0.0720865	0.10084	119	12	107	968	21989
GO:0005903	brush border	cellular_component	5.33527	0.00481862	0.0734221	0.118421	76	9	67	971	22029
GO:0001938	positive regulation of endothelial cell proliferation	biological_process	5.33373	0.00482602	0.0734839	0.111111	90	10	80	970	22016
GO:0015849	organic acid transport	biological_process	5.31207	0.00493173	0.0743821	0.0818966	232	19	213	961	21883
GO:0045019	negative regulation of nitric oxide biosynthetic process	biological_process	5.31056	0.00493917	0.0743821	0.235294	17	4	13	976	22083
GO:0070492	oligosaccharide binding	molecular_function	5.31056	0.00493917	0.0743821	0.235294	17	4	13	976	22083
GO:1900746	regulation of vascular endothelial growth factor signaling pathway	biological_process	5.31056	0.00493917	0.0743821	0.235294	17	4	13	976	22083
GO:0046942	carboxylic acid transport	biological_process	5.31207	0.00493173	0.0743821	0.0818966	232	19	213	961	21883
GO:0048268	clathrin coat assembly	biological_process	5.31056	0.00493917	0.0743821	0.235294	17	4	13	976	22083
GO:0000188	inactivation of MAPK activity	biological_process	5.31056	0.00493917	0.0743821	0.235294	17	4	13	976	22083
GO:0051000	positive regulation of nitric-oxide synthase activity	biological_process	5.31056	0.00493917	0.0743821	0.235294	17	4	13	976	22083
GO:0051186	cofactor metabolic process	biological_process	5.31287	0.00492776	0.0743821	0.0704225	426	30	396	950	21700
GO:1904406	negative regulation of nitric oxide metabolic process	biological_process	5.31056	0.00493917	0.0743821	0.235294	17	4	13	976	22083
GO:0051895	negative regulation of focal adhesion assembly	biological_process	5.31056	0.00493917	0.0743821	0.235294	17	4	13	976	22083
GO:0002863	positive regulation of inflammatory response to antigenic stimulus	biological_process	5.31056	0.00493917	0.0743821	0.235294	17	4	13	976	22083
GO:0004029	aldehyde dehydrogenase (NAD) activity	molecular_function	5.31056	0.00493917	0.0743821	0.235294	17	4	13	976	22083
GO:0006825	copper ion transport	biological_process	5.31056	0.00493917	0.0743821	0.235294	17	4	13	976	22083
GO:0008017	microtubule binding	molecular_function	5.31207	0.00493173	0.0743821	0.0818966	232	19	213	961	21883
GO:0060047	heart contraction	biological_process	5.31056	0.00493917	0.0743821	0.235294	17	4	13	976	22083
GO:0043618	regulation of transcription from RNA polymerase II promoter in response to stress	biological_process	5.30919	0.00494594	0.0744297	0.14	50	7	43	973	22053
GO:0070011	peptidase activity, acting on L-amino acid peptides	N/A	5.30855	0.00494911	0.0744297	0.0652529	613	40	573	940	21523
GO:0015662	ATPase activity, coupled to transmembrane movement of ions, phosphorylative mechanism	molecular_function	5.30221	0.00498055	0.0748002	0.157895	38	6	32	974	22064
GO:0060840	artery development	biological_process	5.30221	0.00498055	0.0748002	0.157895	38	6	32	974	22064
GO:0015526	hexose-phosphate:inorganic phosphate antiporter activity	molecular_function	5.24902	0.00525266	0.0754951	0.666667	3	2	1	978	22095
GO:0016941	natriuretic peptide receptor activity	molecular_function	5.24902	0.00525266	0.0754951	0.666667	3	2	1	978	22095
GO:0018479	benzaldehyde dehydrogenase (NAD+) activity	molecular_function	5.24902	0.00525266	0.0754951	0.666667	3	2	1	978	22095
GO:0019065	receptor-mediated endocytosis of virus by host cell	biological_process	5.24902	0.00525266	0.0754951	0.666667	3	2	1	978	22095
GO:0044539	long-chain fatty acid import	biological_process	5.24167	0.00529139	0.0754951	0.333333	9	3	6	977	22090
GO:0070228	regulation of lymphocyte apoptotic process	biological_process	5.2484	0.0052559	0.0754951	0.116883	77	9	68	971	22028
GO:0070538	oleic acid binding	molecular_function	5.24902	0.00525266	0.0754951	0.666667	3	2	1	978	22095
GO:0070831	basement membrane assembly	biological_process	5.24902	0.00525266	0.0754951	0.666667	3	2	1	978	22095
GO:0071281	cellular response to iron ion	biological_process	5.24167	0.00529139	0.0754951	0.333333	9	3	6	977	22090
GO:0071288	cellular response to mercury ion	biological_process	5.24902	0.00525266	0.0754951	0.666667	3	2	1	978	22095
GO:0045780	positive regulation of bone resorption	biological_process	5.28573	0.00506336	0.0754951	0.185185	27	5	22	975	22074
GO:0106014	regulation of inflammatory response to wounding	biological_process	5.24902	0.00525266	0.0754951	0.666667	3	2	1	978	22095
GO:0106015	negative regulation of inflammatory response to wounding	biological_process	5.24902	0.00525266	0.0754951	0.666667	3	2	1	978	22095
GO:0071496	cellular response to external stimulus	biological_process	5.27109	0.00513799	0.0754951	0.0786517	267	21	246	959	21850
GO:0046101	hypoxanthine biosynthetic process	biological_process	5.24902	0.00525266	0.0754951	0.666667	3	2	1	978	22095
GO:0046098	guanine metabolic process	biological_process	5.24902	0.00525266	0.0754951	0.666667	3	2	1	978	22095
GO:1900041	negative regulation of interleukin-2 secretion	N/A	5.24902	0.00525266	0.0754951	0.666667	3	2	1	978	22095
GO:1900122	positive regulation of receptor binding	biological_process	5.24167	0.00529139	0.0754951	0.333333	9	3	6	977	22090
GO:0046323	glucose import	biological_process	5.24167	0.00529139	0.0754951	0.333333	9	3	6	977	22090
GO:0046462	monoacylglycerol metabolic process	biological_process	5.24902	0.00525266	0.0754951	0.666667	3	2	1	978	22095
GO:2000412	positive regulation of thymocyte migration	biological_process	5.24902	0.00525266	0.0754951	0.666667	3	2	1	978	22095
GO:1900453	negative regulation of long-term synaptic depression	biological_process	5.24902	0.00525266	0.0754951	0.666667	3	2	1	978	22095
GO:2000508	regulation of dendritic cell chemotaxis	biological_process	5.24167	0.00529139	0.0754951	0.333333	9	3	6	977	22090
GO:0046598	positive regulation of viral entry into host cell	biological_process	5.24167	0.00529139	0.0754951	0.333333	9	3	6	977	22090
GO:0046794	transport of virus	biological_process	5.24902	0.00525266	0.0754951	0.666667	3	2	1	978	22095
GO:0046852	positive regulation of bone remodeling	biological_process	5.28573	0.00506336	0.0754951	0.185185	27	5	22	975	22074
GO:0046946	hydroxylysine metabolic process	biological_process	5.24902	0.00525266	0.0754951	0.666667	3	2	1	978	22095
GO:0046947	hydroxylysine biosynthetic process	biological_process	5.24902	0.00525266	0.0754951	0.666667	3	2	1	978	22095
GO:1901301	regulation of cargo loading into COPII-coated vesicle	biological_process	5.24902	0.00525266	0.0754951	0.666667	3	2	1	978	22095
GO:0097386	glial cell projection	cellular_component	5.28573	0.00506336	0.0754951	0.185185	27	5	22	975	22074
GO:0048030	disaccharide binding	molecular_function	5.24902	0.00525266	0.0754951	0.666667	3	2	1	978	22095
GO:0048251	elastic fiber assembly	biological_process	5.24167	0.00529139	0.0754951	0.333333	9	3	6	977	22090
GO:1902563	regulation of neutrophil activation	biological_process	5.24167	0.00529139	0.0754951	0.333333	9	3	6	977	22090
GO:0048807	female genitalia morphogenesis	biological_process	5.24902	0.00525266	0.0754951	0.666667	3	2	1	978	22095
GO:0050798	activated T cell proliferation	biological_process	5.24167	0.00529139	0.0754951	0.333333	9	3	6	977	22090
GO:0050882	voluntary musculoskeletal movement	biological_process	5.24167	0.00529139	0.0754951	0.333333	9	3	6	977	22090
GO:0050892	intestinal absorption	biological_process	5.28573	0.00506336	0.0754951	0.185185	27	5	22	975	22074
GO:0075509	endocytosis involved in viral entry into host cell	biological_process	5.24902	0.00525266	0.0754951	0.666667	3	2	1	978	22095
GO:1904154	positive regulation of retrograde protein transport, ER to cytosol	biological_process	5.24902	0.00525266	0.0754951	0.666667	3	2	1	978	22095
GO:1904351	negative regulation of protein catabolic process in the vacuole	biological_process	5.24902	0.00525266	0.0754951	0.666667	3	2	1	978	22095
GO:1904352	positive regulation of protein catabolic process in the vacuole	biological_process	5.24902	0.00525266	0.0754951	0.666667	3	2	1	978	22095
GO:0051466	positive regulation of corticotropin-releasing hormone secretion	biological_process	5.24902	0.00525266	0.0754951	0.666667	3	2	1	978	22095
GO:1904425	negative regulation of GTP binding	biological_process	5.24902	0.00525266	0.0754951	0.666667	3	2	1	978	22095
GO:0051599	response to hydrostatic pressure	biological_process	5.24902	0.00525266	0.0754951	0.666667	3	2	1	978	22095
GO:0001787	natural killer cell proliferation	biological_process	5.24902	0.00525266	0.0754951	0.666667	3	2	1	978	22095
GO:0002158	osteoclast proliferation	biological_process	5.24902	0.00525266	0.0754951	0.666667	3	2	1	978	22095
GO:0002265	astrocyte activation involved in immune response	biological_process	5.24902	0.00525266	0.0754951	0.666667	3	2	1	978	22095
GO:1905166	negative regulation of lysosomal protein catabolic process	biological_process	5.24902	0.00525266	0.0754951	0.666667	3	2	1	978	22095
GO:0002429	immune response-activating cell surface receptor signaling pathway	biological_process	5.27109	0.00513799	0.0754951	0.0786517	267	21	246	959	21850
GO:1905502	acetyl-CoA binding	molecular_function	5.24902	0.00525266	0.0754951	0.666667	3	2	1	978	22095
GO:0002725	negative regulation of T cell cytokine production	biological_process	5.24167	0.00529139	0.0754951	0.333333	9	3	6	977	22090
GO:0003987	acetate-CoA ligase activity	molecular_function	5.24902	0.00525266	0.0754951	0.666667	3	2	1	978	22095
GO:0004345	glucose-6-phosphate dehydrogenase activity	molecular_function	5.24902	0.00525266	0.0754951	0.666667	3	2	1	978	22095
GO:0005006	epidermal growth factor-activated receptor activity	molecular_function	5.24902	0.00525266	0.0754951	0.666667	3	2	1	978	22095
GO:0055095	lipoprotein particle mediated signaling	biological_process	5.24902	0.00525266	0.0754951	0.666667	3	2	1	978	22095
GO:0055096	low-density lipoprotein particle mediated signaling	biological_process	5.24902	0.00525266	0.0754951	0.666667	3	2	1	978	22095
GO:0031092	platelet alpha granule membrane	cellular_component	5.24902	0.00525266	0.0754951	0.666667	3	2	1	978	22095
GO:0031622	positive regulation of fever generation	biological_process	5.24167	0.00529139	0.0754951	0.333333	9	3	6	977	22090
GO:0032127	dense core granule membrane	cellular_component	5.24902	0.00525266	0.0754951	0.666667	3	2	1	978	22095
GO:0006624	vacuolar protein processing	biological_process	5.24902	0.00525266	0.0754951	0.666667	3	2	1	978	22095
GO:0007161	calcium-independent cell-matrix adhesion	biological_process	5.24902	0.00525266	0.0754951	0.666667	3	2	1	978	22095
GO:0032836	glomerular basement membrane development	biological_process	5.24167	0.00529139	0.0754951	0.333333	9	3	6	977	22090
GO:0007626	locomotory behavior	biological_process	5.26632	0.00516255	0.0754951	0.0815451	233	19	214	961	21882
GO:0008035	high-density lipoprotein particle binding	molecular_function	5.24167	0.00529139	0.0754951	0.333333	9	3	6	977	22090
GO:0008240	tripeptidyl-peptidase activity	molecular_function	5.24902	0.00525266	0.0754951	0.666667	3	2	1	978	22095
GO:0008449	N-acetylglucosamine-6-sulfatase activity	molecular_function	5.24902	0.00525266	0.0754951	0.666667	3	2	1	978	22095
GO:0008475	procollagen-lysine 5-dioxygenase activity	molecular_function	5.24902	0.00525266	0.0754951	0.666667	3	2	1	978	22095
GO:0009051	pentose-phosphate shunt, oxidative branch	biological_process	5.24902	0.00525266	0.0754951	0.666667	3	2	1	978	22095
GO:0060177	regulation of angiotensin metabolic process	biological_process	5.24902	0.00525266	0.0754951	0.666667	3	2	1	978	22095
GO:0060992	response to fungicide	biological_process	5.24902	0.00525266	0.0754951	0.666667	3	2	1	978	22095
GO:0086019	cell-cell signaling involved in cardiac conduction	biological_process	5.24902	0.00525266	0.0754951	0.666667	3	2	1	978	22095
GO:0061513	glucose 6-phosphate:inorganic phosphate antiporter activity	molecular_function	5.24902	0.00525266	0.0754951	0.666667	3	2	1	978	22095
GO:1990000	amyloid fibril formation	biological_process	5.24167	0.00529139	0.0754951	0.333333	9	3	6	977	22090
GO:1990578	perinuclear endoplasmic reticulum membrane	cellular_component	5.24902	0.00525266	0.0754951	0.666667	3	2	1	978	22095
GO:0015119	hexose phosphate transmembrane transporter activity	molecular_function	5.24902	0.00525266	0.0754951	0.666667	3	2	1	978	22095
GO:0015315	organophosphate:inorganic phosphate antiporter activity	molecular_function	5.24902	0.00525266	0.0754951	0.666667	3	2	1	978	22095
GO:0015318	inorganic molecular entity transmembrane transporter activity	molecular_function	5.25322	0.00523063	0.0754951	0.0621039	789	49	740	931	21356
GO:0044448	cell cortex part	cellular_component	5.22676	0.00537089	0.0765796	0.0869565	184	16	168	964	21928
GO:0042562	hormone binding	molecular_function	5.22237	0.00539451	0.076767	0.103774	106	11	95	969	22001
GO:0048661	positive regulation of smooth muscle cell proliferation	biological_process	5.22237	0.00539451	0.076767	0.103774	106	11	95	969	22001
GO:1903844	regulation of cellular response to transforming growth factor beta stimulus	biological_process	5.22237	0.00539451	0.076767	0.103774	106	11	95	969	22001
GO:0016298	lipase activity	molecular_function	5.2211	0.00540141	0.0768153	0.0991736	121	12	109	968	21987
GO:0048872	homeostasis of number of cells	biological_process	5.21676	0.00542487	0.0770992	0.0892857	168	15	153	965	21943
GO:2000514	regulation of CD4-positive, alpha-beta T cell activation	biological_process	5.19586	0.00553943	0.0785748	0.125	64	8	56	972	22040
GO:2001244	positive regulation of intrinsic apoptotic signaling pathway	biological_process	5.19586	0.00553943	0.0785748	0.125	64	8	56	972	22040
GO:0030512	negative regulation of transforming growth factor beta receptor signaling pathway	biological_process	5.19586	0.00553943	0.0785748	0.125	64	8	56	972	22040
GO:0044422	organelle part	cellular_component	5.18522	0.00559872	0.0793645	0.0474898	7370	350	7020	630	15076
GO:0043209	myelin sheath	cellular_component	5.17526	0.00565472	0.0800551	0.0864865	185	16	169	964	21927
GO:0050773	regulation of dendrite development	biological_process	5.17526	0.00565472	0.0800551	0.0864865	185	16	169	964	21927
GO:0042116	macrophage activation	biological_process	5.17102	0.0056788	0.0803443	0.153846	39	6	33	974	22063
GO:0002449	lymphocyte mediated immunity	biological_process	5.16321	0.00572327	0.0809213	0.115385	78	9	69	971	22027
GO:0010565	regulation of cellular ketone metabolic process	biological_process	5.15582	0.00576574	0.0814694	0.0983607	122	12	110	968	21986
GO:0045185	maintenance of protein location	biological_process	5.15192	0.00578829	0.0817355	0.102804	107	11	96	969	22000
GO:0007187	G protein-coupled receptor signaling pathway, coupled to cyclic nucleotide second messenger	biological_process	5.13538	0.00588483	0.0830453	0.0821918	219	18	201	962	21895
GO:0070971	endoplasmic reticulum exit site	cellular_component	5.12399	0.00595221	0.0837273	0.178571	28	5	23	975	22073
GO:1902042	negative regulation of extrinsic apoptotic signaling pathway via death domain receptors	biological_process	5.12399	0.00595221	0.0837273	0.178571	28	5	23	975	22073
GO:0050820	positive regulation of coagulation	biological_process	5.12399	0.00595221	0.0837273	0.178571	28	5	23	975	22073
GO:0005520	insulin-like growth factor binding	molecular_function	5.12399	0.00595221	0.0837273	0.178571	28	5	23	975	22073
GO:0034394	protein localization to cell surface	biological_process	5.12399	0.00595221	0.0837273	0.178571	28	5	23	975	22073
GO:0031333	negative regulation of protein complex assembly	biological_process	5.12005	0.00597573	0.0840043	0.0942029	138	13	125	967	21971
GO:0055081	anion homeostasis	biological_process	5.10152	0.00608751	0.0855209	0.123077	65	8	57	972	22039
GO:0043395	heparan sulfate proteoglycan binding	molecular_function	5.09299	0.00613962	0.0858947	0.222222	18	4	14	976	22082
GO:0019318	hexose metabolic process	biological_process	5.09142	0.0061493	0.0858947	0.097561	123	12	111	968	21985
GO:0019897	extrinsic component of plasma membrane	cellular_component	5.09142	0.0061493	0.0858947	0.097561	123	12	111	968	21985
GO:1902547	regulation of cellular response to vascular endothelial growth factor stimulus	biological_process	5.09299	0.00613962	0.0858947	0.222222	18	4	14	976	22082
GO:0048871	multicellular organismal homeostasis	biological_process	5.09142	0.0061493	0.0858947	0.097561	123	12	111	968	21985
GO:1903392	negative regulation of adherens junction organization	biological_process	5.09299	0.00613962	0.0858947	0.222222	18	4	14	976	22082
GO:0002726	positive regulation of T cell cytokine production	biological_process	5.09299	0.00613962	0.0858947	0.222222	18	4	14	976	22082
GO:0031528	microvillus membrane	cellular_component	5.09299	0.00613962	0.0858947	0.222222	18	4	14	976	22082
GO:0060099	regulation of phagocytosis, engulfment	biological_process	5.09299	0.00613962	0.0858947	0.222222	18	4	14	976	22082
GO:0051930	regulation of sensory perception of pain	biological_process	5.08996	0.00615826	0.0859653	0.134615	52	7	45	973	22051
GO:0006996	organelle organization	biological_process	5.08841	0.00616779	0.0860436	0.0536585	2050	110	1940	870	20156
GO:0071901	negative regulation of protein serine/threonine kinase activity	biological_process	5.08251	0.00620435	0.0864987	0.101852	108	11	97	969	21999
GO:0043507	positive regulation of JUN kinase activity	biological_process	5.07965	0.00622207	0.0866359	0.113924	79	9	70	971	22026
GO:0048524	positive regulation of viral process	biological_process	5.07965	0.00622207	0.0866359	0.113924	79	9	70	971	22026
GO:0030705	cytoskeleton-dependent intracellular transport	biological_process	5.05032	0.00640727	0.089158	0.0903226	155	14	141	966	21955
GO:0016235	aggresome	cellular_component	5.04432	0.00644587	0.0895817	0.15	40	6	34	974	22062
GO:0002686	negative regulation of leukocyte migration	biological_process	5.04432	0.00644587	0.0895817	0.15	40	6	34	974	22062
GO:0017076	purine nucleotide binding	molecular_function	5.0419	0.00646145	0.0897415	0.0546075	1758	96	1662	884	20434
GO:1901568	fatty acid derivative metabolic process	biological_process	5.02787	0.00655276	0.0909521	0.0967742	124	12	112	968	21984
GO:0098739	import across plasma membrane	biological_process	5.02698	0.00655859	0.0909755	0.106383	94	10	84	970	22012
GO:0014074	response to purine-containing compound	biological_process	5.01411	0.00664351	0.0920954	0.100917	109	11	98	969	21998
GO:0022600	digestive system process	biological_process	5.00927	0.00667579	0.092368	0.121212	66	8	58	972	22038
GO:1903845	negative regulation of cellular response to transforming growth factor beta stimulus	biological_process	5.00927	0.00667579	0.092368	0.121212	66	8	58	972	22038
GO:0032387	negative regulation of intracellular transport	biological_process	5.00927	0.00667579	0.092368	0.121212	66	8	58	972	22038
GO:0008528	G protein-coupled peptide receptor activity	molecular_function	5.00129	0.00672928	0.0930495	0.0928571	140	13	127	967	21969
GO:0043588	skin development	biological_process	4.98476	0.00684142	0.0944219	0.132075	53	7	46	973	22050
GO:0046580	negative regulation of Ras protein signal transduction	biological_process	4.98476	0.00684142	0.0944219	0.132075	53	7	46	973	22050
GO:0051931	regulation of sensory perception	biological_process	4.98476	0.00684142	0.0944219	0.132075	53	7	46	973	22050
GO:0006469	negative regulation of protein kinase activity	biological_process	4.97419	0.00691409	0.095365	0.0846561	189	16	173	964	21923
GO:0042311	vasodilation	biological_process	4.96968	0.00694534	0.0955561	0.172414	29	5	24	975	22072
GO:0070371	ERK1 and ERK2 cascade	biological_process	4.96968	0.00694534	0.0955561	0.172414	29	5	24	975	22072
GO:0035904	aorta development	biological_process	4.96968	0.00694534	0.0955561	0.172414	29	5	24	975	22072
GO:0035967	cellular response to topologically incorrect protein	biological_process	4.96968	0.00694534	0.0955561	0.172414	29	5	24	975	22072
GO:0061387	regulation of extent of cell growth	biological_process	4.96516	0.00697682	0.0959291	0.096	125	12	113	968	21983
GO:1900180	regulation of protein localization to nucleus	biological_process	4.94673	0.00710663	0.0976529	0.1	110	11	99	969	21997
GO:0016529	sarcoplasmic reticulum	cellular_component	4.91905	0.00730606	0.0992498	0.119403	67	8	59	972	22037
GO:0043407	negative regulation of MAP kinase activity	biological_process	4.91905	0.00730606	0.0992498	0.119403	67	8	59	972	22037
GO:0045176	apical protein localization	biological_process	4.91684	0.00732223	0.0992498	0.3	10	3	7	977	22089
GO:0019953	sexual reproduction	biological_process	4.91684	0.00732223	0.0992498	0.3	10	3	7	977	22089
GO:1900015	regulation of cytokine production involved in inflammatory response	biological_process	4.92187	0.00728546	0.0992498	0.146341	41	6	35	974	22061
GO:1900038	negative regulation of cellular response to hypoxia	biological_process	4.91684	0.00732223	0.0992498	0.3	10	3	7	977	22089
GO:1901339	regulation of store-operated calcium channel activity	biological_process	4.91684	0.00732223	0.0992498	0.3	10	3	7	977	22089
GO:0048143	astrocyte activation	biological_process	4.91684	0.00732223	0.0992498	0.3	10	3	7	977	22089
GO:0050701	interleukin-1 secretion	N/A	4.91684	0.00732223	0.0992498	0.3	10	3	7	977	22089
GO:1903672	positive regulation of sprouting angiogenesis	biological_process	4.92187	0.00728546	0.0992498	0.146341	41	6	35	974	22061
GO:0051788	response to misfolded protein	biological_process	4.91684	0.00732223	0.0992498	0.3	10	3	7	977	22089
GO:0051823	regulation of synapse structural plasticity	biological_process	4.91684	0.00732223	0.0992498	0.3	10	3	7	977	22089
GO:0002711	positive regulation of T cell mediated immunity	biological_process	4.91905	0.00730606	0.0992498	0.119403	67	8	59	972	22037
GO:0002823	negative regulation of adaptive immune response based on somatic recombination of immune receptors built from immunoglobulin superfamily domains	biological_process	4.92187	0.00728546	0.0992498	0.146341	41	6	35	974	22061
GO:0003014	renal system process	biological_process	4.91723	0.00731934	0.0992498	0.111111	81	9	72	971	22024
GO:0005041	low-density lipoprotein particle receptor activity	molecular_function	4.91684	0.00732223	0.0992498	0.3	10	3	7	977	22089
GO:0032835	glomerulus development	biological_process	4.91684	0.00732223	0.0992498	0.3	10	3	7	977	22089
GO:0033625	positive regulation of integrin activation	biological_process	4.91684	0.00732223	0.0992498	0.3	10	3	7	977	22089
GO:0060020	Bergmann glial cell differentiation	biological_process	4.91684	0.00732223	0.0992498	0.3	10	3	7	977	22089
GO:0035627	ceramide transport	biological_process	4.91684	0.00732223	0.0992498	0.3	10	3	7	977	22089
GO:0014009	glial cell proliferation	biological_process	4.91684	0.00732223	0.0992498	0.3	10	3	7	977	22089
GO:0014909	smooth muscle cell migration	biological_process	4.91684	0.00732223	0.0992498	0.3	10	3	7	977	22089
GO:0032555	purine ribonucleotide binding	molecular_function	4.90493	0.00740995	0.100377	0.0544101	1746	95	1651	885	20445
GO:0045076	regulation of interleukin-2 biosynthetic process	N/A	4.8903	0.00751919	0.101047	0.210526	19	4	15	976	22081
GO:0097242	amyloid-beta clearance	biological_process	4.8903	0.00751919	0.101047	0.210526	19	4	15	976	22081
GO:0050879	multicellular organismal movement	biological_process	4.8903	0.00751919	0.101047	0.210526	19	4	15	976	22081
GO:0050881	musculoskeletal movement	biological_process	4.8903	0.00751919	0.101047	0.210526	19	4	15	976	22081
GO:1905153	regulation of membrane invagination	biological_process	4.8903	0.00751919	0.101047	0.210526	19	4	15	976	22081
GO:0002834	regulation of response to tumor cell	biological_process	4.8903	0.00751919	0.101047	0.210526	19	4	15	976	22081
GO:0002837	regulation of immune response to tumor cell	biological_process	4.8903	0.00751919	0.101047	0.210526	19	4	15	976	22081
GO:0032695	negative regulation of interleukin-12 production	biological_process	4.8903	0.00751919	0.101047	0.210526	19	4	15	976	22081
GO:0034368	protein-lipid complex remodeling	biological_process	4.8903	0.00751919	0.101047	0.210526	19	4	15	976	22081
GO:0034369	plasma lipoprotein particle remodeling	biological_process	4.8903	0.00751919	0.101047	0.210526	19	4	15	976	22081
GO:0060749	mammary gland alveolus development	biological_process	4.8903	0.00751919	0.101047	0.210526	19	4	15	976	22081
GO:0060996	dendritic spine development	biological_process	4.8903	0.00751919	0.101047	0.210526	19	4	15	976	22081
GO:0035584	calcium-mediated signaling using intracellular calcium source	biological_process	4.8903	0.00751919	0.101047	0.210526	19	4	15	976	22081
GO:2001257	regulation of cation channel activity	biological_process	4.88592	0.00755218	0.101428	0.0886076	158	14	144	966	21952
GO:2000351	regulation of endothelial cell apoptotic process	biological_process	4.88234	0.00757923	0.101729	0.12963	54	7	47	973	22049
GO:0019693	ribose phosphate metabolic process	biological_process	4.87927	0.0076026	0.101981	0.0737179	312	23	289	957	21807
GO:0007188	adenylate cyclase-modulating G protein-coupled receptor signaling pathway	biological_process	4.87653	0.0076234	0.102197	0.0837696	191	16	175	964	21921
GO:0007179	transforming growth factor beta receptor signaling pathway	biological_process	4.8383	0.00792053	0.106116	0.109756	82	9	73	971	22023
GO:0032370	positive regulation of lipid transport	biological_process	4.8308	0.00798014	0.106719	0.117647	68	8	60	972	22036
GO:0032587	ruffle membrane	cellular_component	4.8308	0.00798014	0.106719	0.117647	68	8	60	972	22036
GO:0032589	neuron projection membrane	cellular_component	4.8308	0.00798014	0.106719	0.117647	68	8	60	972	22036
GO:0042593	glucose homeostasis	biological_process	4.8284	0.0079993	0.10678	0.0833333	192	16	176	964	21920
GO:0001894	tissue homeostasis	biological_process	4.82845	0.00799888	0.10678	0.0909091	143	13	130	967	21966
GO:0030308	negative regulation of cell growth	biological_process	4.8284	0.0079993	0.10678	0.0833333	192	16	176	964	21920
GO:0016525	negative regulation of angiogenesis	biological_process	4.81488	0.0081082	0.108168	0.0982143	112	11	101	969	21995
GO:0042755	eating behavior	biological_process	4.80347	0.00820122	0.109012	0.142857	42	6	36	974	22060
GO:0070972	protein localization to endoplasmic reticulum	biological_process	4.80347	0.00820122	0.109012	0.142857	42	6	36	974	22060
GO:0046636	negative regulation of alpha-beta T cell activation	biological_process	4.80347	0.00820122	0.109012	0.142857	42	6	36	974	22060
GO:0001505	regulation of neurotransmitter levels	biological_process	4.80465	0.00819159	0.109012	0.0722892	332	24	308	956	21788
GO:0004180	carboxypeptidase activity	molecular_function	4.80347	0.00820122	0.109012	0.142857	42	6	36	974	22060
GO:0006023	aminoglycan biosynthetic process	biological_process	4.80347	0.00820122	0.109012	0.142857	42	6	36	974	22060
GO:0008150	biological_process	biological_process	4.79266	0.0082904	0.110131	0.0431488	22040	951	21089	29	1007
GO:0042531	positive regulation of tyrosine phosphorylation of STAT protein	biological_process	4.7826	0.00837418	0.110976	0.127273	55	7	48	973	22048
GO:0043620	regulation of DNA-templated transcription in response to stress	biological_process	4.7826	0.00837418	0.110976	0.127273	55	7	48	973	22048
GO:0050922	negative regulation of chemotaxis	biological_process	4.7826	0.00837418	0.110976	0.127273	55	7	48	973	22048
GO:0007589	body fluid secretion	biological_process	4.7826	0.00837418	0.110976	0.127273	55	7	48	973	22048
GO:0033500	carbohydrate homeostasis	biological_process	4.78073	0.00838987	0.111116	0.0829016	193	16	177	964	21919
GO:0014070	response to organic cyclic compound	biological_process	4.7637	0.00853393	0.112956	0.0630915	634	40	594	940	21502
GO:0050807	regulation of synapse organization	biological_process	4.76305	0.00853952	0.112962	0.0763359	262	20	242	960	21854
GO:0046873	metal ion transmembrane transporter activity	molecular_function	4.75866	0.0085771	0.113391	0.0682353	425	29	396	951	21700
GO:0098660	inorganic ion transmembrane transport	biological_process	4.7477	0.00867161	0.114572	0.0675676	444	30	414	950	21682
GO:0048017	inositol lipid-mediated signaling	biological_process	4.74445	0.00869983	0.114806	0.115942	69	8	61	972	22035
GO:0033293	monocarboxylic acid binding	molecular_function	4.74445	0.00869983	0.114806	0.115942	69	8	61	972	22035
GO:0110110	positive regulation of animal organ morphogenesis	biological_process	4.73997	0.00873894	0.115184	0.102041	98	10	88	970	22008
GO:0031594	neuromuscular junction	cellular_component	4.73997	0.00873894	0.115184	0.102041	98	10	88	970	22008
GO:0035690	cellular response to drug	N/A	4.73373	0.00879364	0.115836	0.0727848	316	23	293	957	21803
GO:0032271	regulation of protein polymerization	biological_process	4.7291	0.00883443	0.116303	0.0805687	211	17	194	963	21902
GO:0016641	oxidoreductase activity, acting on the CH-NH2 group of donors, oxygen as acceptor	molecular_function	4.70079	0.00908807	0.119214	0.2	20	4	16	976	22080
GO:0044130	negative regulation of growth of symbiont in host	biological_process	4.70079	0.00908807	0.119214	0.2	20	4	16	976	22080
GO:0072583	clathrin-dependent endocytosis	biological_process	4.70079	0.00908807	0.119214	0.2	20	4	16	976	22080
GO:0051861	glycolipid binding	molecular_function	4.70079	0.00908807	0.119214	0.2	20	4	16	976	22080
GO:0001935	endothelial cell proliferation	biological_process	4.70079	0.00908807	0.119214	0.2	20	4	16	976	22080
GO:0034367	protein-containing complex remodeling	biological_process	4.70079	0.00908807	0.119214	0.2	20	4	16	976	22080
GO:0061138	morphogenesis of a branching epithelium	biological_process	4.69986	0.00909655	0.119254	0.0842697	178	15	163	965	21933
GO:0042098	T cell proliferation	biological_process	4.6889	0.00919678	0.119995	0.139535	43	6	37	974	22059
GO:0070232	regulation of T cell apoptotic process	biological_process	4.6889	0.00919678	0.119995	0.139535	43	6	37	974	22059
GO:0045744	negative regulation of G protein-coupled receptor signaling pathway	biological_process	4.6889	0.00919678	0.119995	0.139535	43	6	37	974	22059
GO:0048738	cardiac muscle tissue development	biological_process	4.6889	0.00919678	0.119995	0.139535	43	6	37	974	22059
GO:0003382	epithelial cell morphogenesis	biological_process	4.6889	0.00919678	0.119995	0.139535	43	6	37	974	22059
GO:0032371	regulation of sterol transport	biological_process	4.6889	0.00919678	0.119995	0.139535	43	6	37	974	22059
GO:0032374	regulation of cholesterol transport	biological_process	4.6889	0.00919678	0.119995	0.139535	43	6	37	974	22059
GO:0061098	positive regulation of protein tyrosine kinase activity	biological_process	4.6889	0.00919678	0.119995	0.139535	43	6	37	974	22059
GO:0016684	oxidoreductase activity, acting on peroxide as acceptor	molecular_function	4.68543	0.00922876	0.120066	0.125	56	7	49	973	22047
GO:0043178	alcohol binding	molecular_function	4.68477	0.00923486	0.120066	0.107143	84	9	75	971	22021
GO:0044446	intracellular organelle part	cellular_component	4.68419	0.00924019	0.120066	0.0473069	7018	332	6686	648	15410
GO:0071827	plasma lipoprotein particle organization	biological_process	4.68121	0.00926781	0.120066	0.16129	31	5	26	975	22070
GO:0072599	establishment of protein localization to endoplasmic reticulum	biological_process	4.68121	0.00926781	0.120066	0.16129	31	5	26	975	22070
GO:0051187	cofactor catabolic process	biological_process	4.68543	0.00922876	0.120066	0.125	56	7	49	973	22047
GO:0001968	fibronectin binding	molecular_function	4.68121	0.00926781	0.120066	0.16129	31	5	26	975	22070
GO:0031663	lipopolysaccharide-mediated signaling pathway	biological_process	4.68121	0.00926781	0.120066	0.16129	31	5	26	975	22070
GO:0006855	drug transmembrane transport	biological_process	4.68543	0.00922876	0.120066	0.125	56	7	49	973	22047
GO:0032553	ribonucleotide binding	molecular_function	4.68162	0.00926402	0.120066	0.0539466	1761	95	1666	885	20430
GO:0036442	proton-exporting ATPase activity	N/A	4.68121	0.00926781	0.120066	0.16129	31	5	26	975	22070
GO:1990266	neutrophil migration	biological_process	4.68477	0.00923486	0.120066	0.107143	84	9	75	971	22021
GO:2001236	regulation of extrinsic apoptotic signaling pathway	biological_process	4.67505	0.00932506	0.120666	0.0864198	162	14	148	966	21948
GO:1901617	organic hydroxy compound biosynthetic process	biological_process	4.67505	0.00932506	0.120666	0.0864198	162	14	148	966	21948
GO:2001056	positive regulation of cysteine-type endopeptidase activity	biological_process	4.66374	0.00943108	0.121966	0.0923077	130	12	118	968	21978
GO:0044389	ubiquitin-like protein ligase binding	molecular_function	4.66241	0.00944371	0.122057	0.072327	318	23	295	957	21801
GO:0007193	adenylate cyclase-inhibiting G protein-coupled receptor signaling pathway	biological_process	4.65995	0.00946693	0.122285	0.114286	70	8	62	972	22034
GO:0043281	regulation of cysteine-type endopeptidase activity involved in apoptotic process	biological_process	4.64042	0.00965362	0.124447	0.0816327	196	16	180	964	21916
GO:0021670	lateral ventricle development	biological_process	4.63016	0.00975325	0.124447	0.272727	11	3	8	977	22088
GO:2001279	regulation of unsaturated fatty acid biosynthetic process	biological_process	4.63016	0.00975325	0.124447	0.272727	11	3	8	977	22088
GO:0047372	acylglycerol lipase activity	molecular_function	4.63016	0.00975325	0.124447	0.272727	11	3	8	977	22088
GO:0098868	bone growth	biological_process	4.63016	0.00975325	0.124447	0.272727	11	3	8	977	22088
GO:0051920	peroxiredoxin activity	molecular_function	4.63016	0.00975325	0.124447	0.272727	11	3	8	977	22088
GO:0003841	1-acylglycerol-3-phosphate O-acyltransferase activity	molecular_function	4.63016	0.00975325	0.124447	0.272727	11	3	8	977	22088
GO:0030206	chondroitin sulfate biosynthetic process	biological_process	4.63016	0.00975325	0.124447	0.272727	11	3	8	977	22088
GO:0055102	lipase inhibitor activity	molecular_function	4.63016	0.00975325	0.124447	0.272727	11	3	8	977	22088
GO:0032060	bleb assembly	biological_process	4.63016	0.00975325	0.124447	0.272727	11	3	8	977	22088
GO:0006654	phosphatidic acid biosynthetic process	biological_process	4.63016	0.00975325	0.124447	0.272727	11	3	8	977	22088
GO:0032463	negative regulation of protein homooligomerization	biological_process	4.63016	0.00975325	0.124447	0.272727	11	3	8	977	22088
GO:0034220	ion transmembrane transport	biological_process	4.63761	0.0096808	0.124447	0.0636833	581	37	544	943	21552
GO:0034375	high-density lipoprotein particle remodeling	biological_process	4.63016	0.00975325	0.124447	0.272727	11	3	8	977	22088
GO:0060159	regulation of dopamine receptor signaling pathway	biological_process	4.63016	0.00975325	0.124447	0.272727	11	3	8	977	22088
GO:0060174	limb bud formation	biological_process	4.63016	0.00975325	0.124447	0.272727	11	3	8	977	22088
GO:0034755	iron ion transmembrane transport	biological_process	4.63016	0.00975325	0.124447	0.272727	11	3	8	977	22088
GO:0035313	wound healing, spreading of epidermal cells	biological_process	4.63016	0.00975325	0.124447	0.272727	11	3	8	977	22088
GO:0086065	cell communication involved in cardiac conduction	biological_process	4.63016	0.00975325	0.124447	0.272727	11	3	8	977	22088
GO:0036376	sodium ion export across plasma membrane	biological_process	4.63016	0.00975325	0.124447	0.272727	11	3	8	977	22088
GO:0015114	phosphate ion transmembrane transporter activity	molecular_function	4.63016	0.00975325	0.124447	0.272727	11	3	8	977	22088
GO:0043679	axon terminus	cellular_component	4.62416	0.00981194	0.1251	0.0956522	115	11	104	969	21992
GO:0031644	regulation of neurological system process	biological_process	4.62377	0.00981575	0.1251	0.0858896	163	14	149	966	21947
GO:0016361	activin receptor activity, type I	molecular_function	4.58443	0.0102095	0.125672	0.5	4	2	2	978	22094
GO:0043255	regulation of carbohydrate biosynthetic process	biological_process	4.60332	0.0100185	0.125672	0.1	100	10	90	970	22006
GO:0043315	positive regulation of neutrophil degranulation	biological_process	4.58443	0.0102095	0.125672	0.5	4	2	2	978	22094
GO:0043397	regulation of corticotropin-releasing hormone secretion	biological_process	4.58443	0.0102095	0.125672	0.5	4	2	2	978	22094
GO:0043533	inositol 1,3,4,5 tetrakisphosphate binding	molecular_function	4.58443	0.0102095	0.125672	0.5	4	2	2	978	22094
GO:0044336	canonical Wnt signaling pathway involved in negative regulation of apoptotic process	biological_process	4.58443	0.0102095	0.125672	0.5	4	2	2	978	22094
GO:0044703	multi-organism reproductive process	biological_process	4.61011	0.00995076	0.125672	0.105882	85	9	76	971	22020
GO:0070326	very-low-density lipoprotein particle receptor binding	molecular_function	4.58443	0.0102095	0.125672	0.5	4	2	2	978	22094
GO:0070346	positive regulation of fat cell proliferation	biological_process	4.58443	0.0102095	0.125672	0.5	4	2	2	978	22094
GO:0070815	peptidyl-lysine 5-dioxygenase activity	molecular_function	4.58443	0.0102095	0.125672	0.5	4	2	2	978	22094
GO:1900076	regulation of cellular response to insulin stimulus	biological_process	4.61011	0.00995076	0.125672	0.105882	85	9	76	971	22020
GO:2000097	regulation of smooth muscle cell-matrix adhesion	biological_process	4.58443	0.0102095	0.125672	0.5	4	2	2	978	22094
GO:0071895	odontoblast differentiation	biological_process	4.58443	0.0102095	0.125672	0.5	4	2	2	978	22094
GO:2000410	regulation of thymocyte migration	biological_process	4.58443	0.0102095	0.125672	0.5	4	2	2	978	22094
GO:0071953	elastic fiber	cellular_component	4.58443	0.0102095	0.125672	0.5	4	2	2	978	22094
GO:2000520	regulation of immunological synapse formation	biological_process	4.58443	0.0102095	0.125672	0.5	4	2	2	978	22094
GO:2000669	negative regulation of dendritic cell apoptotic process	biological_process	4.58443	0.0102095	0.125672	0.5	4	2	2	978	22094
GO:0097029	mature conventional dendritic cell differentiation	biological_process	4.58443	0.0102095	0.125672	0.5	4	2	2	978	22094
GO:1901069	guanosine-containing compound catabolic process	biological_process	4.58443	0.0102095	0.125672	0.5	4	2	2	978	22094
GO:2001137	positive regulation of endocytic recycling	biological_process	4.58443	0.0102095	0.125672	0.5	4	2	2	978	22094
GO:0097187	dentinogenesis	biological_process	4.58443	0.0102095	0.125672	0.5	4	2	2	978	22094
GO:2001201	regulation of transforming growth factor-beta secretion	N/A	4.58443	0.0102095	0.125672	0.5	4	2	2	978	22094
GO:0097350	neutrophil clearance	biological_process	4.58443	0.0102095	0.125672	0.5	4	2	2	978	22094
GO:0097411	hypoxia-inducible factor-1alpha signaling pathway	biological_process	4.58443	0.0102095	0.125672	0.5	4	2	2	978	22094
GO:0097413	Lewy body	cellular_component	4.58443	0.0102095	0.125672	0.5	4	2	2	978	22094
GO:1901529	positive regulation of anion channel activity	biological_process	4.58443	0.0102095	0.125672	0.5	4	2	2	978	22094
GO:1902565	positive regulation of neutrophil activation	biological_process	4.58443	0.0102095	0.125672	0.5	4	2	2	978	22094
GO:0048691	positive regulation of axon extension involved in regeneration	biological_process	4.58443	0.0102095	0.125672	0.5	4	2	2	978	22094
GO:0098706	ferric iron import across cell outer membrane	biological_process	4.58443	0.0102095	0.125672	0.5	4	2	2	978	22094
GO:0048763	calcium-induced calcium release activity	molecular_function	4.58443	0.0102095	0.125672	0.5	4	2	2	978	22094
GO:1903596	regulation of gap junction assembly	biological_process	4.58443	0.0102095	0.125672	0.5	4	2	2	978	22094
GO:1903964	monounsaturated fatty acid metabolic process	biological_process	4.58443	0.0102095	0.125672	0.5	4	2	2	978	22094
GO:1903966	monounsaturated fatty acid biosynthetic process	biological_process	4.58443	0.0102095	0.125672	0.5	4	2	2	978	22094
GO:1904587	response to glycoprotein	biological_process	4.58443	0.0102095	0.125672	0.5	4	2	2	978	22094
GO:0001851	complement component C3b binding	molecular_function	4.58443	0.0102095	0.125672	0.5	4	2	2	978	22094
GO:0001920	negative regulation of receptor recycling	biological_process	4.58443	0.0102095	0.125672	0.5	4	2	2	978	22094
GO:0001944	vasculature development	biological_process	4.59073	0.0101454	0.125672	0.122807	57	7	50	973	22046
GO:0001969	regulation of activation of membrane attack complex	biological_process	4.58443	0.0102095	0.125672	0.5	4	2	2	978	22094
GO:0002408	myeloid dendritic cell chemotaxis	biological_process	4.58443	0.0102095	0.125672	0.5	4	2	2	978	22094
GO:0002584	negative regulation of antigen processing and presentation of peptide antigen	biological_process	4.58443	0.0102095	0.125672	0.5	4	2	2	978	22094
GO:0002586	regulation of antigen processing and presentation of peptide antigen via MHC class II	biological_process	4.58443	0.0102095	0.125672	0.5	4	2	2	978	22094
GO:1905643	positive regulation of DNA methylation	biological_process	4.58443	0.0102095	0.125672	0.5	4	2	2	978	22094
GO:0002840	regulation of T cell mediated immune response to tumor cell	biological_process	4.58443	0.0102095	0.125672	0.5	4	2	2	978	22094
GO:0052851	ferric-chelate reductase (NADPH) activity	molecular_function	4.58443	0.0102095	0.125672	0.5	4	2	2	978	22094
GO:0003846	2-acylglycerol O-acyltransferase activity	molecular_function	4.58443	0.0102095	0.125672	0.5	4	2	2	978	22094
GO:0004594	pantothenate kinase activity	molecular_function	4.58443	0.0102095	0.125672	0.5	4	2	2	978	22094
GO:0030538	embryonic genitalia morphogenesis	biological_process	4.58443	0.0102095	0.125672	0.5	4	2	2	978	22094
GO:0030984	kininogen binding	molecular_function	4.58443	0.0102095	0.125672	0.5	4	2	2	978	22094
GO:0005588	collagen type V trimer	cellular_component	4.58443	0.0102095	0.125672	0.5	4	2	2	978	22094
GO:0005788	endoplasmic reticulum lumen	cellular_component	4.59073	0.0101454	0.125672	0.122807	57	7	50	973	22046
GO:0005905	clathrin-coated pit	cellular_component	4.59073	0.0101454	0.125672	0.122807	57	7	50	973	22046
GO:0032615	interleukin-12 production	biological_process	4.58443	0.0102095	0.125672	0.5	4	2	2	978	22094
GO:0032896	palmitoyl-CoA 9-desaturase activity	molecular_function	4.58443	0.0102095	0.125672	0.5	4	2	2	978	22094
GO:0033181	plasma membrane proton-transporting V-type ATPase complex	cellular_component	4.58443	0.0102095	0.125672	0.5	4	2	2	978	22094
GO:0033216	ferric iron import	N/A	4.58443	0.0102095	0.125672	0.5	4	2	2	978	22094
GO:0034186	apolipoprotein A-I binding	molecular_function	4.58443	0.0102095	0.125672	0.5	4	2	2	978	22094
GO:0008823	cupric reductase activity	molecular_function	4.58443	0.0102095	0.125672	0.5	4	2	2	978	22094
GO:0010710	regulation of collagen catabolic process	biological_process	4.58443	0.0102095	0.125672	0.5	4	2	2	978	22094
GO:0010950	positive regulation of endopeptidase activity	biological_process	4.60747	0.00997698	0.125672	0.0884354	147	13	134	967	21962
GO:0035582	sequestering of BMP in extracellular matrix	biological_process	4.58443	0.0102095	0.125672	0.5	4	2	2	978	22094
GO:1990812	growth cone filopodium	cellular_component	4.58443	0.0102095	0.125672	0.5	4	2	2	978	22094
GO:0046637	regulation of alpha-beta T cell differentiation	biological_process	4.57724	0.0102833	0.126085	0.112676	71	8	63	972	22033
GO:0002200	somatic diversification of immune receptors	biological_process	4.57797	0.0102757	0.126085	0.136364	44	6	38	974	22058
GO:0002820	negative regulation of adaptive immune response	biological_process	4.57797	0.0102757	0.126085	0.136364	44	6	38	974	22058
GO:0005548	phospholipid transporter activity	molecular_function	4.57724	0.0102833	0.126085	0.112676	71	8	63	972	22033
GO:0005791	rough endoplasmic reticulum	cellular_component	4.57724	0.0102833	0.126085	0.112676	71	8	63	972	22033
GO:0032757	positive regulation of interleukin-8 production	biological_process	4.57797	0.0102757	0.126085	0.136364	44	6	38	974	22058
GO:0090184	positive regulation of kidney development	biological_process	4.57797	0.0102757	0.126085	0.136364	44	6	38	974	22058
GO:0031341	regulation of cell killing	biological_process	4.56239	0.0104371	0.127899	0.0948276	116	11	105	969	21991
GO:0016197	endosomal transport	biological_process	4.55486	0.010516	0.128795	0.0828729	181	15	166	965	21930
GO:0006937	regulation of muscle contraction	biological_process	4.55385	0.0105265	0.128852	0.0878378	148	13	135	967	21961
GO:0042246	tissue regeneration	biological_process	4.54611	0.0106084	0.129565	0.15625	32	5	27	975	22069
GO:0045761	regulation of adenylate cyclase activity	biological_process	4.54611	0.0106084	0.129565	0.15625	32	5	27	975	22069
GO:0006024	glycosaminoglycan biosynthetic process	biological_process	4.54611	0.0106084	0.129565	0.15625	32	5	27	975	22069
GO:0010543	regulation of platelet activation	biological_process	4.54611	0.0106084	0.129565	0.15625	32	5	27	975	22069
GO:0019209	kinase activator activity	molecular_function	4.53679	0.0107077	0.130509	0.104651	86	9	77	971	22019
GO:0051817	modification of morphology or physiology of other organism involved in symbiotic interaction	biological_process	4.53679	0.0107077	0.130509	0.104651	86	9	77	971	22019
GO:0001910	regulation of leukocyte mediated cytotoxicity	biological_process	4.53663	0.0107094	0.130509	0.0990099	101	10	91	970	22005
GO:0006690	icosanoid metabolic process	biological_process	4.53663	0.0107094	0.130509	0.0990099	101	10	91	970	22005
GO:0044126	regulation of growth of symbiont in host	biological_process	4.52307	0.0108557	0.131417	0.190476	21	4	17	976	22079
GO:0045576	mast cell activation	biological_process	4.52307	0.0108557	0.131417	0.190476	21	4	17	976	22079
GO:0046339	diacylglycerol metabolic process	biological_process	4.52307	0.0108557	0.131417	0.190476	21	4	17	976	22079
GO:0046628	positive regulation of insulin receptor signaling pathway	biological_process	4.52307	0.0108557	0.131417	0.190476	21	4	17	976	22079
GO:0046641	positive regulation of alpha-beta T cell proliferation	biological_process	4.52307	0.0108557	0.131417	0.190476	21	4	17	976	22079
GO:0046716	muscle cell cellular homeostasis	biological_process	4.52307	0.0108557	0.131417	0.190476	21	4	17	976	22079
GO:0051023	regulation of immunoglobulin secretion	N/A	4.52307	0.0108557	0.131417	0.190476	21	4	17	976	22079
GO:0030673	axolemma	cellular_component	4.52307	0.0108557	0.131417	0.190476	21	4	17	976	22079
GO:0033177	proton-transporting two-sector ATPase complex, proton-transporting domain	cellular_component	4.52307	0.0108557	0.131417	0.190476	21	4	17	976	22079
GO:0010560	positive regulation of glycoprotein biosynthetic process	biological_process	4.52307	0.0108557	0.131417	0.190476	21	4	17	976	22079
GO:0010866	regulation of triglyceride biosynthetic process	biological_process	4.52307	0.0108557	0.131417	0.190476	21	4	17	976	22079
GO:0090050	positive regulation of cell migration involved in sprouting angiogenesis	biological_process	4.52307	0.0108557	0.131417	0.190476	21	4	17	976	22079
GO:0044282	small molecule catabolic process	biological_process	4.52149	0.0108728	0.131552	0.0734266	286	21	265	959	21831
GO:0090277	positive regulation of peptide hormone secretion	biological_process	4.5015	0.0110923	0.134134	0.0940171	117	11	106	969	21990
GO:0098900	regulation of action potential	biological_process	4.49841	0.0111267	0.134475	0.12069	58	7	51	973	22045
GO:1902600	proton transmembrane transport	biological_process	4.49626	0.0111506	0.134494	0.111111	72	8	64	972	22032
GO:1903201	regulation of oxidative stress-induced cell death	biological_process	4.49626	0.0111506	0.134494	0.111111	72	8	64	972	22032
GO:0001883	purine nucleoside binding	molecular_function	4.49607	0.0111528	0.134494	0.0703812	341	24	317	956	21779
GO:0006919	activation of cysteine-type endopeptidase activity involved in apoptotic process	biological_process	4.49626	0.0111506	0.134494	0.111111	72	8	64	972	22032
GO:0071345	cellular response to cytokine stimulus	biological_process	4.48385	0.0112899	0.136073	0.0623003	626	39	587	941	21509
GO:0017001	antibiotic catabolic process	biological_process	4.47051	0.0114415	0.137373	0.133333	45	6	39	974	22057
GO:0043300	regulation of leukocyte degranulation	biological_process	4.47051	0.0114415	0.137373	0.133333	45	6	39	974	22057
GO:1903018	regulation of glycoprotein metabolic process	biological_process	4.47051	0.0114415	0.137373	0.133333	45	6	39	974	22057
GO:0005504	fatty acid binding	molecular_function	4.47051	0.0114415	0.137373	0.133333	45	6	39	974	22057
GO:0007628	adult walking behavior	biological_process	4.47051	0.0114415	0.137373	0.133333	45	6	39	974	22057
GO:0010522	regulation of calcium ion transport into cytosol	biological_process	4.471	0.0114359	0.137373	0.0980392	102	10	92	970	22004
GO:0015485	cholesterol binding	molecular_function	4.47051	0.0114415	0.137373	0.133333	45	6	39	974	22057
GO:0006753	nucleoside phosphate metabolic process	biological_process	4.46658	0.0114866	0.137839	0.0673077	416	28	388	952	21708
GO:0042623	ATPase activity, coupled	N/A	4.46287	0.0115292	0.138275	0.0701754	342	24	318	956	21778
GO:0030534	adult behavior	biological_process	4.46062	0.0115552	0.138511	0.0819672	183	15	168	965	21928
GO:0015631	tubulin binding	molecular_function	4.45408	0.011631	0.139344	0.0709877	324	23	301	957	21795
GO:0045598	regulation of fat cell differentiation	biological_process	4.43637	0.0118389	0.141757	0.0895522	134	12	122	968	21974
GO:0015629	actin cytoskeleton	cellular_component	4.4153	0.0120909	0.144068	0.079602	201	16	185	964	21911
GO:0044769	ATPase activity, coupled to transmembrane movement of ions, rotational mechanism	molecular_function	4.41657	0.0120756	0.144068	0.151515	33	5	28	975	22068
GO:0019724	B cell mediated immunity	biological_process	4.41657	0.0120756	0.144068	0.151515	33	5	28	975	22068
GO:0045637	regulation of myeloid cell differentiation	biological_process	4.4153	0.0120909	0.144068	0.079602	201	16	185	964	21911
GO:0097485	neuron projection guidance	biological_process	4.4153	0.0120909	0.144068	0.079602	201	16	185	964	21911
GO:0098659	inorganic cation import across plasma membrane	biological_process	4.41697	0.0120708	0.144068	0.109589	73	8	65	972	22031
GO:0099587	inorganic ion import across plasma membrane	biological_process	4.41697	0.0120708	0.144068	0.109589	73	8	65	972	22031
GO:0050869	negative regulation of B cell activation	biological_process	4.41657	0.0120756	0.144068	0.151515	33	5	28	975	22068
GO:0090218	positive regulation of lipid kinase activity	biological_process	4.41657	0.0120756	0.144068	0.151515	33	5	28	975	22068
GO:1902905	positive regulation of supramolecular fiber organization	biological_process	4.41421	0.0121041	0.144147	0.0815217	184	15	169	965	21927
GO:0048592	eye morphogenesis	biological_process	4.40839	0.0121748	0.144597	0.118644	59	7	52	973	22044
GO:0051058	negative regulation of small GTPase mediated signal transduction	biological_process	4.40839	0.0121748	0.144597	0.118644	59	7	52	973	22044
GO:0002260	lymphocyte homeostasis	biological_process	4.40839	0.0121748	0.144597	0.118644	59	7	52	973	22044
GO:0005507	copper ion binding	molecular_function	4.40839	0.0121748	0.144597	0.118644	59	7	52	973	22044
GO:0090183	regulation of kidney development	biological_process	4.40839	0.0121748	0.144597	0.118644	59	7	52	973	22044
GO:0010557	positive regulation of macromolecule biosynthetic process	biological_process	4.40634	0.0121997	0.144815	0.0534395	1759	94	1665	886	20431
GO:0005319	lipid transporter activity	molecular_function	4.39674	0.0123174	0.146133	0.0860927	151	13	138	967	21958
GO:0022404	molting cycle process	biological_process	4.3941	0.01235	0.146204	0.102273	88	9	79	971	22017
GO:0022405	hair cycle process	biological_process	4.3941	0.01235	0.146204	0.102273	88	9	79	971	22017
GO:1901879	regulation of protein depolymerization	biological_process	4.3941	0.01235	0.146204	0.102273	88	9	79	971	22017
GO:0098862	cluster of actin-based cell projections	cellular_component	4.3941	0.01235	0.146204	0.102273	88	9	79	971	22017
GO:0006816	calcium ion transport	biological_process	4.38314	0.0124861	0.147735	0.0776256	219	17	202	963	21894
GO:0099003	vesicle-mediated transport in synapse	biological_process	4.38229	0.0124968	0.147782	0.092437	119	11	108	969	21988
GO:0016724	oxidoreductase activity, oxidizing metal ions, oxygen as acceptor	molecular_function	4.37417	0.0125986	0.147793	0.25	12	3	9	977	22087
GO:0043121	neurotrophin binding	molecular_function	4.37417	0.0125986	0.147793	0.25	12	3	9	977	22087
GO:0045625	regulation of T-helper 1 cell differentiation	biological_process	4.37417	0.0125986	0.147793	0.25	12	3	9	977	22087
GO:0048185	activin binding	molecular_function	4.37417	0.0125986	0.147793	0.25	12	3	9	977	22087
GO:0048407	platelet-derived growth factor binding	molecular_function	4.37417	0.0125986	0.147793	0.25	12	3	9	977	22087
GO:0000003	reproduction	biological_process	4.37417	0.0125986	0.147793	0.25	12	3	9	977	22087
GO:0002921	negative regulation of humoral immune response	biological_process	4.37417	0.0125986	0.147793	0.25	12	3	9	977	22087
GO:0004322	ferroxidase activity	molecular_function	4.37417	0.0125986	0.147793	0.25	12	3	9	977	22087
GO:0005641	nuclear envelope lumen	cellular_component	4.37417	0.0125986	0.147793	0.25	12	3	9	977	22087
GO:0006978	DNA damage response, signal transduction by p53 class mediator resulting in transcription of p21 class mediator	biological_process	4.37417	0.0125986	0.147793	0.25	12	3	9	977	22087
GO:0007267	cell-cell signaling	biological_process	4.37907	0.012537	0.147793	0.0688705	363	25	338	955	21758
GO:0009110	vitamin biosynthetic process	biological_process	4.37417	0.0125986	0.147793	0.25	12	3	9	977	22087
GO:0010749	regulation of nitric oxide mediated signal transduction	biological_process	4.37417	0.0125986	0.147793	0.25	12	3	9	977	22087
GO:0036295	cellular response to increased oxygen levels	biological_process	4.37417	0.0125986	0.147793	0.25	12	3	9	977	22087
GO:0036336	dendritic cell migration	biological_process	4.37417	0.0125986	0.147793	0.25	12	3	9	977	22087
GO:0016050	vesicle organization	biological_process	4.37154	0.0126317	0.148103	0.0792079	202	16	186	964	21910
GO:0051489	regulation of filopodium assembly	biological_process	4.36635	0.0126975	0.148794	0.130435	46	6	40	974	22056
GO:0044146	negative regulation of growth of symbiont involved in interaction with host	biological_process	4.35592	0.0128306	0.149795	0.181818	22	4	18	976	22078
GO:0070230	positive regulation of lymphocyte apoptotic process	biological_process	4.35592	0.0128306	0.149795	0.181818	22	4	18	976	22078
GO:0045624	positive regulation of T-helper cell differentiation	biological_process	4.35592	0.0128306	0.149795	0.181818	22	4	18	976	22078
GO:0072215	regulation of metanephros development	biological_process	4.35592	0.0128306	0.149795	0.181818	22	4	18	976	22078
GO:1901741	positive regulation of myoblast fusion	biological_process	4.35592	0.0128306	0.149795	0.181818	22	4	18	976	22078
GO:0051043	regulation of membrane protein ectodomain proteolysis	biological_process	4.35592	0.0128306	0.149795	0.181818	22	4	18	976	22078
GO:0007422	peripheral nervous system development	biological_process	4.35592	0.0128306	0.149795	0.181818	22	4	18	976	22078
GO:0042742	defense response to bacterium	biological_process	4.34752	0.0129389	0.150979	0.0686813	364	25	339	955	21757
GO:0030554	adenyl nucleotide binding	molecular_function	4.34695	0.0129462	0.150985	0.0545957	1447	79	1368	901	20728
GO:0016234	inclusion body	cellular_component	4.33931	0.0130455	0.151981	0.108108	74	8	66	972	22030
GO:0001776	leukocyte homeostasis	biological_process	4.33931	0.0130455	0.151981	0.108108	74	8	66	972	22030
GO:0043204	perikaryon	cellular_component	4.32699	0.0132072	0.153458	0.0882353	136	12	124	968	21972
GO:0044325	ion channel binding	molecular_function	4.32699	0.0132072	0.153458	0.0882353	136	12	124	968	21972
GO:0006650	glycerophospholipid metabolic process	biological_process	4.3282	0.0131913	0.153458	0.0788177	203	16	187	964	21909
GO:0008324	cation transmembrane transporter activity	molecular_function	4.32752	0.0132003	0.153458	0.0619902	613	38	575	942	21521
GO:0015085	calcium ion transmembrane transporter activity	molecular_function	4.32699	0.0132072	0.153458	0.0882353	136	12	124	968	21972
GO:0098662	inorganic cation transmembrane transport	biological_process	4.32558	0.0132259	0.153593	0.0671642	402	27	375	953	21721
GO:0031343	positive regulation of cell killing	biological_process	4.32465	0.0132382	0.153656	0.101124	89	9	80	971	22016
GO:0043542	endothelial cell migration	biological_process	4.32057	0.0132923	0.15404	0.116667	60	7	53	973	22043
GO:0071156	regulation of cell cycle arrest	N/A	4.32057	0.0132923	0.15404	0.116667	60	7	53	973	22043
GO:0005793	endoplasmic reticulum-Golgi intermediate compartment	cellular_component	4.32057	0.0132923	0.15404	0.116667	60	7	53	973	22043
GO:0032870	cellular response to hormone stimulus	biological_process	4.31007	0.0134326	0.155584	0.0742188	256	19	237	961	21859
GO:0051604	protein maturation	biological_process	4.30044	0.0135626	0.157006	0.0769231	221	17	204	963	21892
GO:0005770	late endosome	cellular_component	4.29504	0.0136361	0.157773	0.0849673	153	13	140	967	21956
GO:2000108	positive regulation of leukocyte apoptotic process	biological_process	4.29221	0.0136746	0.157804	0.147059	34	5	29	975	22067
GO:2000406	positive regulation of T cell migration	biological_process	4.29221	0.0136746	0.157804	0.147059	34	5	29	975	22067
GO:2000516	positive regulation of CD4-positive, alpha-beta T cell activation	biological_process	4.29221	0.0136746	0.157804	0.147059	34	5	29	975	22067
GO:0001885	endothelial cell development	biological_process	4.29221	0.0136746	0.157804	0.147059	34	5	29	975	22067
GO:0038083	peptidyl-tyrosine autophosphorylation	biological_process	4.29221	0.0136746	0.157804	0.147059	34	5	29	975	22067
GO:0006914	autophagy	biological_process	4.27776	0.0138737	0.159933	0.0802139	187	15	172	965	21924
GO:0061919	process utilizing autophagic mechanism	biological_process	4.27776	0.0138737	0.159933	0.0802139	187	15	172	965	21924
GO:0044306	neuron projection terminus	cellular_component	4.27334	0.0139351	0.160557	0.0875912	137	12	125	968	21971
GO:0045907	positive regulation of vasoconstriction	biological_process	4.26534	0.0140471	0.161677	0.12766	47	6	41	974	22055
GO:0030104	water homeostasis	biological_process	4.26534	0.0140471	0.161677	0.12766	47	6	41	974	22055
GO:0019229	regulation of vasoconstriction	biological_process	4.26324	0.0140766	0.161678	0.106667	75	8	67	972	22029
GO:0051881	regulation of mitochondrial membrane potential	biological_process	4.26324	0.0140766	0.161678	0.106667	75	8	67	972	22029
GO:0055086	nucleobase-containing small molecule metabolic process	biological_process	4.26379	0.0140689	0.161678	0.0645833	480	31	449	949	21647
GO:0006720	isoprenoid metabolic process	biological_process	4.26324	0.0140766	0.161678	0.106667	75	8	67	972	22029
GO:0023052	signaling	biological_process	4.26204	0.0140935	0.161788	0.0661939	423	28	395	952	21701
GO:0031214	biomineral tissue development	biological_process	4.25642	0.0141729	0.162615	0.1	90	9	81	971	22015
GO:1904062	regulation of cation transmembrane transport	biological_process	4.25395	0.0142081	0.162933	0.069697	330	23	307	957	21789
GO:0031301	integral component of organelle membrane	cellular_component	4.24272	0.0143684	0.1646	0.0780488	205	16	189	964	21907
GO:0035295	tube development	biological_process	4.24272	0.0143684	0.1646	0.0780488	205	16	189	964	21907
GO:0050864	regulation of B cell activation	biological_process	4.23495	0.0144805	0.165636	0.0736434	258	19	239	961	21857
GO:0050885	neuromuscular process controlling balance	biological_process	4.23488	0.0144815	0.165636	0.114754	61	7	54	973	22042
GO:0032651	regulation of interleukin-1 beta production	biological_process	4.23488	0.0144815	0.165636	0.114754	61	7	54	973	22042
GO:0001763	morphogenesis of a branching structure	biological_process	4.23318	0.0145061	0.165832	0.0797872	188	15	173	965	21923
GO:0030018	Z disc	cellular_component	4.20965	0.0148515	0.169604	0.0901639	122	11	111	969	21985
GO:0007034	vacuolar transport	biological_process	4.20965	0.0148515	0.169604	0.0901639	122	11	111	969	21985
GO:0044144	modulation of growth of symbiont involved in interaction with host	biological_process	4.19834	0.0150205	0.170559	0.173913	23	4	19	976	22077
GO:0070861	regulation of protein exit from endoplasmic reticulum	biological_process	4.19834	0.0150205	0.170559	0.173913	23	4	19	976	22077
GO:0045732	positive regulation of protein catabolic process	biological_process	4.20058	0.0149868	0.170559	0.0776699	206	16	190	964	21906
GO:1903020	positive regulation of glycoprotein metabolic process	biological_process	4.19834	0.0150205	0.170559	0.173913	23	4	19	976	22077
GO:1903077	negative regulation of protein localization to plasma membrane	biological_process	4.19834	0.0150205	0.170559	0.173913	23	4	19	976	22077
GO:0099149	regulation of postsynaptic neurotransmitter receptor internalization	biological_process	4.19834	0.0150205	0.170559	0.173913	23	4	19	976	22077
GO:0050995	negative regulation of lipid catabolic process	biological_process	4.19834	0.0150205	0.170559	0.173913	23	4	19	976	22077
GO:1904659	glucose transmembrane transport	biological_process	4.19834	0.0150205	0.170559	0.173913	23	4	19	976	22077
GO:0031233	intrinsic component of external side of plasma membrane	cellular_component	4.19834	0.0150205	0.170559	0.173913	23	4	19	976	22077
GO:0006144	purine nucleobase metabolic process	biological_process	4.19834	0.0150205	0.170559	0.173913	23	4	19	976	22077
GO:0010874	regulation of cholesterol efflux	biological_process	4.19834	0.0150205	0.170559	0.173913	23	4	19	976	22077
GO:0010952	positive regulation of peptidase activity	biological_process	4.19568	0.0150605	0.170924	0.083871	155	13	142	967	21954
GO:0032559	adenyl ribonucleotide binding	molecular_function	4.1949	0.0150722	0.170969	0.0543175	1436	78	1358	902	20738
GO:0033559	unsaturated fatty acid metabolic process	biological_process	4.1894	0.0151554	0.171824	0.0989011	91	9	82	971	22014
GO:0043197	dendritic spine	cellular_component	4.18653	0.015199	0.172229	0.0813953	172	14	158	966	21938
GO:0009117	nucleotide metabolic process	biological_process	4.1791	0.0153123	0.173423	0.0663391	407	27	380	953	21716
GO:0046320	regulation of fatty acid oxidation	biological_process	4.17273	0.0154101	0.174083	0.142857	35	5	30	975	22066
GO:0071825	protein-lipid complex subunit organization	biological_process	4.17273	0.0154101	0.174083	0.142857	35	5	30	975	22066
GO:1903427	negative regulation of reactive oxygen species biosynthetic process	biological_process	4.17273	0.0154101	0.174083	0.142857	35	5	30	975	22066
GO:0050919	negative chemotaxis	biological_process	4.17273	0.0154101	0.174083	0.142857	35	5	30	975	22066
GO:0030316	osteoclast differentiation	biological_process	4.17273	0.0154101	0.174083	0.142857	35	5	30	975	22066
GO:0051209	release of sequestered calcium ion into cytosol	biological_process	4.16734	0.0154935	0.174665	0.125	48	6	42	974	22054
GO:0006111	regulation of gluconeogenesis	biological_process	4.16734	0.0154935	0.174665	0.125	48	6	42	974	22054
GO:0006749	glutathione metabolic process	biological_process	4.16734	0.0154935	0.174665	0.125	48	6	42	974	22054
GO:0009267	cellular response to starvation	biological_process	4.16807	0.0154821	0.174665	0.0863309	139	12	127	968	21969
GO:0042698	ovulation cycle	biological_process	4.14342	0.0158685	0.175477	0.230769	13	3	10	977	22086
GO:0042772	DNA damage response, signal transduction resulting in transcription	biological_process	4.14342	0.0158685	0.175477	0.230769	13	3	10	977	22086
GO:0043116	negative regulation of vascular permeability	biological_process	4.14342	0.0158685	0.175477	0.230769	13	3	10	977	22086
GO:0043691	reverse cholesterol transport	biological_process	4.14342	0.0158685	0.175477	0.230769	13	3	10	977	22086
GO:0019001	guanyl nucleotide binding	molecular_function	4.14239	0.0158849	0.175477	0.0681818	352	24	328	956	21768
GO:0019585	glucuronate metabolic process	biological_process	4.14342	0.0158685	0.175477	0.230769	13	3	10	977	22086
GO:0045125	bioactive lipid receptor activity	molecular_function	4.14342	0.0158685	0.175477	0.230769	13	3	10	977	22086
GO:0019682	glyceraldehyde-3-phosphate metabolic process	biological_process	4.14342	0.0158685	0.175477	0.230769	13	3	10	977	22086
GO:0045334	clathrin-coated endocytic vesicle	cellular_component	4.14342	0.0158685	0.175477	0.230769	13	3	10	977	22086
GO:0070863	positive regulation of protein exit from endoplasmic reticulum	biological_process	4.14342	0.0158685	0.175477	0.230769	13	3	10	977	22086
GO:0045600	positive regulation of fat cell differentiation	biological_process	4.15125	0.0157447	0.175477	0.112903	62	7	55	973	22041
GO:0045730	respiratory burst	biological_process	4.14342	0.0158685	0.175477	0.230769	13	3	10	977	22086
GO:0106072	negative regulation of adenylate cyclase-activating G protein-coupled receptor signaling pathway	biological_process	4.14342	0.0158685	0.175477	0.230769	13	3	10	977	22086
GO:1900225	regulation of NLRP3 inflammasome complex assembly	biological_process	4.14342	0.0158685	0.175477	0.230769	13	3	10	977	22086
GO:0072216	positive regulation of metanephros development	biological_process	4.14342	0.0158685	0.175477	0.230769	13	3	10	977	22086
GO:0046785	microtubule polymerization	biological_process	4.14342	0.0158685	0.175477	0.230769	13	3	10	977	22086
GO:2001212	regulation of vasculogenesis	biological_process	4.14342	0.0158685	0.175477	0.230769	13	3	10	977	22086
GO:1902950	regulation of dendritic spine maintenance	biological_process	4.14342	0.0158685	0.175477	0.230769	13	3	10	977	22086
GO:1903587	regulation of blood vessel endothelial cell proliferation involved in sprouting angiogenesis	biological_process	4.14342	0.0158685	0.175477	0.230769	13	3	10	977	22086
GO:0051156	glucose 6-phosphate metabolic process	biological_process	4.14342	0.0158685	0.175477	0.230769	13	3	10	977	22086
GO:0051495	positive regulation of cytoskeleton organization	biological_process	4.15884	0.0156257	0.175477	0.0772947	207	16	191	964	21905
GO:0001882	nucleoside binding	molecular_function	4.14239	0.0158849	0.175477	0.0681818	352	24	328	956	21768
GO:0002430	complement receptor mediated signaling pathway	biological_process	4.14342	0.0158685	0.175477	0.230769	13	3	10	977	22086
GO:0002638	negative regulation of immunoglobulin production	biological_process	4.14342	0.0158685	0.175477	0.230769	13	3	10	977	22086
GO:0002761	regulation of myeloid leukocyte differentiation	biological_process	4.1537	0.0157062	0.175477	0.0894309	123	11	112	969	21984
GO:0005916	fascia adherens	cellular_component	4.14342	0.0158685	0.175477	0.230769	13	3	10	977	22086
GO:0006063	uronic acid metabolic process	biological_process	4.14342	0.0158685	0.175477	0.230769	13	3	10	977	22086
GO:0031652	positive regulation of heat generation	biological_process	4.14342	0.0158685	0.175477	0.230769	13	3	10	977	22086
GO:0031748	D1 dopamine receptor binding	molecular_function	4.14342	0.0158685	0.175477	0.230769	13	3	10	977	22086
GO:0031953	negative regulation of protein autophosphorylation	biological_process	4.14342	0.0158685	0.175477	0.230769	13	3	10	977	22086
GO:0032561	guanyl ribonucleotide binding	molecular_function	4.14239	0.0158849	0.175477	0.0681818	352	24	328	956	21768
GO:0060249	anatomical structure homeostasis	biological_process	4.16102	0.0155916	0.175477	0.0730769	260	19	241	961	21855
GO:0010359	regulation of anion channel activity	biological_process	4.14342	0.0158685	0.175477	0.230769	13	3	10	977	22086
GO:0010830	regulation of myotube differentiation	biological_process	4.15125	0.0157447	0.175477	0.112903	62	7	55	973	22041
GO:0035435	phosphate ion transmembrane transport	biological_process	4.14342	0.0158685	0.175477	0.230769	13	3	10	977	22086
GO:0061140	lung secretory cell differentiation	biological_process	4.14342	0.0158685	0.175477	0.230769	13	3	10	977	22086
GO:0035810	positive regulation of urine volume	biological_process	4.14342	0.0158685	0.175477	0.230769	13	3	10	977	22086
GO:0061448	connective tissue development	biological_process	4.15125	0.0157447	0.175477	0.112903	62	7	55	973	22041
GO:0036296	response to increased oxygen levels	biological_process	4.14342	0.0158685	0.175477	0.230769	13	3	10	977	22086
GO:0090141	positive regulation of mitochondrial fission	biological_process	4.14342	0.0158685	0.175477	0.230769	13	3	10	977	22086
GO:0015712	hexose phosphate transport	biological_process	4.10206	0.0165386	0.178043	0.4	5	2	3	978	22093
GO:0015760	glucose-6-phosphate transport	biological_process	4.10206	0.0165386	0.178043	0.4	5	2	3	978	22093
GO:0017002	activin-activated receptor activity	molecular_function	4.10206	0.0165386	0.178043	0.4	5	2	3	978	22093
GO:0045063	T-helper 1 cell differentiation	biological_process	4.10206	0.0165386	0.178043	0.4	5	2	3	978	22093
GO:0045360	regulation of interleukin-1 biosynthetic process	N/A	4.10206	0.0165386	0.178043	0.4	5	2	3	978	22093
GO:0045362	positive regulation of interleukin-1 biosynthetic process	N/A	4.10206	0.0165386	0.178043	0.4	5	2	3	978	22093
GO:0070836	caveola assembly	biological_process	4.10206	0.0165386	0.178043	0.4	5	2	3	978	22093
[truncated: 7,277 more rows]
